# Supplementary material for: Comprehensive Exome Analysis of Immunocompetent Metastatic Head and Neck Cancer Models Reveals Patient Relevant Landscapes
Source: Cancers (Basel). 2020 Oct 12;12(10):2935. doi: 10.3390/cancers12102935 (PMC7601118; doi:10.3390/cancers12102935)
Supplement: Supplementary file 1 [file cancers-12-02935-s001.zip]

Archive with 2 entries (2 files):
- cancers-964870-supplementary tables.xlsx
- cancers-964870 supplementary figures.pdf
