# Supplementary material for: Comprehensive Exome Analysis of Immunocompetent Metastatic Head and Neck Cancer Models Reveals Patient Relevant Landscapes
Source: Cancers (Basel). 2020 Oct 12;12(10):2935. doi: 10.3390/cancers12102935 (PMC7601118; doi:10.3390/cancers12102935)
Supplement: Supplementary file 1 [file cancers-12-02935-s001.zip › cancers-964870-supplementary tables.xlsx]

## Sheet: TableS1
Table S1 List of somatic mutations of AT-84 and SCC VII
AT-84
CHROM	POS	ID	REF	ALT	Variant Type	QUAL	DP	Allele	Effect	Impact	Gene_Name	Human_Gene_Name	Non-syn	Gene_ID	Feature_Type	Feature_ID	Transcript_BioType	Rank	HGVS.c	HGVS.p	cDNA.pos / cDNA.length	CDS.pos / CDS.length	AA.pos / AA.length	Distance	GWAS Catalog Assoc Trait	1000G Maf	1000G ASN Maf	ESP6500 European American Maf	ESP6500 African American Maf	GERP++ RS	Polyphen2 HVAR Pred	SIFT Pred	Call Rate	Num No Calls	Num Samples Affected	Num Homo Ref	Num Hetero	Num Homo Alt	No Call Samples	AT84.DP	C3H_HeJ.DP	AT84_AD	C3H_HeJ_AD	AT84_AF	C3H_HeJ_AF
chr1	10174088	.	A	C		.		C	missense_variant	MODERATE	Arfgef1	ARFGEF1	Non-syn	ENSMUSG00000067851	transcript	ENSMUST00000088615	protein_coding	`15/38	c.2401T>G	`p.Phe801Val	`2577/6978	`2401/5541	`801/1846										1	0	2	0	2	0		10	17	7,3	17,0	0.3	0
chr1	18105673	.	C	T		.		T	3_prime_UTR_variant	MODIFIER	Crisp4	CRISP1	Syn	ENSMUSG00000025774	transcript	ENSMUST00000026876	protein_coding	`8/8	c.*37G>A	`	`	`	`	37									1	0	2	0	2	0		16	34	10,6	34,0	0.375	0
chr1	22540841	.	A	G		.		G	splice_donor_variant&intron_variant	HIGH	Rims1	RIMS1	Non-syn	ENSMUSG00000041670	transcript	ENSMUST00000097811	protein_coding	`4/34	c.800+2T>C	`	`	`	`										1	0	2	0	2	0		22	37	17,5	37,0	0.227273	0
chr1	26744184	.	C	T		.		T	missense_variant	MODERATE	4931408C20Rik		Non-syn	ENSMUSG00000073722	transcript	ENSMUST00000097801	protein_coding	`1/2	c.88G>A	`p.Ala30Thr	`122/4318	`88/4146	`30/1381										1	0	2	0	2	0		213	387	200,12	387,0	0.056338	0
chr1	34234868	.	C	T		.		T	synonymous_variant	LOW	Dst		Syn	ENSMUSG00000026131	transcript	ENSMUST00000027309	protein_coding	`24/25	c.3459C>T	`p.Ile1153Ile	`3539/7936	`3459/7836	`1153/2611										1	0	2	0	2	0		23	24	15,8	24,0	0.347826	0
chr1	45382145	.	T	C		.		C	upstream_gene_variant	MODIFIER	Col3a1	COL3A1	Syn	ENSMUSG00000026043	transcript	ENSMUST00000123204	retained_intron	`	n.-2289T>C	`	`	`	`	2289									1	0	2	0	2	0		27	23	23,4	23,0	0.148148	0
chr1	46664286	.	A	T		.		T	upstream_gene_variant	MODIFIER	Dnahc7c		Syn	ENSMUSG00000078595	transcript	ENSMUST00000106514	protein_coding	`	c.-1520A>T	`	`	`	`	1520									1	0	2	0	2	0		61	60	48,13	61,0	0.213115	0
chr1	57439935	.	G	A		.		A	missense_variant	MODERATE	1700066M21Rik	C2orf69	Non-syn	ENSMUSG00000038323	transcript	ENSMUST00000042734	protein_coding	`2/2	c.625G>A	`p.Gly209Ser	`676/3008	`625/1098	`209/365										1	0	2	0	2	0		83	88	77,6	88,0	0.0722892	0
chr1	63193986	.	T	C		.		C	missense_variant	MODERATE	Ndufs1	NDUFS1	Non-syn	ENSMUSG00000025968	transcript	ENSMUST00000027111	protein_coding	`17/19	c.1897A>G	`p.Thr633Ala	`2139/2661	`1897/2184	`633/727										1	0	2	0	2	0		20	20	12,8	20,0	0.4	0
chr1	66718301	.	A	C		.		C	intron_variant	MODIFIER	Unc80	UNC80	Syn	ENSMUSG00000055567	transcript	ENSMUST00000061620	protein_coding	`53/64	c.8136+18A>C	`	`	`	`										1	0	2	0	2	0		28	13	22,6	13,0	0.214286	0
chr1	74238392	.	G	A		.		A	synonymous_variant	LOW	Cxcr1	CXCR1	Syn	ENSMUSG00000048480	transcript	ENSMUST00000053389	protein_coding	`2/2	c.1044C>T	`p.Thr348Thr	`1092/1125	`1044/1056	`348/351										1	0	2	0	2	0		26	19	20,6	19,0	0.230769	0
chr1	74414956	.	G	GC		.		GC	downstream_gene_variant	MODIFIER	Gm216		Syn	ENSMUSG00000073650	transcript	ENSMUST00000128445	protein_coding	`	c.*584_*585insC	`	`	`	`	585									1	0	2	0	0	0		24	28	24,23	28,0	0.958333	0
chr1	78663372	.	A	G		.		G	3_prime_UTR_variant	MODIFIER	Utp14b	UTP14C	Syn	ENSMUSG00000079470	transcript	ENSMUST00000053760	protein_coding	`3/3	c.*68A>G	`	`	`	`	68									1	0	2	0	2	0		34	46	29,5	46,0	0.147059	0
chr1	82738455	.	C	A		.		A	missense_variant	MODERATE	Mff		Non-syn	ENSMUSG00000026150	transcript	ENSMUST00000162003	protein_coding	`8/11	c.578C>A	`p.Ala193Asp	`1036/2087	`578/951	`193/316										1	0	2	0	0	0		64	75	60,4	75,0	0.0625	0
chr1	87506874	.	A	T		.		T	upstream_gene_variant	MODIFIER	Gm10552		Syn	ENSMUSG00000073628	transcript	ENSMUST00000113396	pseudogene	`	n.-75T>A	`	`	`	`	75									1	0	2	0	2	0		488	529	471,17	663,0	0.0348361	0
chr1	89091363	.	T	C		.		C	intron_variant	MODIFIER	Chrnd	CHRND	Syn	ENSMUSG00000026251	transcript	ENSMUST00000086943	protein_coding	`5/10	c.707-12T>C	`	`	`	`										1	0	2	0	2	0		14	15	7,7	15,0	0.5	0
chr1	89984663	.	G	A		.		A	synonymous_variant	LOW	Ugt1a8		Syn	ENSMUSG00000089675	transcript	ENSMUST00000113139	protein_coding	`1/5	c.222G>A	`p.Val74Val	`276/2227	`222/1593	`74/530										1	0	2	0	2	0		37	54	25,12	54,0	0.324324	0
chr1	93334965	.	C	A		.		A	missense_variant	MODERATE	Per2	PER2	Non-syn	ENSMUSG00000055866	transcript	ENSMUST00000164778	protein_coding	`9/23	c.1004G>T	`p.Arg335Met	`1162/5837	`1004/3792	`335/1263										1	0	2	0	0	0		59	77	55,4	77,0	0.0677966	0
chr1	95317947	.	G	A		.		A	synonymous_variant	LOW	Hdlbp	HDLBP	Syn	ENSMUSG00000034088	transcript	ENSMUST00000042498	protein_coding	`15/28	c.1791C>T	`p.Ile597Ile	`2000/4423	`1791/3807	`597/1268										1	0	2	0	0	0		58	68	52,4	68,0	0.0689655	0
chr1	108686544	.	A	G		.		G	synonymous_variant	LOW	Vps4b	VPS4B	Syn	ENSMUSG00000009907	transcript	ENSMUST00000094646	protein_coding	`3/11	c.258T>C	`p.Pro86Pro	`539/4633	`258/1335	`86/444										1	0	2	0	2	0		40	68	20,20	68,0	0.5	0
chr1	108975939	.	T	G		.		G	missense_variant	MODERATE	Serpinb3d	SERPINB3	Non-syn	ENSMUSG00000058017	transcript	ENSMUST00000168616	protein_coding	`6/7	c.621A>C	`p.Lys207Asn	`647/1222	`621/1170	`207/389										1	0	2	0	0	0		28	53	24,4	53,0	0.142857	0
chr1	129642334	.	C	A		.		A	intron_variant	MODIFIER	Acmsd	ACMSD	Syn	ENSMUSG00000026348	transcript	ENSMUST00000038006	protein_coding	`3/9	c.200-19C>A	`	`	`	`										1	0	2	0	0	0		58	61	54,4	61,0	0.0689655	0
chr1	134420140	.	G	A		.		A	intron_variant	MODIFIER	Cntn2	CNTN2	Syn	ENSMUSG00000053024	transcript	ENSMUST00000086521	protein_coding	`11/22	c.1397+30C>T	`	`	`	`										1	0	2	0	2	0		25	30	13,11	30,0	0.44	0
chr1	152477863	.	G	A		.		A	synonymous_variant	LOW	Hmcn1	HMCN1	Syn	ENSMUSG00000066842	transcript	ENSMUST00000074783	protein_coding	`74/107	c.11322C>T	`p.Val3774Val	`11322/16905	`11322/16905	`3774/5634										1	0	2	0	2	0		36	31	30,6	31,0	0.166667	0
chr1	155753519	.	G	A		.		A	missense_variant	MODERATE	Glul	GLUL	Non-syn	ENSMUSG00000026473	transcript	ENSMUST00000086199	protein_coding	`4/7	c.369G>A	`p.Met123Ile	`498/2792	`369/1122	`123/373										1	0	2	0	2	0		67	63	41,26	63,0	0.38806	0
chr1	157809670	.	C	A		.		A	missense_variant	MODERATE	Cep350	CEP350	Non-syn	ENSMUSG00000033671	transcript	ENSMUST00000138762	protein_coding	`2/38	c.8G>T	`p.Ser3Ile	`60/12937	`8/9288	`3/3095										1	0	2	0	0	0		71	57	67,4	57,0	0.056338	0
chr1	157908856	.	C	A		.		A	missense_variant	MODERATE	Tor1aip2	TOR1AIP2	Non-syn	ENSMUSG00000050565	transcript	ENSMUST00000060404	protein_coding	`3/5	c.206C>A	`p.Ala69Asp	`429/5135	`206/1509	`69/502										1	0	2	0	0	0		33	31	29,4	31,0	0.121212	0
chr1	161174703	.	T	C		.		C	intron_variant	MODIFIER	Rfwd2	COP1	Syn	ENSMUSG00000040782	transcript	ENSMUST00000076894	protein_coding	`2/19	c.474-17T>C	`	`	`	`										1	0	2	0	2	0		64	62	42,22	62,0	0.34375	0
chr1	163031576	.	C	A		.		A	splice_region_variant&intron_variant	LOW	Klhl20	KLHL20	Non-syn	ENSMUSG00000026705	transcript	ENSMUST00000111611	protein_coding	`7/11	c.1136+6G>T	`	`	`	`										1	0	2	0	2	0		35	28	32,3	28,0	0.0857143	0
chr1	167114050	.	G	A		.		A	intron_variant	MODIFIER	Sft2d2	SFT2D2	Syn	ENSMUSG00000040848	transcript	ENSMUST00000043338	protein_coding	`5/7	c.355-37C>T	`	`	`	`										1	0	2	0	2	0		57	62	35,22	61,0	0.385965	0
chr1	172988725	.	C	A		.		A	missense_variant	MODERATE	Fcgr3	FCGR2A	Non-syn	ENSMUSG00000059498	transcript	ENSMUST00000164044	protein_coding	`2/5	c.98G>T	`p.Arg33Met	`148/1347	`98/804	`33/267										1	0	2	0	0	0		54	47	50,4	47,0	0.0740741	0
chr1	173168740	.	G	A		.		A	upstream_gene_variant	MODIFIER	Fcer1g	FCER1G	Syn	ENSMUSG00000058715	transcript	ENSMUST00000079957	protein_coding	`	c.-4364C>T	`	`	`	`	4244									1	0	2	0	2	0		29	21	23,6	21,0	0.206897	0
chr1	173272669	.	A	C		.		C	missense_variant	MODERATE	Nit1	NIT1	Non-syn	ENSMUSG00000013997	transcript	ENSMUST00000111295	protein_coding	`7/7	c.965T>G	`p.Leu322Arg	`1041/1335	`965/972	`322/323										1	0	2	0	2	0		31	19	24,7	19,0	0.225806	0
chr1	177024009	.	G	A		.		A	missense_variant&splice_region_variant	MODERATE	Rgs7	RGS7	Non-syn	ENSMUSG00000026527	transcript	ENSMUST00000085853	protein_coding	`9/16	c.610C>T	`p.Pro204Ser	`610/1413	`610/1413	`204/470										1	0	2	0	2	0		40	33	27,13	33,0	0.325	0
chr1	182733169	.	T	A		.		A	3_prime_UTR_variant	MODIFIER	H3f3a	H3-3B	Syn	ENSMUSG00000060743	transcript	ENSMUST00000161308	protein_coding	`4/4	c.*39A>T	`	`	`	`	39									1	0	2	0	2	0		65	64	56,9	97,0	0.138462	0
chr1	187082326	.	T	G		.		G	intron_variant	MODIFIER	Rab3gap2	RAB3GAP2	Syn	ENSMUSG00000039318	transcript	ENSMUST00000069652	protein_coding	`18/34	c.1868-51T>G	`	`	`	`										1	0	2	0	2	0		8	19	6,2	19,0	0.25	0
chr1	190608585	.	A	G		.		G	synonymous_variant	LOW	Ush2a	USH2A	Syn	ENSMUSG00000026609	transcript	ENSMUST00000027905	protein_coding	`48/72	c.9612A>G	`p.Ala3204Ala	`9808/15963	`9612/15654	`3204/5217										1	0	2	0	2	0		46	55	34,12	55,0	0.26087	0
chr1	191475185	.	A	C		.		C	splice_region_variant&intron_variant	LOW	Cenpf	CENPF	Non-syn	ENSMUSG00000026605	transcript	ENSMUST00000171929	protein_coding	`13/17	c.7822-6T>G	`	`	`	`										1	0	2	0	2	0		20	41	12,8	41,0	0.4	0
chr1	193883045	.	G	A		.		A	splice_region_variant&intron_variant	LOW	Traf5	TRAF5	Non-syn	ENSMUSG00000026637	transcript	ENSMUST00000085573	protein_coding	`4/14	c.379-5C>T	`	`	`	`										1	0	2	0	2	0		24	26	18,6	26,0	0.25	0
chr1	196775509	.	C	T		.		T	synonymous_variant	LOW	Cd34	CD34	Syn	ENSMUSG00000016494	transcript	ENSMUST00000016638	protein_coding	`3/8	c.258C>T	`p.Val86Val	`403/2465	`258/1149	`86/382										1	0	2	0	2	0		18	31	8,10	31,0	0.555556	0
chr2	11603606	.	C	A		.		A	missense_variant	MODERATE	Il2ra	IL2RA	Non-syn	ENSMUSG00000026770	transcript	ENSMUST00000028111	protein_coding	`5/8	c.620C>A	`p.Thr207Asn	`829/4425	`620/807	`207/268										1	0	2	0	2	0		37	46	26,11	46,0	0.297297	0
chr2	11603607	.	T	A		.		A	synonymous_variant	LOW	Il2ra	IL2RA	Syn	ENSMUSG00000026770	transcript	ENSMUST00000028111	protein_coding	`5/8	c.621T>A	`p.Thr207Thr	`830/4425	`621/807	`207/268										1	0	2	0	2	0		37	46	26,11	46,0	0.297297	0
chr2	14961429	.	C	T		.		T	missense_variant	MODERATE	Nsun6	NSUN6	Non-syn	ENSMUSG00000026707	transcript	ENSMUST00000028034	protein_coding	`4/11	c.352G>A	`p.Ala118Thr	`641/2902	`352/1431	`118/476										1	0	2	0	2	0		73	88	51,22	88,0	0.30137	0
chr2	22540928	.	T	G		.		G	missense_variant	MODERATE	Gad2	GAD2	Non-syn	ENSMUSG00000026787	transcript	ENSMUST00000028123	protein_coding	`15/16	c.1523T>G	`p.Phe508Cys	`1981/5744	`1523/1758	`508/585										1	0	2	0	2	0		46	60	30,16	60,0	0.347826	0
chr2	23864583	.	A	T		.		T	missense_variant	MODERATE	Hnmt	HNMT	Non-syn	ENSMUSG00000026986	transcript	ENSMUST00000051416	protein_coding	`6/7	c.472T>A	`p.Phe158Ile	`557/1656	`472/888	`158/295										1	0	2	0	2	0		56	59	36,20	59,0	0.357143	0
chr2	24660439	.	G	A		.		A	downstream_gene_variant	MODIFIER	Ehmt1	EHMT1	Syn	ENSMUSG00000036893	transcript	ENSMUST00000138805	processed_transcript	`	n.*1295C>T	`	`	`	`	1295									1	0	2	0	2	0		25	30	22,3	30,0	0.12	0
chr2	24914578	.	C	T		.		T	missense_variant	MODERATE	Nelf	NSMF	Non-syn	ENSMUSG00000006476	transcript	ENSMUST00000100334	protein_coding	`7/16	c.823C>T	`p.Arg275Trp	`1069/2957	`823/1599	`275/532										1	0	2	0	2	0		42	25	39,3	25,0	0.0714286	0
chr2	32533422	.	T	C		.		C	upstream_gene_variant	MODIFIER	Eng	ENG	Syn	ENSMUSG00000026814	transcript	ENSMUST00000138600	processed_transcript	`	n.-1220T>C	`	`	`	`	1220									1	0	2	0	2	0		35	42	26,9	42,0	0.257143	0
chr2	32540346	.	C	T		.		T	downstream_gene_variant	MODIFIER	Eng	ENG	Syn	ENSMUSG00000026814	transcript	ENSMUST00000009705	protein_coding	`	c.*3265C>T	`	`	`	`	2168									1	0	2	0	2	0		28	37	17,11	37,0	0.392857	0
chr2	34861773	.	C	T		.		T	missense_variant	MODERATE	Hc	C5	Non-syn	ENSMUSG00000026874	transcript	ENSMUST00000028233	protein_coding	`28/41	c.3517G>A	`p.Asp1173Asn	`3572/5445	`3517/5043	`1173/1680										1	0	2	0	2	0		50	56	32,18	56,0	0.36	0
chr2	34944695	.	T	C		.		C	synonymous_variant	LOW	AI182371		Syn	ENSMUSG00000035875	transcript	ENSMUST00000045776	protein_coding	`4/10	c.510A>G	`p.Leu170Leu	`512/1724	`510/1101	`170/366										1	0	2	0	2	0		46	65	25,21	65,0	0.456522	0
chr2	35030817	.	G	A		.		A	synonymous_variant	LOW	Cep110	CNTRL	Syn	ENSMUSG00000057110	transcript	ENSMUST00000028237	protein_coding	`40/44	c.6615G>A	`p.Leu2205Leu	`6784/7615	`6615/7005	`2205/2334										1	0	2	0	2	0		35	42	22,13	42,0	0.371429	0
chr2	36308990	.	G	T		.		T	missense_variant	MODERATE	Olfr340		Non-syn	ENSMUSG00000058803	transcript	ENSMUST00000072854	protein_coding	`1/1	c.884G>T	`p.Arg295Leu	`884/939	`884/939	`295/312										1	0	2	0	2	0		70	67	56,14	67,0	0.2	0
chr2	37002387	.	C	A		.		A	synonymous_variant	LOW	Olfr364-ps1		Syn	ENSMUSG00000078198	transcript	ENSMUST00000104995	protein_coding	`1/1	c.654C>A	`p.Ile218Ile	`654/924	`654/924	`218/307										1	0	2	0	2	0		94	98	90,4	98,0	0.0425532	0
chr2	43919328	.	A	G		.		G	missense_variant	MODERATE	Arhgap15	ARHGAP15	Non-syn	ENSMUSG00000049744	transcript	ENSMUST00000055776	protein_coding	`7/14	c.545A>G	`p.Asp182Gly	`564/2604	`545/1446	`182/481										1	0	2	0	2	0		44	35	25,19	35,0	0.431818	0
chr2	52049878	.	T	C		.		C	upstream_gene_variant	MODIFIER	Neb	NEB	Syn	ENSMUSG00000026950	transcript	ENSMUST00000148356	protein_coding	`	c.-1838A>G	`	`	`	`	1838									1	0	2	0	2	0		34	48	23,11	48,0	0.323529	0
chr2	56964356	.	C	T		.		T	missense_variant	MODERATE	Nr4a2	NR4A2	Non-syn	ENSMUSG00000026826	transcript	ENSMUST00000122906	nonsense_mediated_decay	`3/8	c.616G>A	`p.Glu206Lys	`616/3123	`616/3123	`206/1040										1	0	2	0	2	0		34	27	0,34	27,0	1	0
chr2	61638091	.	T	G		.		G	missense_variant	MODERATE	Psmd14	PSMD14	Non-syn	ENSMUSG00000026914	transcript	ENSMUST00000028278	protein_coding	`12/12	c.887T>G	`p.Ile296Ser	`1199/1541	`887/933	`296/310										1	0	2	0	2	0		32	43	29,3	43,0	0.09375	0
chr2	62172287	.	T	C		.		C	downstream_gene_variant	MODIFIER	Dpp4	DPP4	Syn	ENSMUSG00000035000	transcript	ENSMUST00000156871	retained_intron	`	n.*243A>G	`	`	`	`	243									1	0	2	0	2	0		48	55	38,10	55,0	0.208333	0
chr2	65364035	.	T	A		.		A	intron_variant	MODIFIER	Scn3a	SCN3A	Syn	ENSMUSG00000057182	transcript	ENSMUST00000066432	protein_coding	`5/26	c.603-192A>T	`	`	`	`										1	0	2	0	2	0		50	43	45,5	43,0	0.1	0
chr2	67320489	.	T	G		.		G	intron_variant	MODIFIER	Xirp2	XIRP2	Syn	ENSMUSG00000027022	transcript	ENSMUST00000028410	protein_coding	`3/8	c.195+49T>G	`	`	`	`										1	0	2	0	2	0		25	24	20,5	24,0	0.2	0
chr2	67348996	.	T	C		.		C	missense_variant	MODERATE	Xirp2	XIRP2	Non-syn	ENSMUSG00000027022	transcript	ENSMUST00000028410	protein_coding	`7/9	c.3523T>C	`p.Ser1175Pro	`3768/11955	`3523/11355	`1175/3784										1	0	2	0	2	0		49	50	41,8	50,0	0.163265	0
chr2	69319221	.	C	A		.		A	missense_variant	MODERATE	Lrp2	LRP2	Non-syn	ENSMUSG00000027070	transcript	ENSMUST00000080953	protein_coding	`42/79	c.7969G>T	`p.Asp2657Tyr	`8141/15460	`7969/13983	`2657/4660										1	0	2	0	0	0		67	85	63,4	84,0	0.0597015	0
chr2	70314824	.	G	A		.		A	synonymous_variant	LOW	Sp5	SP5	Syn	ENSMUSG00000075304	transcript	ENSMUST00000100043	protein_coding	`2/2	c.795G>A	`p.Ala265Ala	`1138/2100	`795/1197	`265/398										1	0	2	0	2	0		14	12	10,4	12,0	0.285714	0
chr2	76384016	.	T	C		.		C	upstream_gene_variant	MODIFIER	Osbpl6	OSBPL6	Syn	ENSMUSG00000042359	transcript	ENSMUST00000152937	nonsense_mediated_decay	`	c.-2381T>C	`	`	`	`	2381									1	0	2	0	2	0		24	21	17,7	21,0	0.291667	0
chr2	76588775	.	C	T		.		T	missense_variant	MODERATE	Ttn	TTN	Non-syn	ENSMUSG00000051747	transcript	ENSMUST00000099981	protein_coding	`309/347	c.69830G>A	`p.Arg23277His	`69961/106824	`69830/105642	`23277/35213										1	0	2	0	2	0		32	37	24,8	37,0	0.25	0
chr2	76702386	.	C	CA		.		CA	splice_region_variant&intron_variant	LOW	Ttn	TTN	Non-syn	ENSMUSG00000051747	transcript	ENSMUST00000111882	protein_coding	`109/312	c.27008-5_27008-4insT	`	`	`	`										1	0	2	0	0	0		87	66	38,23	66,0	0.264368	0
chr2	76716337	.	T	A		.		A	missense_variant	MODERATE	Ttn	TTN	Non-syn	ENSMUSG00000051747	transcript	ENSMUST00000099981	protein_coding	`93/347	c.26527A>T	`p.Ile8843Phe	`26658/106824	`26527/105642	`8843/35213										1	0	2	0	2	0		62	58	46,16	58,0	0.258065	0
chr2	76756718	.	C	T		.		T	missense_variant	MODERATE	Ttn	TTN	Non-syn	ENSMUSG00000051747	transcript	ENSMUST00000099980	protein_coding	`45/45	c.12043G>A	`p.Glu4015Lys	`12174/16891	`12043/16527	`4015/5508										1	0	2	0	2	0		39	38	24,15	38,0	0.384615	0
chr2	82791101	.	A	T		.		T	missense_variant	MODERATE	Fsip2	FSIP2	Non-syn	ENSMUSG00000075249	transcript	ENSMUST00000143764	protein_coding	`6/23	c.681A>T	`p.Leu227Phe	`749/21116	`681/20988	`227/6995										1	0	2	0	2	0		44	71	32,12	71,0	0.272727	0
chr2	82817696	.	G	A		.		A	missense_variant	MODERATE	Fsip2	FSIP2	Non-syn	ENSMUSG00000075249	transcript	ENSMUST00000143764	protein_coding	`16/23	c.4201G>A	`p.Asp1401Asn	`4269/21116	`4201/20988	`1401/6995										1	0	2	0	2	0		30	36	20,10	36,0	0.333333	0
chr2	85430900	.	T	G		.		G	missense_variant	MODERATE	Olfr998		Non-syn	ENSMUSG00000046076	transcript	ENSMUST00000052307	protein_coding	`1/1	c.202T>G	`p.Phe68Val	`234/1012	`202/945	`68/314										1	0	2	0	2	0		57	67	48,9	67,0	0.157895	0
chr2	85625848	.	A	G		.		G	missense_variant	MODERATE	Olfr1015		Non-syn	ENSMUSG00000033850	transcript	ENSMUST00000047870	protein_coding	`1/1	c.179A>G	`p.Tyr60Cys	`218/1016	`179/939	`60/312										1	0	2	0	2	0		61	52	43,18	52,0	0.295082	0
chr2	85758416	.	T	C		.		C	synonymous_variant	LOW	Olfr1025-ps1		Syn	ENSMUSG00000058884	transcript	ENSMUST00000077055	protein_coding	`1/1	c.333T>C	`p.Asp111Asp	`333/939	`333/939	`111/312										1	0	2	0	2	0		42	59	26,16	59,0	0.380952	0
chr2	86002311	.	C	T		.		T	missense_variant	MODERATE	Olfr1043		Non-syn	ENSMUSG00000075201	transcript	ENSMUST00000099907	protein_coding	`1/1	c.794G>A	`p.Ser265Asn	`794/945	`794/945	`265/314										1	0	2	0	2	0		39	41	31,8	41,0	0.205128	0
chr2	86011189	.	G	A		.		A	missense_variant	MODERATE	Olfr1044	OR8U1	Non-syn	ENSMUSG00000075200	transcript	ENSMUST00000099906	protein_coding	`1/1	c.784C>T	`p.Pro262Ser	`784/945	`784/945	`262/314										1	0	2	0	2	0		55	54	35,20	54,0	0.363636	0
chr2	86498543	.	T	C		.		C	missense_variant	MODERATE	Olfr1085		Non-syn	ENSMUSG00000075176	transcript	ENSMUST00000099879	protein_coding	`1/1	c.71A>G	`p.Gln24Arg	`71/942	`71/942	`24/313										1	0	2	0	2	0		87	80	70,17	81,0	0.195402	0
chr2	87197815	.	T	A		.		A	missense_variant	MODERATE	Olfr1120		Non-syn	ENSMUSG00000070853	transcript	ENSMUST00000058737	protein_coding	`1/1	c.213T>A	`p.Asn71Lys	`233/1011	`213/945	`71/314										1	0	2	0	2	0		54	55	43,11	55,0	0.203704	0
chr2	87802759	.	A	G		.		G	missense_variant	MODERATE	Olfr1157	OR5L1	Non-syn	ENSMUSG00000075143	transcript	ENSMUST00000099841	protein_coding	`1/1	c.289T>C	`p.Cys97Arg	`289/939	`289/939	`97/312										1	0	2	0	2	0		45	69	36,9	69,0	0.2	0
chr2	87910911	.	T	G		.		G	missense_variant	MODERATE	Olfr1163		Non-syn	ENSMUSG00000075137	transcript	ENSMUST00000099835	protein_coding	`1/1	c.627A>C	`p.Glu209Asp	`654/1043	`627/951	`209/316										1	0	2	0	2	0		43	45	39,4	45,0	0.0930233	0
chr2	88180208	.	A	T		.		T	missense_variant	MODERATE	Olfr1176		Non-syn	ENSMUSG00000050023	transcript	ENSMUST00000057439	protein_coding	`1/1	c.485A>T	`p.Tyr162Phe	`486/949	`485/948	`162/315										1	0	2	0	2	0		47	43	43,4	43,0	0.0851064	0
chr2	88366219	.	G	T		.		T	missense_variant	MODERATE	Olfr1186		Non-syn	ENSMUSG00000057735	transcript	ENSMUST00000075025	protein_coding	`1/1	c.478G>T	`p.Ala160Ser	`562/1090	`478/912	`160/303										1	0	2	0	2	0		81	74	76,5	74,0	0.0617284	0
chr2	89179598	.	T	C		.		C	missense_variant	MODERATE	Olfr1233		Non-syn	ENSMUSG00000075091	transcript	ENSMUST00000099784	protein_coding	`1/1	c.860A>G	`p.Glu287Gly	`908/1042	`860/918	`287/305										1	0	2	0	2	0		23	23	18,5	23,0	0.217391	0
chr2	89562064	.	T	C		.		C	missense_variant	MODERATE	Olfr1252		Non-syn	ENSMUSG00000075076	transcript	ENSMUST00000099766	protein_coding	`1/1	c.203A>G	`p.Asp68Gly	`295/1099	`203/945	`68/314										1	0	2	0	2	0		214	228	157,56	246,0	0.261682	0
chr2	89592062	.	T	G		.		G	synonymous_variant	LOW	Olfr1253		Syn	ENSMUSG00000075075	transcript	ENSMUST00000099765	protein_coding	`1/1	c.922A>C	`p.Arg308Arg	`922/957	`922/957	`308/318										1	0	2	0	2	0		56	47	38,18	47,0	0.321429	0
chr2	90565805	.	T	C		.		C	missense_variant	MODERATE	Nup160	NUP160	Non-syn	ENSMUSG00000051329	transcript	ENSMUST00000057481	protein_coding	`33/37	c.3691T>C	`p.Trp1231Arg	`4342/5684	`3691/4209	`1231/1402										1	0	2	0	2	0		41	49	36,5	48,0	0.121951	0
chr2	92256453	.	T	C		.		C	splice_acceptor_variant&intron_variant	HIGH	Cry2	CRY2	Non-syn	ENSMUSG00000068742	transcript	ENSMUST00000090559	protein_coding	`5/11	c.739-2A>G	`	`	`	`										1	0	2	0	2	0		24	39	20,4	39,0	0.166667	0
chr2	103130872	.	A	C		.		C	missense_variant	MODERATE	Ehf	EHF	Non-syn	ENSMUSG00000012350	transcript	ENSMUST00000140503	protein_coding	`1/5	c.110T>G	`p.Ile37Ser	`223/656	`110/543	`37/180										1	0	2	0	2	0		23	19	14,9	19,0	0.391304	0
chr2	104846868	.	C	T		.		T	intron_variant	MODIFIER	Eif3m	EIF3M	Syn	ENSMUSG00000027170	transcript	ENSMUST00000028592	protein_coding	`6/10	c.617+45G>A	`	`	`	`										1	0	2	0	2	0		24	29	16,8	29,0	0.333333	0
chr2	111504895	.	C	A		.		A	missense_variant	MODERATE	Olfr1299		Non-syn	ENSMUSG00000074957	transcript	ENSMUST00000099610	protein_coding	`1/1	c.511C>A	`p.Pro171Thr	`511/939	`511/939	`171/312										1	0	2	0	2	0		60	52	44,16	52,0	0.266667	0
chr2	111752870	.	A	G		.		G	synonymous_variant	LOW	Olfr1306		Syn	ENSMUSG00000074954	transcript	ENSMUST00000099607	protein_coding	`1/1	c.216T>C	`p.Gly72Gly	`216/939	`216/939	`72/312										1	0	2	0	2	0		88	99	76,12	99,0	0.136364	0
chr2	119037088	.	C	A		.		A	upstream_gene_variant	MODIFIER	Dnajc17	DNAJC17	Syn	ENSMUSG00000034278	transcript	ENSMUST00000038439	protein_coding	`	c.-2587G>T	`	`	`	`	2557									1	0	2	0	0	0		42	42	38,4	42,0	0.0952381	0
chr2	124481204	.	AT	A		.		A	intron_variant	MODIFIER	Sema6d	SEMA6D	Syn	ENSMUSG00000027200	transcript	ENSMUST00000103239	protein_coding	`6/18	c.448-17delT	`	`	`	`										1	0	2	0	0	0		74	80	35,26	80,0	0.351351	0
chr2	136893561	.	G	A		.		A	missense_variant	MODERATE	2210009G21Rik	SLX4IP	Non-syn	ENSMUSG00000027281	transcript	ENSMUST00000099311	protein_coding	`8/8	c.739G>A	`p.Asp247Asn	`964/5089	`739/1242	`247/413										1	0	2	0	2	0		45	37	9,36	37,0	0.8	0
chr2	153959395	.	A	C		.		C	missense_variant	MODERATE	Bpifa3	BPIFA3	Non-syn	ENSMUSG00000027482	transcript	ENSMUST00000028984	protein_coding	`2/7	c.148A>C	`p.Lys50Gln	`348/1107	`148/720	`50/239										1	0	2	0	2	0		55	33	51,4	33,0	0.0727273	0
chr2	155457342	.	C	A		.		A	splice_region_variant&intron_variant	LOW	Myh7b	MYH7B	Non-syn	ENSMUSG00000074652	transcript	ENSMUST00000092995	protein_coding	`34/41	c.4665+3C>A	`	`	`	`										1	0	2	0	0	0		65	32	61,4	32,0	0.0615385	0
chr2	165177874	.	C	T		.		T	missense_variant	MODERATE	Zfp663		Non-syn	ENSMUSG00000056824	transcript	ENSMUST00000073062	protein_coding	`4/4	c.1924G>A	`p.Gly642Ser	`1924/1971	`1924/1971	`642/656										1	0	2	0	2	0		81	54	42,39	54,0	0.481481	0
chr2	166881936	.	G	T		.		T	missense_variant	MODERATE	Znfx1	ZNFX1	Non-syn	ENSMUSG00000039501	transcript	ENSMUST00000048988	protein_coding	`3/14	c.567C>A	`p.Ser189Arg	`1123/7218	`567/5730	`189/1909										1	0	2	0	2	0		82	33	66,16	33,0	0.195122	0
chr2	167309998	.	A	T		.		T	missense_variant	MODERATE	Spata2	SPATA2	Non-syn	ENSMUSG00000047030	transcript	ENSMUST00000057627	protein_coding	`3/3	c.400T>A	`p.Tyr134Asn	`647/4012	`400/1548	`134/515										1	0	2	0	0	0		69	31	63,5	31,0	0.0724638	0
chr2	172832407	.	C	T		.		T	missense_variant	MODERATE	Rae1	RAE1	Non-syn	ENSMUSG00000027509	transcript	ENSMUST00000029013	protein_coding	`5/12	c.314C>T	`p.Ser105Leu	`579/1742	`314/1107	`105/368										1	0	2	0	2	0		139	101	70,69	101,0	0.496403	0
chr2	172834955	.	A	C		.		C	missense_variant	MODERATE	Rae1	RAE1	Non-syn	ENSMUSG00000027509	transcript	ENSMUST00000029013	protein_coding	`8/12	c.619A>C	`p.Ile207Leu	`884/1742	`619/1107	`207/368										1	0	2	0	2	0		38	28	22,16	28,0	0.421053	0
chr2	179819114	.	T	C		.		C	downstream_gene_variant	MODIFIER	Gtpbp5	MTG2	Syn	ENSMUSG00000039069	transcript	ENSMUST00000142608	retained_intron	`	n.*3802T>C	`	`	`	`	3802									1	0	2	0	2	0		27	13	24,3	13,0	0.111111	0
chr2	180449394	.	G	A		.		A	splice_acceptor_variant&intron_variant	HIGH	2310003C23Rik	GID8	Non-syn	ENSMUSG00000027573	transcript	ENSMUST00000029090	protein_coding	`2/4	c.119-1G>A	`	`	`	`										1	0	2	0	2	0		64	25	54,10	25,0	0.15625	0
chr3	32716674	.	C	T		.		T	synonymous_variant	LOW	Usp13	USP13	Syn	ENSMUSG00000056900	transcript	ENSMUST00000072312	protein_coding	`1/21	c.42C>T	`p.Gly14Gly	`207/7580	`42/2577	`14/858										1	0	2	0	2	0		18	11	10,8	11,0	0.444444	0
chr3	33700216	.	T	G		.		G	missense_variant	MODERATE	Ttc14	TTC14	Non-syn	ENSMUSG00000027677	transcript	ENSMUST00000108210	protein_coding	`3/12	c.387T>G	`p.Ile129Met	`415/2684	`387/2301	`129/766										1	0	2	0	2	0		108	72	93,15	72,0	0.138889	0
chr3	33702963	.	A	C		.		C	missense_variant	MODERATE	Ttc14	TTC14	Non-syn	ENSMUSG00000027677	transcript	ENSMUST00000108210	protein_coding	`7/12	c.896A>C	`p.Lys299Thr	`924/2684	`896/2301	`299/766										1	0	2	0	2	0		93	109	87,6	109,0	0.0645161	0
chr3	35815205	.	G	A		.		A	stop_gained	HIGH	Dcun1d1	DCUN1D1	Non-syn	ENSMUSG00000027708	transcript	ENSMUST00000108182	protein_coding	`4/7	c.457C>T	`p.Arg153*	`636/3601	`457/780	`153/259										1	0	2	0	2	0		55	49	44,11	53,0	0.2	0
chr3	40564258	.	C	A		.		A	downstream_gene_variant	MODIFIER	Hspa4l	HSPA4L	Syn	ENSMUSG00000025757	transcript	ENSMUST00000162279	protein_coding	`	c.*3267C>A	`	`	`	`	3267									1	0	2	0	0	0		63	64	59,4	64,0	0.0634921	0
chr3	66048372	.	C	A		.		A	intron_variant	MODIFIER	Veph1	VEPH1	Syn	ENSMUSG00000027831	transcript	ENSMUST00000029419	protein_coding	`4/13	c.529+28G>T	`	`	`	`										1	0	2	0	2	0		68	41	61,7	41,0	0.102941	0
chr3	68813704	.	A	G		.		G	upstream_gene_variant	MODIFIER	Mir16-2		Syn	ENSMUSG00000065606	transcript	ENSMUST00000083672	miRNA	`	n.-120A>G	`	`	`	`	120									1	0	2	0	0	0		161	76	154,6	76,0	0.0372671	0
chr3	69379437	.	C	T		.		T	missense_variant	MODERATE	B3galnt1	B3GALNT1	Non-syn	ENSMUSG00000043300	transcript	ENSMUST00000061826	protein_coding	`3/3	c.412G>A	`p.Val138Ile	`572/1901	`412/996	`138/331										1	0	2	0	2	0		70	48	58,12	48,0	0.171429	0
chr3	72853549	.	C	T		.		T	missense_variant	MODERATE	Slitrk3	SLITRK3	Non-syn	ENSMUSG00000048304	transcript	ENSMUST00000059407	protein_coding	`2/2	c.1811G>A	`p.Arg604His	`2230/3731	`1811/2943	`604/980										1	0	2	0	2	0		47	40	33,14	40,0	0.297872	0
chr3	72854018	.	C	T		.		T	missense_variant	MODERATE	Slitrk3	SLITRK3	Non-syn	ENSMUSG00000048304	transcript	ENSMUST00000059407	protein_coding	`2/2	c.1342G>A	`p.Val448Ile	`1761/3731	`1342/2943	`448/980										1	0	2	0	2	0		54	35	0,54	35,0	1	0
chr3	73505447	.	G	A		.		A	synonymous_variant	LOW	Bche	BCHE	Syn	ENSMUSG00000027792	transcript	ENSMUST00000029367	protein_coding	`2/4	c.567C>T	`p.Pro189Pro	`856/6210	`567/1812	`189/603										1	0	2	0	2	0		50	53	41,9	53,0	0.18	0
chr3	75062117	.	A	G		.		G	splice_region_variant&intron_variant	LOW	Serpini2	SERPINI2	Non-syn	ENSMUSG00000034139	transcript	ENSMUST00000039047	protein_coding	`3/8	c.479-3T>C	`	`	`	`										1	0	2	0	2	0		29	17	9,20	17,0	0.689655	0
chr3	85422899	.	G	A		.		A	synonymous_variant	LOW	Pet112l	GATB	Syn	ENSMUSG00000028085	transcript	ENSMUST00000127348	protein_coding	`9/13	c.1161G>A	`p.Gln387Gln	`1186/3469	`1161/1674	`387/557										1	0	2	0	2	0		38	23	0,38	23,0	1	0
chr3	86099180	.	G	A		.		A	intron_variant	MODIFIER	Lrba	LRBA	Syn	ENSMUSG00000028080	transcript	ENSMUST00000107635	protein_coding	`6/56	c.768-44G>A	`	`	`	`										1	0	2	0	2	0		65	39	39,26	39,0	0.4	0
chr3	86100212	.	C	A		.		A	missense_variant	MODERATE	Lrba	LRBA	Non-syn	ENSMUSG00000028080	transcript	ENSMUST00000107635	protein_coding	`8/57	c.939C>A	`p.Asn313Lys	`1224/9882	`939/8565	`313/2854										1	0	2	0	0	0		61	44	57,4	44,0	0.0655738	0
chr3	88992682	.	C	A		.		A	3_prime_UTR_variant	MODIFIER	Fam189b	FAM189B	Syn	ENSMUSG00000032657	transcript	ENSMUST00000041913	protein_coding	`12/12	c.*21C>A	`	`	`	`	21									1	0	2	0	2	0		7	8	3,4	8,0	0.571429	0
chr3	90418096	.	CCTT	C		.		C	downstream_gene_variant	MODIFIER	S100a5	S100A5	Syn	ENSMUSG00000001023	transcript	ENSMUST00000001049	protein_coding	`	c.*2521_*2523delCTT	`	`	`	`	2395									1	0	2	0	0	0		44	43	24,22	43,0	0.5	0
chr3	92093086	.	C	T		.		T	3_prime_UTR_variant	MODIFIER	Sprr2a3		Syn	ENSMUSG00000074445	transcript	ENSMUST00000090872	protein_coding	`2/2	c.*325C>T	`	`	`	`	325									1	0	2	0	0	0		37	63	26,11	63,0	0.297297	0
chr3	96097900	.	A	C		.		C	upstream_gene_variant	MODIFIER	Fcgr1	FCGR1A	Syn	ENSMUSG00000015947	transcript	ENSMUST00000029748	protein_coding	`	c.-15T>G	`	`	`	`	8									1	0	2	0	2	0		49	37	30,19	37,0	0.387755	0
chr3	96435670	.	C	T		.		T	3_prime_UTR_variant	MODIFIER	Rbm8a	RBM8A	Syn	ENSMUSG00000038374	transcript	ENSMUST00000048915	protein_coding	`6/6	c.*13C>T	`	`	`	`	13									1	0	2	0	2	0		67	53	63,4	53,0	0.0597015	0
chr3	96460452	.	C	A		.		A	missense_variant	MODERATE	Itga10	ITGA10	Non-syn	ENSMUSG00000090210	transcript	ENSMUST00000029744	protein_coding	`21/30	c.2663C>A	`p.Ala888Asp	`2714/5044	`2663/3504	`888/1167										1	0	2	0	0	0		65	40	61,4	40,0	0.0615385	0
chr3	97009496	.	G	T		.		T	missense_variant	MODERATE	Bcl9	BCL9	Non-syn	ENSMUSG00000038256	transcript	ENSMUST00000046521	protein_coding	`10/10	c.3565C>A	`p.Pro1189Thr	`4191/6102	`3565/4278	`1189/1425										1	0	2	0	2	0		40	34	21,19	34,0	0.475	0
chr3	98434108	.	C	T		.		T	missense_variant	MODERATE	Hsd3b5		Non-syn	ENSMUSG00000038092	transcript	ENSMUST00000044094	protein_coding	`1/3	c.14G>A	`p.Ser5Asn	`125/1604	`14/1122	`5/373										1	0	2	0	2	0		71	54	58,13	54,0	0.183099	0
chr3	98610199	.	C	G		.		G	missense_variant	MODERATE	Hsd3b6	HSD3B1	Non-syn	ENSMUSG00000027869	transcript	ENSMUST00000029463	protein_coding	`4/4	c.706G>C	`p.Ala236Pro	`1030/1802	`706/1122	`236/373										1	0	2	0	2	0		118	106	111,7	105,0	0.059322	0
chr3	103129974	.	T	A		.		A	intron_variant	MODIFIER	Trim33	TRIM33	Syn	ENSMUSG00000033014	transcript	ENSMUST00000029444	protein_coding	`6/19	c.1198-37T>A	`	`	`	`										1	0	2	0	2	0		7	12	5,2	12,0	0.285714	0
chr3	103765502	.	C	T		.		T	stop_gained&splice_region_variant	HIGH	Rsbn1	RSBN1	Non-syn	ENSMUSG00000044098	transcript	ENSMUST00000068879	protein_coding	`6/7	c.1933C>T	`p.Gln645*	`2264/6727	`1933/2388	`645/795										1	0	2	0	2	0		51	50	42,9	50,0	0.176471	0
chr3	106376463	.	T	G		.		G	downstream_gene_variant	MODIFIER	Dram2	DRAM2	Syn	ENSMUSG00000027900	transcript	ENSMUST00000132923	protein_coding	`	c.*2697T>G	`	`	`	`	2697									1	0	2	0	2	0		39	39	29,10	39,0	0.25641	0
chr3	113845945	.	A	G		.		G	upstream_gene_variant	MODIFIER	Col11a1	COL11A1	Syn	ENSMUSG00000027966	transcript	ENSMUST00000138680	retained_intron	`	n.-4102A>G	`	`	`	`	4102									1	0	2	0	2	0		18	22	14,4	22,0	0.222222	0
chr3	130938510	.	A	C		.		C	missense_variant	MODERATE	Hadh	HADH	Non-syn	ENSMUSG00000027984	transcript	ENSMUST00000029610	protein_coding	`7/8	c.777T>G	`p.Phe259Leu	`871/1789	`777/945	`259/314										1	0	2	0	2	0		24	26	21,3	26,0	0.125	0
chr3	131248137	.	G	A		.		A	splice_region_variant&intron_variant	LOW	Papss1	PAPSS1	Non-syn	ENSMUSG00000028032	transcript	ENSMUST00000029666	protein_coding	`5/11	c.669+7G>A	`	`	`	`										1	0	2	0	2	0		44	47	28,16	47,0	0.363636	0
chr3	134893073	.	A	G		.		G	missense_variant	MODERATE	Cenpe	CENPE	Non-syn	ENSMUSG00000045328	transcript	ENSMUST00000062893	protein_coding	`14/46	c.1304A>G	`p.Lys435Arg	`1400/7813	`1304/7416	`435/2471										1	0	2	0	2	0		45	29	31,14	29,0	0.311111	0
chr3	144807272	.	T	G		.		G	splice_region_variant&intron_variant	LOW	Odf2l	ODF2L	Non-syn	ENSMUSG00000028256	transcript	ENSMUST00000098538	protein_coding	`11/16	c.1162-4T>G	`	`	`	`										1	0	2	0	2	0		31	24	23,8	24,0	0.258065	0
chr3	145241287	.	C	T		.		T	missense_variant	MODERATE	Znhit6	ZNHIT6	Non-syn	ENSMUSG00000074182	transcript	ENSMUST00000098534	protein_coding	`3/10	c.767C>T	`p.Ser256Leu	`927/2813	`767/1383	`256/460										1	0	2	0	2	0		79	49	74,5	49,0	0.0632911	0
chr3	157199395	.	A	G		.		G	intron_variant	MODIFIER	Zranb2		Syn	ENSMUSG00000028180	transcript	ENSMUST00000136928	nonsense_mediated_decay	`2/8	c.128+45A>G	`	`	`	`										1	0	2	0	2	0		83	82	72,11	82,0	0.13253	0
chr4	40208150	.	C	T		.		T	synonymous_variant	LOW	Topors	TOPORS	Syn	ENSMUSG00000036822	transcript	ENSMUST00000042575	protein_coding	`3/3	c.2166G>A	`p.Arg722Arg	`2340/3856	`2166/3102	`722/1033										1	0	2	0	2	0		32	36	18,14	36,0	0.4375	0
chr4	41667785	.	T	C		.		C	downstream_gene_variant	MODIFIER	Arid3c	ARID3C	Syn	ENSMUSG00000066224	transcript	ENSMUST00000084698	protein_coding	`	c.*3480A>G	`	`	`	`	3386									1	0	2	0	2	0		48	69	45,3	69,0	0.0625	0
chr4	43245355	.	T	C		.		C	upstream_gene_variant	MODIFIER	Unc13b	UNC13B	Syn	ENSMUSG00000028456	transcript	ENSMUST00000149945	retained_intron	`	n.-1324T>C	`	`	`	`	1324									1	0	2	0	2	0		20	31	16,4	31,0	0.2	0
chr4	43252249	.	G	A		.		A	missense_variant	MODERATE	Unc13b	UNC13B	Non-syn	ENSMUSG00000028456	transcript	ENSMUST00000107953	protein_coding	`17/40	c.2039G>A	`p.Arg680Gln	`2223/5034	`2039/4830	`680/1609										1	0	2	0	2	0		43	45	29,14	45,0	0.325581	0
chr4	69942516	.	G	A		.		A	missense_variant	MODERATE	Cdk5rap2	CDK5RAP2	Non-syn	ENSMUSG00000039298	transcript	ENSMUST00000098013	protein_coding	`22/38	c.2404C>T	`p.Arg802Cys	`2504/5603	`2404/5469	`802/1822										1	0	2	0	2	0		20	31	12,8	31,0	0.4	0
chr4	70195323	.	G	A		.		A	synonymous_variant	LOW	Megf9	MEGF9	Syn	ENSMUSG00000039270	transcript	ENSMUST00000107359	protein_coding	`1/6	c.534C>T	`p.Ser178Ser	`640/7924	`534/1803	`178/600										1	0	2	0	2	0		17	18	12,5	18,0	0.294118	0
chr4	86034302	.	A	C		.		C	intron_variant	MODIFIER	Adamtsl1	ADAMTSL1	Syn	ENSMUSG00000066113	transcript	ENSMUST00000107178	protein_coding	`21/27	c.4088-16A>C	`	`	`	`										1	0	2	0	2	0		23	33	17,6	33,0	0.26087	0
chr4	88956571	.	C	G		.		G	splice_region_variant&intron_variant	LOW	Cdkn2b	CDKN2B	Non-syn	ENSMUSG00000073802	transcript	ENSMUST00000097981	protein_coding	`1/1	c.132+4G>C	`	`	`	`										1	0	2	0	2	0		13	10	7,6	10,0	0.461538	0
chr4	89892072	.	CA	C		.		C	3_prime_UTR_variant	MODIFIER	Zfp352		Syn	ENSMUSG00000070902	transcript	ENSMUST00000107129	protein_coding	`2/2	c.*109delA	`	`	`	`	109									1	0	2	0	0	0		39	35	15,10	35,0	0.25641	0
chr4	112484043	.	T	G		.		G	synonymous_variant	LOW	Skint6		Syn	ENSMUSG00000087194	transcript	ENSMUST00000138966	protein_coding	`46/49	c.3439A>C	`p.Arg1147Arg	`3493/3824	`3439/3723	`1147/1240										1	0	2	0	2	0		18	47	15,3	47,0	0.166667	0
chr4	120822950	.	T	A		.		A	missense_variant	MODERATE	Rlf	RLF	Non-syn	ENSMUSG00000049878	transcript	ENSMUST00000056635	protein_coding	`8/8	c.1767A>T	`p.Lys589Asn	`1780/6240	`1767/5757	`589/1918										1	0	2	0	2	0		21	24	14,7	24,0	0.333333	0
chr4	125839045	.	G	T		.		T	downstream_gene_variant	MODIFIER	Thrap3	THRAP3	Syn	ENSMUSG00000043962	transcript	ENSMUST00000080919	protein_coding	`	c.*3595C>A	`	`	`	`	2281									1	0	2	0	2	0		24	31	16,8	31,0	0.333333	0
chr4	128265389	.	C	T		.		T	missense_variant	MODERATE	Zscan20	ZSCAN20	Non-syn	ENSMUSG00000061894	transcript	ENSMUST00000097877	protein_coding	`7/8	c.1723G>A	`p.Gly575Arg	`1937/5364	`1723/3093	`575/1030										1	0	2	0	2	0		15	20	10,5	20,0	0.333333	0
chr4	128281812	.	T	G		.		G	missense_variant	MODERATE	Zscan20	ZSCAN20	Non-syn	ENSMUSG00000061894	transcript	ENSMUST00000097877	protein_coding	`2/8	c.36A>C	`p.Glu12Asp	`250/5364	`36/3093	`12/1030										1	0	2	0	2	0		14	15	0,14	14,0	1	0
chr4	131553483	.	C	T		.		T	intron_variant	MODIFIER	Epb4.1	EPB41	Syn	ENSMUSG00000028906	transcript	ENSMUST00000105975	protein_coding	`5/20	c.865-27G>A	`	`	`	`										1	0	2	0	2	0		8	17	5,3	17,0	0.375	0
chr4	132851269	.	G	A		.		A	synonymous_variant	LOW	Wdtc1	WDTC1	Syn	ENSMUSG00000037622	transcript	ENSMUST00000043305	protein_coding	`15/16	c.1680C>T	`p.Gly560Gly	`2108/4191	`1680/2034	`560/677										1	0	2	0	2	0		13	11	9,4	11,0	0.307692	0
chr4	133903445	.	C	T		.		T	intron_variant	MODIFIER	Slc30a2	SLC30A2	Syn	ENSMUSG00000028836	transcript	ENSMUST00000105874	protein_coding	`4/7	c.560+37C>T	`	`	`	`										1	0	2	0	2	0		26	23	18,8	23,0	0.307692	0
chr4	138390714	.	C	T		.		T	downstream_gene_variant	MODIFIER	Pla2g2a		Syn	ENSMUSG00000058908	transcript	ENSMUST00000134898	lincRNA	`	n.*930C>T	`	`	`	`	930									1	0	2	0	2	0		21	46	16,5	46,0	0.238095	0
chr4	138918071	.	C	T		.		T	missense_variant	MODERATE	C230096C10Rik	EMC1	Non-syn	ENSMUSG00000078517	transcript	ENSMUST00000082262	protein_coding	`11/24	c.1153C>T	`p.Arg385Trp	`1180/6226	`1153/2994	`385/997										1	0	2	0	2	0		38	35	26,12	35,0	0.315789	0
chr4	138930962	.	T	G		.		G	downstream_gene_variant	MODIFIER	2700016F22Rik		Syn	ENSMUSG00000091188	transcript	ENSMUST00000164865	lincRNA	`	n.*1502A>C	`	`	`	`	1502									1	0	2	0	0	0		45	66	34,11	65,1	0.244444	0
chr4	140754979	.	A	G		.		G	downstream_gene_variant	MODIFIER	Fbxo42	FBXO42	Syn	ENSMUSG00000028920	transcript	ENSMUST00000146768	processed_transcript	`	n.*3852A>G	`	`	`	`	3852									1	0	2	0	0	0		14	25	11,3	25,0	0.214286	0
chr4	142940107	.	C	T		.		T	synonymous_variant	LOW	Lrrc38	LRRC38	Syn	ENSMUSG00000028584	transcript	ENSMUST00000052458	protein_coding	`1/2	c.36C>T	`p.Gly12Gly	`448/2324	`36/897	`12/298										1	0	2	0	2	0		13	16	9,4	16,0	0.307692	0
chr4	143286942	.	T	A		.		A	missense_variant	MODERATE	Gm13089		Non-syn	ENSMUSG00000070617	transcript	ENSMUST00000073532	protein_coding	`4/4	c.1179A>T	`p.Lys393Asn	`1268/1807	`1179/1368	`393/455										1	0	2	0	2	0		54	60	37,17	60,0	0.314815	0
chr4	143485790	.	C	A		.		A	missense_variant	MODERATE	Pramef6		Non-syn	ENSMUSG00000078512	transcript	ENSMUST00000105767	protein_coding	`3/3	c.897G>T	`p.Glu299Asp	`953/1967	`897/1425	`299/474										1	0	2	0	2	0		63	51	48,15	51,0	0.238095	0
chr4	150458819	.	G	T		.		T	missense_variant	MODERATE	Camta1	CAMTA1	Non-syn	ENSMUSG00000014592	transcript	ENSMUST00000049790	protein_coding	`15/24	c.3517C>A	`p.Gln1173Lys	`3594/8423	`3517/5049	`1173/1682										1	0	2	0	0	0		12	26	8,4	26,0	0.333333	0
chr4	154365786	.	C	T		.		T	upstream_gene_variant	MODIFIER	Plch2	PLCH2	Syn	ENSMUSG00000029055	transcript	ENSMUST00000124517	protein_coding	`	c.-1887G>A	`	`	`	`	1886									1	0	2	0	2	0		41	55	0,41	55,0	1	0
chr5	14679644	.	A	G		.		G	missense_variant	MODERATE	Pclo	PCLO	Non-syn	ENSMUSG00000061601	transcript	ENSMUST00000030691	protein_coding	`5/25	c.8515A>G	`p.Thr2839Ala	`8819/20082	`8515/15207	`2839/5068										1	0	2	0	2	0		20	20	12,8	20,0	0.4	0
chr5	15030267	.	G	C		.		C	missense_variant	MODERATE	Gm17019		Non-syn	ENSMUSG00000091897	transcript	ENSMUST00000167908	protein_coding	`4/5	c.530C>G	`p.Ala177Gly	`590/1162	`530/768	`177/255										1	0	2	0	0	0		1155	1162	1104,49	1139,20	0.0424242	0
chr5	15219897	.	T	G		.		G	missense_variant	MODERATE	Speer4c		Non-syn	ENSMUSG00000073208	transcript	ENSMUST00000095005	protein_coding	`1/5	c.124A>C	`p.Thr42Pro	`158/1159	`124/771	`42/256										1	0	2	0	0	0		3670	3895	3553,95	3823,53	0.0258856	0
chr5	15772578	.	G	T		.		T	intron_variant	MODIFIER	Cacna2d1	CACNA2D1	Syn	ENSMUSG00000040118	transcript	ENSMUST00000039370	protein_coding	`9/38	c.779+23G>T	`	`	`	`										1	0	2	0	2	0		36	40	26,10	40,0	0.277778	0
chr5	20402708	.	G	T		.		T	missense_variant	MODERATE	Rsbn1l	RSBN1L	Non-syn	ENSMUSG00000039968	transcript	ENSMUST00000036489	protein_coding	`7/8	c.1739C>A	`p.Pro580His	`1776/5550	`1739/2466	`580/821										1	0	2	0	0	0		57	56	53,4	56,0	0.0701754	0
chr5	21448399	.	G	A		.		A	intron_variant	MODIFIER	Reln	RELN	Syn	ENSMUSG00000042453	transcript	ENSMUST00000161356	protein_coding	`46/64	c.7352+18C>T	`	`	`	`										1	0	2	0	2	0		18	24	7,11	24,0	0.611111	0
chr5	22998102	.	A	G		.		G	missense_variant	MODERATE	Mll5	KMT2E	Non-syn	ENSMUSG00000029004	transcript	ENSMUST00000094962	protein_coding	`15/26	c.1739A>G	`p.Lys580Arg	`2196/7252	`1739/5607	`580/1868										1	0	2	0	0	0		66	54	62,4	54,0	0.0606061	0
chr5	26428259	.	T	G		.		G	missense_variant	MODERATE	5031410I06Rik		Non-syn	ENSMUSG00000051940	transcript	ENSMUST00000063524	protein_coding	`4/5	c.617A>C	`p.Gln206Pro	`688/2995	`617/804	`206/267										1	0	2	0	0	0		898	986	808,89	982,0	0.0991091	0
chr5	29973000	.	C	A		.		A	missense_variant	MODERATE	Ube3c	UBE3C	Non-syn	ENSMUSG00000039000	transcript	ENSMUST00000049453	protein_coding	`18/23	c.2284C>A	`p.Leu762Met	`2557/5033	`2284/3252	`762/1083										1	0	2	0	0	0		50	51	46,4	51,0	0.08	0
chr5	36862029	.	C	A		.		A	splice_acceptor_variant&intron_variant	HIGH	Tbc1d14	TBC1D14	Non-syn	ENSMUSG00000029192	transcript	ENSMUST00000124036	protein_coding	`7/14	c.1227-1G>T	`	`	`	`										1	0	2	0	0	0		51	49	46,5	49,0	0.0980392	0
chr5	37680193	.	C	A		.		A	synonymous_variant	LOW	Crmp1	CRMP1	Syn	ENSMUSG00000029121	transcript	ENSMUST00000114158	protein_coding	`13/14	c.1953C>A	`p.Ser651Ser	`2018/3049	`1953/2061	`651/686										1	0	2	0	2	0		39	53	27,12	53,0	0.307692	0
chr5	37761905	.	G	A		.		A	missense_variant	MODERATE	Evc2	EVC2	Non-syn	ENSMUSG00000050248	transcript	ENSMUST00000056365	protein_coding	`8/20	c.1018G>A	`p.Ala340Thr	`1067/4091	`1018/3663	`340/1220										1	0	2	0	2	0		30	52	16,14	52,0	0.466667	0
chr5	38128951	.	T	C		.		C	splice_donor_variant&intron_variant	HIGH	Cytl1	CYTL1	Non-syn	ENSMUSG00000062329	transcript	ENSMUST00000073554	protein_coding	`3/3	c.336+2T>C	`	`	`	`										1	0	2	0	2	0		31	22	26,5	22,0	0.16129	0
chr5	38771173	.	C	T		.		T	synonymous_variant	LOW	Slc2a9	SLC2A9	Syn	ENSMUSG00000005107	transcript	ENSMUST00000067886	protein_coding	`10/12	c.1218G>A	`p.Ser406Ser	`1393/3602	`1218/1617	`406/538										1	0	2	0	2	0		23	46	13,10	46,0	0.434783	0
chr5	38919090	.	G	T		.		T	synonymous_variant	LOW	Wdr1	WDR1	Syn	ENSMUSG00000005103	transcript	ENSMUST00000005234	protein_coding	`15/15	c.1776C>A	`p.Thr592Thr	`1911/2948	`1776/1821	`592/606										1	0	2	0	0	0		63	100	59,4	100,0	0.0634921	0
chr5	87320487	.	G	A		.		A	missense_variant	MODERATE	Ugt2b34	UGT2B10	Non-syn	ENSMUSG00000029260	transcript	ENSMUST00000031181	protein_coding	`6/6	c.1339C>T	`p.Arg447Trp	`1356/3051	`1339/1599	`447/532										1	0	2	0	2	0		64	64	41,23	64,0	0.359375	0
chr5	87521157	.	T	A		.		A	synonymous_variant	LOW	Ugt2b36	UGT2B7	Syn	ENSMUSG00000070704	transcript	ENSMUST00000094649	protein_coding	`1/6	c.393A>T	`p.Thr131Thr	`424/1888	`393/1593	`131/530										1	0	2	0	2	0		33	31	27,6	31,0	0.181818	0
chr5	102319760	.	C	A		.		A	intron_variant	MODIFIER	Wdfy3	WDFY3	Syn	ENSMUSG00000043940	transcript	ENSMUST00000174598	protein_coding	`34/64	c.6073+9G>T	`	`	`	`										1	0	2	0	0	0		78	100	74,4	100,0	0.0512821	0
chr5	104395954	.	AG	A		.		A	intron_variant	MODIFIER	Hsd17b13	HSD17B13	Syn	ENSMUSG00000034528	transcript	ENSMUST00000048118	protein_coding	`5/6	c.695+35delC	`	`	`	`										1	0	2	0	0	0		76	54	29,17	54,0	0.223684	0
chr5	106008498	.	C	A		.		A	missense_variant	MODERATE	Lrrc8c	LRRC8C	Non-syn	ENSMUSG00000054720	transcript	ENSMUST00000067924	protein_coding	`3/4	c.8C>A	`p.Pro3Gln	`326/6976	`8/2412	`3/803										1	0	2	0	0	0		29	27	24,4	27,0	0.137931	0
chr5	106307745	.	T	A		.		A	upstream_gene_variant	MODIFIER	Zfp326	ZNF326	Syn	ENSMUSG00000029290	transcript	ENSMUST00000135215	retained_intron	`	n.-44T>A	`	`	`	`	44									1	0	2	0	0	0		79	56	75,4	56,0	0.0506329	0
chr5	109134299	.	C	T		.		T	synonymous_variant	LOW	Fgfrl1	FGFRL1	Syn	ENSMUSG00000008090	transcript	ENSMUST00000013633	protein_coding	`6/7	c.768C>T	`p.Phe256Phe	`1229/2656	`768/1590	`256/529										1	0	2	0	2	0		30	29	14,16	29,0	0.533333	0
chr5	109227066	.	T	G		.		G	missense_variant	MODERATE	Vmn2r8		Non-syn	ENSMUSG00000090961	transcript	ENSMUST00000172140	protein_coding	`6/6	c.1693A>C	`p.Lys565Gln	`1693/2547	`1693/2547	`565/848										1	0	2	0	0	0		236	277	227,9	277,0	0.0381356	0
chr5	109227076	.	G	T		.		T	synonymous_variant	LOW	Vmn2r8		Syn	ENSMUSG00000090961	transcript	ENSMUST00000172140	protein_coding	`6/6	c.1683C>A	`p.Ala561Ala	`1683/2547	`1683/2547	`561/848										1	0	2	0	0	0		243	272	233,10	271,1	0.0411523	0
chr5	109227087	.	C	T		.		T	missense_variant	MODERATE	Vmn2r8		Non-syn	ENSMUSG00000090961	transcript	ENSMUST00000172140	protein_coding	`6/6	c.1672G>A	`p.Asp558Asn	`1672/2547	`1672/2547	`558/848										1	0	2	0	0	0		253	269	243,10	269,0	0.0395257	0
chr5	109648878	.	T	G		.		G	missense_variant	MODERATE	Vmn2r14		Non-syn	ENSMUSG00000091059	transcript	ENSMUST00000170341	protein_coding	`3/6	c.1266A>C	`p.Lys422Asn	`1266/2547	`1266/2547	`422/848										1	0	2	0	2	0		101	113	76,25	113,0	0.247525	0
chr5	113144503	.	C	T		.		T	missense_variant	MODERATE	Myo18b	MYO18B	Non-syn	ENSMUSG00000072720	transcript	ENSMUST00000086617	protein_coding	`42/44	c.6488G>A	`p.Gly2163Asp	`6716/8280	`6488/7818	`2163/2605										1	0	2	0	2	0		7	19	4,3	19,0	0.428571	0
chr5	114188838	.	C	A		.		A	missense_variant	MODERATE	Ficd	FICD	Non-syn	ENSMUSG00000053334	transcript	ENSMUST00000065698	protein_coding	`3/3	c.1064C>A	`p.Ala355Asp	`1383/3154	`1064/1377	`355/458										1	0	2	0	0	0		37	30	33,4	30,0	0.108108	0
chr5	130272361	.	T	A		.		A	missense_variant	MODERATE	Psph	PSPH	Non-syn	ENSMUSG00000029446	transcript	ENSMUST00000031399	protein_coding	`7/8	c.504A>T	`p.Lys168Asn	`1130/1537	`504/678	`168/225										1	0	2	0	2	0		47	45	43,4	45,0	0.0851064	0
chr5	137862328	.	G	T		.		T	synonymous_variant	LOW	Zan	ZAN	Syn	ENSMUSG00000079173	transcript	ENSMUST00000117564	protein_coding	`44/88	c.8796C>A	`p.Ile2932Ile	`8969/16481	`8796/16263	`2932/5420										1	0	2	0	2	0		53	47	39,14	47,0	0.264151	0
chr5	138298603	.	C	A		.		A	missense_variant	MODERATE	Pilrb1	PILRB	Non-syn	ENSMUSG00000066684	transcript	ENSMUST00000172145	protein_coding	`2/4	c.253G>T	`p.Gly85Trp	`296/1078	`253/678	`85/225										1	0	2	0	2	0		44	52	40,4	52,0	0.0909091	0
chr5	146691278	.	T	C		.		C	splice_region_variant&intron_variant	LOW	Cyp3a11	CYP3A5	Non-syn	ENSMUSG00000056035	transcript	ENSMUST00000035918	protein_coding	`1/12	c.71+4A>G	`	`	`	`										1	0	2	0	2	0		36	33	25,11	33,0	0.305556	0
chr6	4855732	.	C	T		.		T	missense_variant	MODERATE	Ppp1r9a	PPP1R9A	Non-syn	ENSMUSG00000032827	transcript	ENSMUST00000177456	protein_coding	`1/18	c.286C>T	`p.Pro96Ser	`317/3975	`286/3879	`96/1292										1	0	2	0	2	0		46	48	32,14	48,0	0.304348	0
chr6	6063921	.	T	C		.		C	intron_variant	MODIFIER	Slc25a13	SLC25A13	Syn	ENSMUSG00000015112	transcript	ENSMUST00000015256	protein_coding	`9/17	c.933+17A>G	`	`	`	`										1	0	2	0	2	0		16	29	6,10	29,0	0.625	0
chr6	8025410	.	A	C		.		C	splice_region_variant&intron_variant	LOW	Col28a1	COL28A1	Non-syn	ENSMUSG00000068794	transcript	ENSMUST00000090669	protein_coding	`23/33	c.1930-4T>G	`	`	`	`										1	0	2	0	2	0		51	48	44,7	48,0	0.137255	0
chr6	13028074	.	A	G		.		G	downstream_gene_variant	MODIFIER	Tmem106b	TMEM106B	Syn	ENSMUSG00000029571	transcript	ENSMUST00000124234	protein_coding	`	c.*2980A>G	`	`	`	`	2980									1	0	2	0	2	0		41	62	28,13	62,0	0.317073	0
chr6	13613301	.	G	A		.		A	missense_variant	MODERATE	B630005N14Rik	BMT2	Non-syn	ENSMUSG00000042742	transcript	ENSMUST00000045235	protein_coding	`2/5	c.197C>T	`p.Ala66Val	`330/4139	`197/1212	`66/403										1	0	2	0	2	0		28	27	0,28	27,0	1	0
chr6	18217886	.	A	C		.		C	missense_variant	MODERATE	Cftr	CFTR	Non-syn	ENSMUSG00000041301	transcript	ENSMUST00000045706	protein_coding	`14/27	c.1933A>C	`p.Met645Leu	`2070/6303	`1933/4431	`645/1476										1	0	2	0	0	0		52	72	38,14	71,1	0.269231	0
chr6	34368968	.	C	A		.		A	downstream_gene_variant	MODIFIER	Gm13857		Syn	ENSMUSG00000084965	transcript	ENSMUST00000150561	antisense	`	n.*428G>T	`	`	`	`	428									1	0	2	0	2	0		23	19	15,8	19,0	0.347826	0
chr6	38440775	.	C	T		.		T	missense_variant	MODERATE	Ubn2	UBN2	Non-syn	ENSMUSG00000038538	transcript	ENSMUST00000039127	protein_coding	`14/17	c.2423C>T	`p.Thr808Met	`2423/4243	`2423/3951	`808/1316										1	0	2	0	2	0		49	54	46,3	53,1	0.0612245	0.0185185
chr6	38681072	.	G	T		.		T	missense_variant	MODERATE	Hipk2	HIPK2	Non-syn	ENSMUSG00000061436	transcript	ENSMUST00000161779	protein_coding	`8/15	c.1786C>A	`p.Pro596Thr	`2134/7684	`1786/3591	`596/1196										1	0	2	0	2	0		53	47	40,13	47,0	0.245283	0
chr6	40841659	.	T	G		.		G	missense_variant	MODERATE	Trbv1		Non-syn	ENSMUSG00000076461	transcript	ENSMUST00000103262	IG_V_gene	`2/2	c.125T>G	`p.Leu42Arg	`125/350	`125/350	`42/115										1	0	2	0	2	0		28	27	19,9	27,0	0.321429	0
chr6	43296949	.	A	G		.		G	intron_variant	MODIFIER	Tpk1	TPK1	Syn	ENSMUSG00000029735	transcript	ENSMUST00000067888	protein_coding	`8/8	c.614-50T>C	`	`	`	`										1	0	2	0	2	0		23	19	16,7	19,0	0.304348	0
chr6	46480650	.	CA	C		.		C	frameshift_variant	HIGH	Rbpsuh-rs3		Non-syn	ENSMUSG00000079575	transcript	ENSMUST00000114639	protein_coding	`2/2	c.163delT	`p.Cys55fs	`163/1464	`163/1464	`55/487										1	0	2	0	0	0		104	99	61,44	99,0	0.423077	0
chr6	49367586	.	A	T		.		T	intron_variant	MODIFIER	Stk31	STK31	Syn	ENSMUSG00000023403	transcript	ENSMUST00000024171	protein_coding	`7/23	c.842+40A>T	`	`	`	`										1	0	2	0	2	0		29	25	23,6	25,0	0.206897	0
chr6	49389089	.	C	T		.		T	intron_variant	MODIFIER	Stk31	STK31	Syn	ENSMUSG00000023403	transcript	ENSMUST00000024171	protein_coding	`14/23	c.1837-9C>T	`	`	`	`										1	0	2	0	2	0		18	18	12,6	18,0	0.333333	0
chr6	50272951	.	T	A		.		A	downstream_gene_variant	MODIFIER	Osbpl3	OSBPL3	Syn	ENSMUSG00000029822	transcript	ENSMUST00000147621	processed_transcript	`	n.*4460A>T	`	`	`	`	4460									1	0	2	0	2	0		9	20	0,9	20,0	1	0
chr6	57087792	.	C	A		.		A	missense_variant	MODERATE	Vmn1r11		Non-syn	ENSMUSG00000093635	transcript	ENSMUST00000176954	protein_coding	`1/1	c.446C>A	`p.Thr149Asn	`500/1027	`446/900	`149/299										1	0	2	0	0	0		80	64	76,4	64,0	0.05	0
chr6	63453404	.	T	A		.		A	missense_variant	MODERATE	Grid2	GRID2	Non-syn	ENSMUSG00000071424	transcript	ENSMUST00000095852	protein_coding	`2/16	c.207T>A	`p.Phe69Leu	`1037/5857	`207/3024	`69/1007										1	0	2	0	2	0		37	38	22,15	38,0	0.405405	0
chr6	64026757	.	C	A		.		A	upstream_gene_variant	MODIFIER	Grid2	GRID2	Syn	ENSMUSG00000071424	transcript	ENSMUST00000162968	retained_intron	`	n.-29C>A	`	`	`	`	29									1	0	2	0	0	0		25	19	21,4	19,0	0.16	0
chr6	69550368	.	A	G		.		G	intron_variant	MODIFIER	Gm11143		Syn	ENSMUSG00000079542	transcript	ENSMUST00000114209	protein_coding	`1/2	c.73+236A>G	`	`	`	`										1	0	2	0	2	0		53	55	43,10	55,0	0.188679	0
chr6	70291164	.	A	G		.		G	missense_variant	MODERATE	Igkv8-19		Non-syn	ENSMUSG00000076588	transcript	ENSMUST00000103389	IG_V_gene	`1/1	c.11T>C	`p.Met4Thr	`11/305	`11/305	`4/100										1	0	2	0	2	0		88	81	78,10	81,0	0.113636	0
chr6	79972973	.	T	A		.		A	missense_variant	MODERATE	Lrrtm4	LRRTM4	Non-syn	ENSMUSG00000052581	transcript	ENSMUST00000147663	protein_coding	`2/3	c.1373T>A	`p.Leu458His	`1676/3033	`1373/1776	`458/591										1	0	2	0	2	0		49	43	46,3	43,0	0.0612245	0
chr6	85462793	.	G	A		.		A	missense_variant	MODERATE	Egr4	EGR4	Non-syn	ENSMUSG00000071341	transcript	ENSMUST00000095759	protein_coding	`2/2	c.278C>T	`p.Pro93Leu	`470/2138	`278/1437	`93/478										1	0	2	0	2	0		21	19	18,3	19,0	0.142857	0
chr6	87854076	.	C	A		.		A	splice_region_variant&intron_variant	LOW	Copg	COPG1	Non-syn	ENSMUSG00000030058	transcript	ENSMUST00000166521	protein_coding	`15/24	c.1545-6C>A	`	`	`	`										1	0	2	0	0	0		67	59	63,4	59,0	0.0597015	0
chr6	90981577	.	G	A		.		A	upstream_gene_variant	MODIFIER	Nup210	NUP210	Syn	ENSMUSG00000030091	transcript	ENSMUST00000153350	processed_transcript	`	n.-1325C>T	`	`	`	`	1325									1	0	2	0	2	0		30	26	23,7	26,0	0.233333	0
chr6	92820116	.	T	C		.		C	intron_variant	MODIFIER	Adamts9	ADAMTS9	Syn	ENSMUSG00000030022	transcript	ENSMUST00000113438	protein_coding	`21/39	c.3190-23A>G	`	`	`	`										1	0	2	0	0	0		54	49	49,5	48,0	0.0925926	0
chr6	104788821	.	T	A		.		A	splice_donor_variant&intron_variant	HIGH	Cntn6	CNTN6	Non-syn	ENSMUSG00000030092	transcript	ENSMUST00000089215	protein_coding	`17/22	c.2166+2T>A	`	`	`	`										1	0	2	0	0	0		59	66	55,4	66,0	0.0677966	0
chr6	106500372	.	AT	A		.		A	frameshift_variant	HIGH	Cntn4	CNTN4	Non-syn	ENSMUSG00000064293	transcript	ENSMUST00000089208	protein_coding	`13/25	c.1225delT	`p.Ser409fs	`1634/5179	`1225/3081	`409/1026										1	0	2	0	0	0		30	31	16,14	31,0	0.466667	0
chr6	112681429	.	CT	C		.		C	frameshift_variant	HIGH	Srgap3	SRGAP3	Non-syn	ENSMUSG00000030257	transcript	ENSMUST00000088373	protein_coding	`19/22	c.2301delA	`p.Ala769fs	`3071/8887	`2301/3300	`767/1099										1	0	2	0	0	0		41	37	26,20	37,0	0.487805	0
chr6	113541192	.	C	A		.		A	missense_variant	MODERATE	Fancd2	FANCD2	Non-syn	ENSMUSG00000034023	transcript	ENSMUST00000036340	protein_coding	`42/44	c.4072C>A	`p.Leu1358Ile	`4173/5512	`4072/4353	`1358/1450										1	0	2	0	0	0		34	37	30,4	37,0	0.117647	0
chr6	114430056	.	C	T		.		T	synonymous_variant	LOW	Hrh1	HRH1	Syn	ENSMUSG00000053004	transcript	ENSMUST00000088987	protein_coding	`3/3	c.303C>T	`p.Leu101Leu	`548/3782	`303/1467	`101/488										1	0	2	0	2	0		38	44	25,13	44,0	0.342105	0
chr6	114630166	.	C	T		.		T	intron_variant	MODIFIER	Atg7	ATG7	Syn	ENSMUSG00000030314	transcript	ENSMUST00000032457	protein_coding	`4/18	c.322-18C>T	`	`	`	`										1	0	2	0	2	0		90	77	58,32	77,0	0.355556	0
chr6	115794084	.	C	A		.		A	missense_variant	MODERATE	Mbd4	MBD4	Non-syn	ENSMUSG00000030322	transcript	ENSMUST00000032469	protein_coding	`7/8	c.1584G>T	`p.Lys528Asn	`1745/3614	`1584/1665	`528/554										1	0	2	0	0	0		58	78	54,4	78,0	0.0689655	0
chr6	120382058	.	A	G		.		G	synonymous_variant	LOW	Kdm5a	KDM5A	Syn	ENSMUSG00000030180	transcript	ENSMUST00000100996	protein_coding	`27/28	c.4683A>G	`p.Arg1561Arg	`5198/10969	`4683/5073	`1561/1690										1	0	2	0	2	0		24	36	13,11	36,0	0.458333	0
chr6	121268367	.	T	C		.		C	missense_variant	MODERATE	Slc6a13	SLC6A13	Non-syn	ENSMUSG00000030108	transcript	ENSMUST00000064580	protein_coding	`3/15	c.310T>C	`p.Trp104Arg	`418/2234	`310/1809	`104/602										1	0	2	0	2	0		27	32	24,3	32,0	0.111111	0
chr6	125660618	.	AC	A		.		A	frameshift_variant	HIGH	Ano2	ANO2	Non-syn	ENSMUSG00000038115	transcript	ENSMUST00000100935	protein_coding	`2/26	c.69delC	`p.Val24fs	`373/3931	`69/3015	`23/1004										1	0	2	0	0	0		40	69	8,5	69,0	0.125	0
chr6	127080342	.	G	A		.		A	3_prime_UTR_variant	MODIFIER	Ccnd2	CCND2	Syn	ENSMUSG00000000184	transcript	ENSMUST00000000188	protein_coding	`5/5	c.*11C>T	`	`	`	`	11									1	0	2	0	2	0		32	29	0,32	29,0	1	0
chr6	128307799	.	G	A		.		A	missense_variant	MODERATE	5930416I19Rik	RHNO1	Non-syn	ENSMUSG00000048668	transcript	ENSMUST00000057421	protein_coding	`3/3	c.578C>T	`p.Pro193Leu	`1163/1620	`578/708	`193/235										1	0	2	0	0	0		48	29	33,13	29,0	0.270833	0
chr6	128307805	.	G	A		.		A	missense_variant	MODERATE	5930416I19Rik	RHNO1	Non-syn	ENSMUSG00000048668	transcript	ENSMUST00000057421	protein_coding	`3/3	c.572C>T	`p.Pro191Leu	`1157/1620	`572/708	`191/235										1	0	2	0	0	0		47	31	32,13	31,0	0.276596	0
chr6	128307830	.	G	A		.		A	missense_variant	MODERATE	5930416I19Rik	RHNO1	Non-syn	ENSMUSG00000048668	transcript	ENSMUST00000057421	protein_coding	`3/3	c.547C>T	`p.Pro183Ser	`1132/1620	`547/708	`183/235										1	0	2	0	0	0		50	35	37,10	35,0	0.2	0
chr6	128308102	.	C	T		.		T	missense_variant	MODERATE	5930416I19Rik	RHNO1	Non-syn	ENSMUSG00000048668	transcript	ENSMUST00000057421	protein_coding	`3/3	c.275G>A	`p.Arg92His	`860/1620	`275/708	`92/235										1	0	2	0	0	0		63	48	44,15	47,1	0.238095	0
chr6	128530393	.	C	A		.		A	missense_variant	MODERATE	BC048546	OVOS2	Non-syn	ENSMUSG00000047228	transcript	ENSMUST00000060574	protein_coding	`3/36	c.354G>T	`p.Glu118Asp	`448/4698	`354/4371	`118/1456										1	0	2	0	0	0		52	31	48,4	31,0	0.0769231	0
chr6	129682272	.	T	G		.		G	splice_acceptor_variant&intron_variant	HIGH	Klri2		Non-syn	ENSMUSG00000043932	transcript	ENSMUST00000050385	protein_coding	`5/5	c.636-2A>C	`	`	`	`										1	0	2	0	0	0		34	47	27,7	47,0	0.205882	0
chr6	132314102	.	C	T		.		T	synonymous_variant	LOW	Gm8882		Syn	ENSMUSG00000030143	transcript	ENSMUST00000080849	protein_coding	`1/3	c.24G>A	`p.Ala8Ala	`51/1240	`24/852	`8/283										1	0	2	0	2	0		97	89	93,4	89,1	0.0412371	0.0111111
chr6	142607092	.	C	A		.		A	stop_gained	HIGH	Abcc9	ABCC9	Non-syn	ENSMUSG00000030249	transcript	ENSMUST00000087527	protein_coding	`16/41	c.1936G>T	`p.Gly646*	`2153/7538	`1936/4641	`646/1546										1	0	2	0	0	0		64	63	60,4	63,0	0.0625	0
chr6	145195292	.	C	A		.		A	missense_variant	MODERATE	Kras	KRAS	Non-syn	ENSMUSG00000030265	transcript	ENSMUST00000111709	protein_coding	`1/5	c.34G>T	`p.Gly12Cys	`47/1067	`34/570	`12/189										1	0	2	0	2	0		48	61	3,45	61,0	0.9375	0
chr6	146172516	.	A	AT		.		AT	intron_variant	MODIFIER	Itpr2	ITPR2	Syn	ENSMUSG00000030287	transcript	ENSMUST00000053273	protein_coding	`45/56	c.6342+14_6342+15insA	`	`	`	`										1	0	2	0	0	0		81	77	81,74	77,0	0.91358	0
chr7	3233955	.	C	T		.		T	missense_variant	MODERATE	Nlrp12	NLRP12	Non-syn	ENSMUSG00000078817	transcript	ENSMUST00000108653	protein_coding	`5/10	c.2314G>A	`p.Asp772Asn	`2515/4329	`2314/3165	`772/1054										1	0	2	0	2	0		9	9	5,4	9,0	0.444444	0
chr7	6661775	.	T	G		.		G	missense_variant	MODERATE	Peg3	PEG3	Non-syn	ENSMUSG00000002265	transcript	ENSMUST00000051209	protein_coding	`9/9	c.3158A>C	`p.His1053Pro	`3522/8694	`3158/4716	`1053/1571										1	0	2	0	0	0		70	101	57,13	101,0	0.185714	0
chr7	10577351	.	G	A		.		A	synonymous_variant	LOW	Vmn2r49		Syn	ENSMUSG00000078802	transcript	ENSMUST00000108550	protein_coding	`1/6	c.138C>T	`p.Ile46Ile	`138/2559	`138/2559	`46/852										1	0	2	0	2	0		99	152	83,16	152,0	0.161616	0
chr7	11165918	.	G	T		.		T	missense_variant	MODERATE	Vmn1r69		Non-syn	ENSMUSG00000091662	transcript	ENSMUST00000163658	protein_coding	`1/1	c.234C>A	`p.His78Gln	`919/1732	`234/960	`78/319										1	0	2	0	2	0		45	43	29,16	43,0	0.355556	0
chr7	11300836	.	TA	T		.		T	frameshift_variant	HIGH	Nlrp4b		Non-syn	ENSMUSG00000034087	transcript	ENSMUST00000047809	protein_coding	`4/9	c.1624delA	`p.Ile542fs	`1791/3274	`1624/2592	`542/863										1	0	2	0	0	0		37	55	15,8	55,0	0.216216	0
chr7	12515970	.	G	A		.		A	missense_variant	MODERATE	Vmn1r76		Non-syn	ENSMUSG00000045713	transcript	ENSMUST00000058772	protein_coding	`1/1	c.665C>T	`p.Ser222Phe	`665/975	`665/975	`222/324										1	0	2	0	2	0		65	93	44,21	93,0	0.323077	0
chr7	12907251	.	T	A		.		A	missense_variant	MODERATE	Vmn1r83		Non-syn	ENSMUSG00000066804	transcript	ENSMUST00000086229	protein_coding	`1/1	c.227A>T	`p.Asn76Ile	`274/996	`227/921	`76/306										1	0	2	0	2	0		51	58	34,17	58,0	0.333333	0
chr7	17046696	.	C	T		.		T	missense_variant	MODERATE	Npas1	NPAS1	Non-syn	ENSMUSG00000001988	transcript	ENSMUST00000002053	protein_coding	`9/12	c.1055G>A	`p.Arg352His	`1247/2091	`1055/1785	`352/594										1	0	2	0	0	0		44	71	26,4	53,0	0.0909091	0
chr7	17332694	.	T	A		.		A	missense_variant	MODERATE	Ap2s1	AP2S1	Non-syn	ENSMUSG00000008036	transcript	ENSMUST00000086112	protein_coding	`3/5	c.238T>A	`p.Tyr80Asn	`364/832	`238/429	`80/142										1	0	2	0	2	0		31	29	27,4	29,0	0.129032	0
chr7	18560644	.	C	T		.		T	splice_region_variant&intron_variant	LOW	Ceacam11		Non-syn	ENSMUSG00000030368	transcript	ENSMUST00000165314	protein_coding	`2/4	c.425-8C>T	`	`	`	`										1	0	2	0	2	0		37	46	26,11	46,0	0.297297	0
chr7	28110104	.	C	T		.		T	missense_variant	MODERATE	Ltbp4	LTBP4	Non-syn	ENSMUSG00000040488	transcript	ENSMUST00000038618	protein_coding	`16/33	c.2317G>A	`p.Ala773Thr	`2442/5386	`2317/5001	`773/1666										1	0	2	0	2	0		19	29	15,4	29,0	0.210526	0
chr7	29946642	.	C	A		.		A	missense_variant	MODERATE	Spred3	SPRED3	Non-syn	ENSMUSG00000037239	transcript	ENSMUST00000048923	protein_coding	`6/6	c.1130G>T	`p.Cys377Phe	`1262/4056	`1130/1227	`377/408										1	0	2	0	0	0		18	31	15,3	31,0	0.166667	0
chr7	31429500	.	C	T		.		T	intron_variant	MODIFIER	Rbm42	RBM42	Syn	ENSMUSG00000036733	transcript	ENSMUST00000042726	protein_coding	`8/9	c.1129+18G>A	`	`	`	`										1	0	2	0	2	0		18	18	15,3	18,0	0.166667	0
chr7	36254852	.	C	T		.		T	missense_variant	MODERATE	Tdrd12	LOC101929327	Non-syn	ENSMUSG00000030491	transcript	ENSMUST00000108043	protein_coding	`28/30	c.3473G>A	`p.Gly1158Asp	`3599/3777	`3473/3651	`1158/1216										1	0	2	0	2	0		16	17	0,16	17,0	1	0
chr7	46729625	.	A	G		.		G	synonymous_variant	LOW	Zfp939		Syn	ENSMUSG00000030424	transcript	ENSMUST00000061201	protein_coding	`1/2	c.894A>G	`p.Arg298Arg	`894/927	`894/927	`298/308										1	0	2	0	2	0		21	25	18,3	25,0	0.142857	0
chr7	51506465	.	C	G		.		G	synonymous_variant	LOW	2410002F23Rik		Syn	ENSMUSG00000045411	transcript	ENSMUST00000055858	protein_coding	`6/6	c.423C>G	`p.Pro141Pro	`758/1982	`423/855	`141/284										1	0	2	0	0	0		68	88	63,5	88,0	0.0735294	0
chr7	51836865	.	C	A		.		A	synonymous_variant	LOW	Napsa	NAPSA	Syn	ENSMUSG00000002204	transcript	ENSMUST00000002274	protein_coding	`3/9	c.285C>A	`p.Ser95Ser	`469/1508	`285/1260	`95/419										1	0	2	0	0	0		70	74	66,4	74,0	0.0571429	0
chr7	53406293	.	G	T		.		T	intron_variant	MODIFIER	Abcc8	ABCC8	Syn	ENSMUSG00000040136	transcript	ENSMUST00000033123	protein_coding	`9/38	c.1468-34C>A	`	`	`	`										1	0	2	0	2	0		22	21	17,5	21,0	0.227273	0
chr7	72838346	.	C	A		.		A	5_prime_UTR_variant	MODIFIER	Tm2d3	TM2D3	Non-syn	ENSMUSG00000078681	transcript	ENSMUST00000065574	protein_coding	`2/7	c.-19C>A	`	`	`	`	19									1	0	2	0	2	0		8	11	6,2	11,0	0.25	0
chr7	97524199	.	A	G		.		G	missense_variant	MODERATE	Sytl2	SYTL2	Non-syn	ENSMUSG00000030616	transcript	ENSMUST00000032846	protein_coding	`6/19	c.884A>G	`p.Asp295Gly	`977/3837	`884/2853	`295/950										1	0	2	0	2	0		27	30	17,10	29,0	0.37037	0
chr7	105272463	.	G	A		.		A	missense_variant	MODERATE	Capn5	CAPN5	Non-syn	ENSMUSG00000035547	transcript	ENSMUST00000040971	protein_coding	`13/13	c.1843C>T	`p.Arg615Cys	`2104/4498	`1843/1923	`615/640										1	0	2	0	2	0		13	20	9,4	20,0	0.307692	0
chr7	105692278	.	C	T		.		T	synonymous_variant	LOW	A630091E08Rik		Syn	ENSMUSG00000055446	transcript	ENSMUST00000069035	protein_coding	`2/2	c.279G>A	`p.Glu93Glu	`378/768	`279/450	`93/149										1	0	2	0	2	0		19	25	16,3	25,0	0.157895	0
chr7	110700335	.	C	A		.		A	missense_variant	MODERATE	Olfr613		Non-syn	ENSMUSG00000078624	transcript	ENSMUST00000106888	protein_coding	`1/1	c.35C>A	`p.Thr12Asn	`1454/5137	`35/954	`12/317										1	0	2	0	0	0		60	59	56,4	59,0	0.0666667	0
chr7	111308537	.	T	C		.		C	intron_variant	MODIFIER	E030002O03Rik		Syn	ENSMUSG00000044265	transcript	ENSMUST00000051137	protein_coding	`4/5	c.617-38A>G	`	`	`	`										1	0	2	0	2	0		17	34	11,6	34,0	0.352941	0
chr7	112065508	.	C	A		.		A	missense_variant	MODERATE	Olfr667		Non-syn	ENSMUSG00000056782	transcript	ENSMUST00000071362	protein_coding	`1/1	c.301G>T	`p.Ala101Ser	`301/981	`301/981	`101/326										1	0	2	0	0	0		54	68	50,4	68,0	0.0740741	0
chr7	112463134	.	G	A		.		A	synonymous_variant	LOW	Olfr689		Syn	ENSMUSG00000073907	transcript	ENSMUST00000098153	protein_coding	`1/1	c.615G>A	`p.Leu205Leu	`639/1076	`615/963	`205/320										1	0	2	0	2	0		69	91	44,25	91,0	0.362319	0
chr7	114034764	.	G	A		.		A	synonymous_variant	LOW	Olfr707		Syn	ENSMUSG00000069390	transcript	ENSMUST00000088687	protein_coding	`1/1	c.858C>T	`p.Asn286Asn	`858/924	`858/924	`286/307										1	0	2	0	0	0		54	57	47,7	57,0	0.12963	0
chr7	114034797	.	C	T		.		T	synonymous_variant	LOW	Olfr707		Syn	ENSMUSG00000069390	transcript	ENSMUST00000088687	protein_coding	`1/1	c.825G>A	`p.Ser275Ser	`825/924	`825/924	`275/307										1	0	2	0	0	0		56	68	49,7	68,0	0.125	0
chr7	123533926	.	G	A		.		A	intron_variant	MODIFIER	Pik3c2a	PIK3C2A	Syn	ENSMUSG00000030660	transcript	ENSMUST00000170430	protein_coding	`6/32	c.1563+32C>T	`	`	`	`										1	0	2	0	2	0		33	36	21,12	36,0	0.363636	0
chr7	138527418	.	T	G		.		G	upstream_gene_variant	MODIFIER	Pstk	PSTK	Syn	ENSMUSG00000063179	transcript	ENSMUST00000128092	processed_transcript	`	n.-21T>G	`	`	`	`	21									1	0	2	0	2	0		70	20	55,15	20,0	0.214286	0
chr7	140066595	.	G	A		.		A	missense_variant	MODERATE	Fam175b	ABRAXAS2	Non-syn	ENSMUSG00000030965	transcript	ENSMUST00000084497	protein_coding	`5/9	c.353G>A	`p.Arg118His	`390/2892	`353/1248	`118/415										1	0	2	0	0	0		118	56	113,5	56,0	0.0423729	0
chr7	146282530	.	A	T		.		T	downstream_gene_variant	MODIFIER	Dpysl4	DPYSL4	Syn	ENSMUSG00000025478	transcript	ENSMUST00000139364	processed_transcript	`	n.*2166A>T	`	`	`	`	2166									1	0	2	0	2	0		44	16	39,5	16,0	0.113636	0
chr7	148999766	.	G	A		.		A	stop_gained	HIGH	Muc5ac	MUC5AC	Non-syn	ENSMUSG00000037974	transcript	ENSMUST00000041924	protein_coding	`38/50	c.6906G>A	`p.Trp2302*	`6906/8256	`6906/8256	`2302/2751										1	0	2	0	2	0		67	36	0,67	36,0	1	0
chr7	149057651	.	C	T		.		T	synonymous_variant	LOW	Muc5b	MUC5B	Syn	ENSMUSG00000066108	transcript	ENSMUST00000165147	protein_coding	`48/49	c.14127C>T	`p.His4709His	`14172/14963	`14127/14403	`4709/4800										1	0	2	0	2	0		143	70	109,34	70,0	0.237762	0
chr7	149202268	.	C	T		.		T	missense_variant	MODERATE	Mob2	MOB2	Non-syn	ENSMUSG00000025147	transcript	ENSMUST00000084418	protein_coding	`2/5	c.160G>A	`p.Glu54Lys	`193/1456	`160/708	`54/235										1	0	2	0	2	0		39	21	26,13	21,0	0.333333	0
chr7	150865809	.	G	C		.		C	intron_variant	MODIFIER	Tnfrsf23		Syn	ENSMUSG00000037613	transcript	ENSMUST00000152703	protein_coding	`3/5	c.295+41C>G	`	`	`	`										1	0	2	0	2	0		94	39	86,8	39,0	0.0851064	0
chr7	151361778	.	C	T		.		T	5_prime_UTR_premature_start_codon_gain_variant	LOW	Shank2	SHANK2	Non-syn	ENSMUSG00000037541	transcript	ENSMUST00000084391	protein_coding	`1/16	c.-47C>T	`	`	`	`										1	0	2	0	2	0		59	35	43,16	35,0	0.271186	0
chr7	151824347	.	C	T		.		T	intron_variant	MODIFIER	Ano1	ANO1	Syn	ENSMUSG00000031075	transcript	ENSMUST00000118556	protein_coding	`10/24	c.1136+58G>A	`	`	`	`										1	0	2	0	2	0		63	23	54,9	23,0	0.142857	0
chr8	19142599	.	G	A		.		A	3_prime_UTR_variant	MODIFIER	Spag11b	SPAG11B	Syn	ENSMUSG00000059463	transcript	ENSMUST00000110767	protein_coding	`2/2	c.*1017G>A	`	`	`	`	1017									1	0	2	0	2	0		27	22	17,10	22,0	0.37037	0
chr8	19735747	.	G	A		.		A	missense_variant	MODERATE	4930467E23Rik		Non-syn	ENSMUSG00000074456	transcript	ENSMUST00000098909	protein_coding	`5/10	c.674G>A	`p.Cys225Tyr	`674/1053	`674/1053	`225/350										1	0	2	0	0	0		2079	1824	2027,49	1790,31	0.023569	0
chr8	19735748	.	C	T		.		T	synonymous_variant	LOW	4930467E23Rik		Syn	ENSMUSG00000074456	transcript	ENSMUST00000098909	protein_coding	`5/10	c.675C>T	`p.Cys225Cys	`675/1053	`675/1053	`225/350										1	0	2	0	0	0		2114	1857	2065,48	1829,25	0.0227058	0
chr8	19735753	.	C	T		.		T	missense_variant	MODERATE	4930467E23Rik		Non-syn	ENSMUSG00000074456	transcript	ENSMUST00000098909	protein_coding	`5/10	c.680C>T	`p.Ser227Phe	`680/1053	`680/1053	`227/350										1	0	2	0	0	0		2265	2016	2210,54	1984,28	0.0238411	0
chr8	19752209	.	C	T		.		T	synonymous_variant	LOW	4930467E23Rik		Syn	ENSMUSG00000074456	transcript	ENSMUST00000098909	protein_coding	`10/10	c.1026C>T	`p.Cys342Cys	`1026/1053	`1026/1053	`342/350										1	0	2	0	2	0		838	848	817,21	881,0	0.0250597	0
chr8	19873519	.	T	A		.		A	intron_variant	MODIFIER	2610005L07Rik		Syn	ENSMUSG00000071793	transcript	ENSMUST00000167037	transcribed_unprocessed_pseudogene	`6/6	n.1408-9898A>T	`	`	`	`										1	0	2	0	0	0		924	973	891,31	956,16	0.0335498	0
chr8	20019790	.	C	A		.		A	downstream_gene_variant	MODIFIER	Gm17279		Syn	ENSMUSG00000091588	transcript	ENSMUST00000168202	lincRNA	`	n.*3431C>A	`	`	`	`	3431									1	0	2	0	0	0		426	456	410,14	447,8	0.0328638	0
chr8	23878952	.	C	A		.		A	missense_variant	MODERATE	Plat	PLAT	Non-syn	ENSMUSG00000031538	transcript	ENSMUST00000033941	protein_coding	`3/14	c.98C>A	`p.Ser33Tyr	`208/2531	`98/1680	`33/559										1	0	2	0	0	0		52	47	48,4	47,0	0.0769231	0
chr8	26149345	.	A	C		.		C	start_lost	HIGH	Htra4	HTRA4	Non-syn	ENSMUSG00000037406	transcript	ENSMUST00000084031	protein_coding	`1/9	c.2T>G	`p.Met1?	`90/1658	`2/1452	`1/483										1	0	2	0	2	0		10	12	5,5	12,0	0.5	0
chr8	26706885	.	A	AT		.		AT	5_prime_UTR_variant	MODIFIER	Letm2	LETM2	Non-syn	ENSMUSG00000037363	transcript	ENSMUST00000079160	protein_coding	`2/11	c.-6dupA	`	`	`	`	6									1	0	2	0	0	0		49	48	20,15	48,0	0.306122	0
chr8	27182804	.	T	G		.		G	missense_variant	MODERATE	Hook3	HOOK3	Non-syn	ENSMUSG00000037234	transcript	ENSMUST00000167730	protein_coding	`9/23	c.704A>C	`p.Asp235Ala	`914/12828	`704/2163	`235/720										1	0	2	0	2	0		55	53	38,17	53,0	0.309091	0
chr8	42084830	.	G	A		.		A	missense_variant	MODERATE	Mtus1	MTUS1	Non-syn	ENSMUSG00000045636	transcript	ENSMUST00000059115	protein_coding	`11/14	c.3164C>T	`p.Ser1055Leu	`3573/6548	`3164/3633	`1055/1210										1	0	2	0	2	0		87	80	62,25	80,0	0.287356	0
chr8	42167936	.	G	T		.		T	downstream_gene_variant	MODIFIER	Mtus1	MTUS1	Syn	ENSMUSG00000045636	transcript	ENSMUST00000155055	protein_coding	`	c.*1981C>A	`	`	`	`	1981									1	0	2	0	2	0		47	47	42,5	47,0	0.106383	0
chr8	42282658	.	T	A		.		A	downstream_gene_variant	MODIFIER	Fgl1	FGL1	Syn	ENSMUSG00000031594	transcript	ENSMUST00000134510	retained_intron	`	n.*272A>T	`	`	`	`	272									1	0	2	0	2	0		35	23	28,7	23,0	0.2	0
chr8	64421389	.	T	G		.		G	missense_variant	MODERATE	Ddx60	DDX60	Non-syn	ENSMUSG00000037921	transcript	ENSMUST00000093485	protein_coding	`5/39	c.562T>G	`p.Phe188Val	`854/5989	`562/5136	`188/1711										1	0	2	0	2	0		55	46	51,4	46,0	0.0727273	0
chr8	66520249	.	G	C		.		C	missense_variant	MODERATE	Tll1	TLL1	Non-syn	ENSMUSG00000053626	transcript	ENSMUST00000066166	protein_coding	`17/21	c.2268C>G	`p.Cys756Trp	`2878/4928	`2268/3042	`756/1013										1	0	2	0	2	0		50	42	42,8	42,0	0.16	0
chr8	69407376	.	T	C		.		C	missense_variant	MODERATE	Naf1	NAF1	Non-syn	ENSMUSG00000014907	transcript	ENSMUST00000118009	protein_coding	`5/8	c.1055T>C	`p.Phe352Ser	`1205/2990	`1055/1794	`352/597										1	0	2	0	2	0		49	41	0,49	41,0	1	0
chr8	70209948	.	T	G		.		G	downstream_gene_variant	MODIFIER	Psd3	PSD3	Syn	ENSMUSG00000030465	transcript	ENSMUST00000038959	protein_coding	`	c.*10923A>C	`	`	`	`	3033									1	0	2	0	2	0		37	43	31,6	43,0	0.162162	0
chr8	70342003	.	C	A		.		A	start_lost	HIGH	Psd3	PSD3	Non-syn	ENSMUSG00000030465	transcript	ENSMUST00000120071	protein_coding	`1/8	c.3G>T	`p.Met1?	`192/9203	`3/1131	`1/376										1	0	2	0	2	0		30	27	27,3	27,0	0.1	0
chr8	72664193	.	T	G		.		G	5_prime_UTR_variant	MODIFIER	2310045N01Rik	BORCS8	Non-syn	ENSMUSG00000002345	transcript	ENSMUST00000110139	protein_coding	`1/6	c.-47T>G	`	`	`	`	47									1	0	2	0	2	0		39	32	30,9	32,0	0.230769	0
chr8	72976545	.	G	A		.		A	stop_gained	HIGH	Klhl26	KLHL26	Non-syn	ENSMUSG00000055707	transcript	ENSMUST00000066597	protein_coding	`3/3	c.613C>T	`p.Gln205*	`651/3069	`613/1821	`205/606										1	0	2	0	2	0		32	18	17,15	18,0	0.46875	0
chr8	74117993	.	T	A		.		A	missense_variant	MODERATE	Pgls	PGLS	Non-syn	ENSMUSG00000031807	transcript	ENSMUST00000034264	protein_coding	`2/5	c.299T>A	`p.Leu100His	`340/893	`299/774	`100/257										1	0	2	0	0	0		72	60	68,4	60,0	0.0555556	0
chr8	80096088	.	C	A		.		A	missense_variant	MODERATE	Prmt10	PRMT9	Non-syn	ENSMUSG00000037134	transcript	ENSMUST00000056237	protein_coding	`9/12	c.1511C>A	`p.Ala504Asp	`1662/2781	`1511/2541	`504/846										1	0	2	0	2	0		65	43	61,4	43,0	0.0615385	0
chr8	81029562	.	C	A		.		A	missense_variant	MODERATE	Rbmxl1		Non-syn	ENSMUSG00000037070	transcript	ENSMUST00000049245	protein_coding	`2/2	c.1050G>T	`p.Met350Ile	`1331/1723	`1050/1167	`350/388										1	0	2	0	0	0		50	40	38,12	40,0	0.24	0
chr8	81221215	.	C	A		.		A	missense_variant	MODERATE	Slc10a7	SLC10A7	Non-syn	ENSMUSG00000031684	transcript	ENSMUST00000034111	protein_coding	`8/12	c.706C>A	`p.Leu236Ile	`946/3630	`706/1023	`236/340										1	0	2	0	2	0		51	39	39,12	39,0	0.235294	0
chr8	84558288	.	A	G		.		G	synonymous_variant	LOW	Inpp4b	INPP4B	Syn	ENSMUSG00000037940	transcript	ENSMUST00000109852	protein_coding	`19/25	c.1911A>G	`p.Gly637Gly	`2312/4392	`1911/2826	`637/941										1	0	2	0	2	0		62	52	51,11	52,0	0.177419	0
chr8	85790028	.	A	T		.		T	missense_variant	MODERATE	Tbc1d9	TBC1D9	Non-syn	ENSMUSG00000031709	transcript	ENSMUST00000093393	protein_coding	`18/21	c.2861A>T	`p.Gln954Leu	`3076/5334	`2861/3795	`954/1264										1	0	2	0	2	0		66	33	57,9	33,0	0.136364	0
chr8	86514339	.	C	A		.		A	synonymous_variant	LOW	Prkaca	PRKACA	Syn	ENSMUSG00000005469	transcript	ENSMUST00000005606	protein_coding	`6/10	c.432C>A	`p.Ala144Ala	`641/2293	`432/1056	`144/351										1	0	2	0	2	0		35	36	22,13	36,0	0.371429	0
chr8	87104094	.	G	A		.		A	missense_variant	MODERATE	Cacna1a	CACNA1A	Non-syn	ENSMUSG00000034656	transcript	ENSMUST00000121390	protein_coding	`26/47	c.4078G>A	`p.Glu1360Lys	`4359/7926	`4078/7107	`1360/2368										1	0	2	0	2	0		11	17	4,7	17,0	0.636364	0
chr8	93992285	.	G	A		.		A	missense_variant	MODERATE	Fto	FTO	Non-syn	ENSMUSG00000055932	transcript	ENSMUST00000069718	protein_coding	`5/9	c.956G>A	`p.Arg319His	`1000/3557	`956/1509	`319/502										1	0	2	0	2	0		33	45	20,13	45,0	0.393939	0
chr8	97784512	.	A	C		.		C	intron_variant	MODIFIER	Cngb1		Syn	ENSMUSG00000031789	transcript	ENSMUST00000119870	protein_coding	`9/19	c.498+12T>G	`	`	`	`										1	0	2	0	0	0		80	48	60,10	47,0	0.125	0
chr8	101940639	.	A	T		.		T	missense_variant	MODERATE	A330008L17Rik		Non-syn	ENSMUSG00000052479	transcript	ENSMUST00000064349	protein_coding	`1/3	c.52A>T	`p.Ile18Leu	`98/3220	`52/474	`18/157										1	0	2	0	2	0		22	23	16,6	23,0	0.272727	0
chr8	107489799	.	A	C		.		C	missense_variant	MODERATE	Ces2g		Non-syn	ENSMUSG00000031877	transcript	ENSMUST00000043183	protein_coding	`6/12	c.830A>C	`p.Lys277Thr	`900/2859	`830/1683	`277/560										1	0	2	0	2	0		138	109	114,24	109,0	0.173913	0
chr8	109410779	.	C	A		.		A	downstream_gene_variant	MODIFIER	Has3	HAS3	Syn	ENSMUSG00000031910	transcript	ENSMUST00000034385	protein_coding	`	c.*8051C>A	`	`	`	`	3977									1	0	2	0	0	0		33	27	29,4	27,0	0.121212	0
chr8	112357084	.	T	C		.		C	splice_region_variant&intron_variant	LOW	Ap1g1	AP1G1	Non-syn	ENSMUSG00000031731	transcript	ENSMUST00000093157	protein_coding	`8/23	c.748-6T>C	`	`	`	`										1	0	2	0	2	0		97	68	81,16	68,0	0.164948	0
chr8	112554841	.	C	A		.		A	missense_variant	MODERATE	Chst4	CHST4	Non-syn	ENSMUSG00000035930	transcript	ENSMUST00000109222	protein_coding	`2/2	c.40G>T	`p.Gly14Cys	`134/2000	`40/1167	`14/388										1	0	2	0	0	0		57	35	53,4	35,0	0.0701754	0
chr8	113103555	.	A	T		.		T	intron_variant	MODIFIER	Hydin	HYDIN	Syn	ENSMUSG00000059854	transcript	ENSMUST00000043141	protein_coding	`69/86	c.11680+9A>T	`	`	`	`										1	0	2	0	2	0		42	36	33,9	36,0	0.214286	0
chr8	121619181	.	A	G		.		G	missense_variant	MODERATE	Cdh13	CDH13	Non-syn	ENSMUSG00000031841	transcript	ENSMUST00000117160	protein_coding	`7/14	c.878A>G	`p.Lys293Arg	`999/3785	`878/2145	`293/714										1	0	2	0	2	0		40	45	17,23	45,0	0.575	0
chr8	122286234	.	C	A		.		A	missense_variant	MODERATE	4632415K11Rik	MEAK7	Non-syn	ENSMUSG00000034105	transcript	ENSMUST00000049156	protein_coding	`7/8	c.1209G>T	`p.Lys403Asn	`1288/2574	`1209/1368	`403/455										1	0	2	0	0	0		12	29	9,3	29,0	0.25	0
chr8	124860707	.	C	T		.		T	synonymous_variant	LOW	Zfpm1	ZFPM1	Syn	ENSMUSG00000049577	transcript	ENSMUST00000054052	protein_coding	`10/10	c.2604C>T	`p.Ala868Ala	`2946/3390	`2604/2988	`868/995										1	0	2	0	2	0		11	28	7,4	28,0	0.363636	0
chr8	125917028	.	G	T		.		T	splice_region_variant&intron_variant	LOW	Tcf25	TCF25	Non-syn	ENSMUSG00000001472	transcript	ENSMUST00000057934	protein_coding	`10/17	c.1116-4G>T	`	`	`	`										1	0	2	0	2	0		23	36	0,23	36,0	1	0
chr8	128384853	.	C	T		.		T	splice_donor_variant&intron_variant	HIGH	Pcnxl2	PCNX2	Non-syn	ENSMUSG00000060212	transcript	ENSMUST00000047239	protein_coding	`12/33	c.2634+1G>A	`	`	`	`										1	0	2	0	2	0		31	51	10,21	51,0	0.677419	0
chr8	129904403	.	G	A		.		A	splice_region_variant&synonymous_variant	LOW	Pard3	PARD3	Non-syn	ENSMUSG00000025812	transcript	ENSMUST00000160272	protein_coding	`12/25	c.1707G>A	`p.Thr569Thr	`2005/5815	`1707/4005	`569/1334										1	0	2	0	2	0		26	45	11,15	45,0	0.576923	0
chr9	3759680	.	T	A		.		A	synonymous_variant	LOW	Gucy1a2	GUCY1A2	Syn	ENSMUSG00000041624	transcript	ENSMUST00000115733	protein_coding	`5/8	c.1485T>A	`p.Ile495Ile	`1934/5273	`1485/2193	`495/730										1	0	2	0	2	0		25	39	19,6	39,0	0.24	0
chr9	13607904	.	C	T		.		T	synonymous_variant	LOW	Mtmr2	MTMR2	Syn	ENSMUSG00000031918	transcript	ENSMUST00000115652	protein_coding	`13/15	c.1719C>T	`p.Leu573Leu	`1719/3081	`1719/2136	`573/711										1	0	2	0	2	0		75	90	71,4	90,0	0.0533333	0
chr9	14397335	.	T	G		.		G	missense_variant	MODERATE	Amotl1	AMOTL1	Non-syn	ENSMUSG00000013076	transcript	ENSMUST00000013220	protein_coding	`3/13	c.1020A>C	`p.Gln340His	`1238/8951	`1020/2907	`340/968										1	0	2	0	2	0		35	40	21,14	40,0	0.4	0
chr9	15128056	.	C	A		.		A	missense_variant	MODERATE	5830418K08Rik	CEP295	Non-syn	ENSMUSG00000046111	transcript	ENSMUST00000161132	protein_coding	`23/28	c.6228G>T	`p.Arg2076Ser	`6417/7605	`6228/7239	`2076/2412										1	0	2	0	0	0		51	66	47,4	66,0	0.0784314	0
chr9	15802463	.	T	G		.		G	missense_variant	MODERATE	Fat3	FAT3	Non-syn	ENSMUSG00000074505	transcript	ENSMUST00000169107	protein_coding	`9/25	c.6698A>C	`p.Asp2233Ala	`6698/18462	`6698/13668	`2233/4555										1	0	2	0	2	0		38	45	33,5	45,0	0.131579	0
chr9	19282566	.	G	T		.		T	missense_variant	MODERATE	Olfr850		Non-syn	ENSMUSG00000057985	transcript	ENSMUST00000077347	protein_coding	`1/1	c.127C>A	`p.Leu43Met	`127/948	`127/948	`43/315										1	0	2	0	2	0		30	43	15,15	43,0	0.5	0
chr9	30969481	.	C	A		.		A	missense_variant	MODERATE	Aplp2	APLP2	Non-syn	ENSMUSG00000031996	transcript	ENSMUST00000071125	protein_coding	`10/18	c.1318G>T	`p.Ala440Ser	`1406/3694	`1318/2292	`440/763										1	0	2	0	0	0		21	23	17,4	23,0	0.190476	0
chr9	32535819	.	C	G		.		G	intron_variant	MODIFIER	Ets1	ETS1	Syn	ENSMUSG00000032035	transcript	ENSMUST00000034534	protein_coding	`1/7	c.83-441C>G	`	`	`	`										1	0	2	0	2	0		19	55	13,6	54,0	0.315789	0
chr9	36551713	.	T	G		.		G	synonymous_variant	LOW	Stt3a	STT3A	Syn	ENSMUSG00000032116	transcript	ENSMUST00000120381	protein_coding	`12/18	c.1233A>C	`p.Ala411Ala	`1402/3936	`1233/2118	`411/705										1	0	2	0	2	0		23	29	18,5	29,0	0.217391	0
chr9	37046774	.	G	A		.		A	stop_gained	HIGH	Slc37a2	SLC37A2	Non-syn	ENSMUSG00000032122	transcript	ENSMUST00000161114	protein_coding	`6/19	c.469C>T	`p.Gln157*	`526/2945	`469/1521	`157/506										1	0	2	0	0	0		35	56	31,4	56,0	0.114286	0
chr9	37800452	.	A	G		.		G	missense_variant	MODERATE	Olfr881		Non-syn	ENSMUSG00000060583	transcript	ENSMUST00000074611	protein_coding	`1/1	c.374A>G	`p.Asp125Gly	`376/948	`374/945	`125/314										1	0	2	0	2	0		74	163	39,35	163,0	0.472973	0
chr9	38210739	.	T	G		.		G	missense_variant	MODERATE	Olfr147	OR8B2	Non-syn	ENSMUSG00000049098	transcript	ENSMUST00000056364	protein_coding	`2/2	c.279T>G	`p.Asn93Lys	`491/1166	`279/954	`93/317										1	0	2	0	2	0		33	57	18,15	57,0	0.454545	0
chr9	41843541	.	G	A		.		A	synonymous_variant	LOW	Sorl1	SORL1	Syn	ENSMUSG00000049313	transcript	ENSMUST00000060989	protein_coding	`18/48	c.2556C>T	`p.Gly852Gly	`2740/10715	`2556/6648	`852/2215										1	0	2	0	2	0		10	21	0,10	21,0	1	0
chr9	50405214	.	C	A		.		A	synonymous_variant	LOW	Sdhd	SDHD	Syn	ENSMUSG00000000171	transcript	ENSMUST00000000175	protein_coding	`4/4	c.456G>T	`p.Ala152Ala	`516/1287	`456/480	`152/159										1	0	2	0	0	0		14	17	11,3	17,0	0.214286	0
chr9	59799251	.	C	A		.		A	upstream_gene_variant	MODIFIER	Nr2e3	NR2E3	Syn	ENSMUSG00000032292	transcript	ENSMUST00000034831	protein_coding	`	c.-1560G>T	`	`	`	`	1327									1	0	2	0	0	0		29	61	25,4	61,0	0.137931	0
chr9	65404063	.	C	T		.		T	missense_variant	MODERATE	Plekho2	PLEKHO2	Non-syn	ENSMUSG00000050721	transcript	ENSMUST00000068944	protein_coding	`6/6	c.1310G>A	`p.Gly437Asp	`1401/3271	`1310/1488	`437/495										1	0	2	0	2	0		18	35	0,18	35,0	1	0
chr9	65404070	.	C	A		.		A	missense_variant	MODERATE	Plekho2	PLEKHO2	Non-syn	ENSMUSG00000050721	transcript	ENSMUST00000068944	protein_coding	`6/6	c.1303G>T	`p.Val435Leu	`1394/3271	`1303/1488	`435/495										1	0	2	0	2	0		17	38	0,17	38,0	1	0
chr9	71573311	.	C	T		.		T	synonymous_variant	LOW	Cgnl1	CGNL1	Syn	ENSMUSG00000032232	transcript	ENSMUST00000072899	protein_coding	`2/19	c.564G>A	`p.Lys188Lys	`673/6754	`564/3894	`188/1297										1	0	2	0	2	0		40	56	20,20	56,0	0.5	0
chr9	77498038	.	C	A		.		A	synonymous_variant	LOW	Klhl31	KLHL31	Syn	ENSMUSG00000044938	transcript	ENSMUST00000057781	protein_coding	`2/3	c.228C>A	`p.Val76Val	`317/6253	`228/1905	`76/634										1	0	2	0	0	0		57	96	53,4	96,0	0.0701754	0
chr9	77827795	.	C	T		.		T	downstream_gene_variant	MODIFIER	Elovl5	ELOVL5	Syn	ENSMUSG00000032349	transcript	ENSMUST00000133757	protein_coding	`	c.*120C>T	`	`	`	`	120									1	0	2	0	2	0		8	18	6,2	18,0	0.25	0
chr9	79532299	.	AT	A		.		A	upstream_gene_variant	MODIFIER	4930562D21Rik		Syn	ENSMUSG00000086608	transcript	ENSMUST00000123894	antisense	`	n.-4283delT	`	`	`	`	4283									1	0	2	0	0	0		32	39	19,14	39,0	0.4375	0
chr9	79667569	.	T	G		.		G	missense_variant	MODERATE	Filip1	FILIP1	Non-syn	ENSMUSG00000034898	transcript	ENSMUST00000093811	protein_coding	`5/6	c.1574A>C	`p.Lys525Thr	`1929/4640	`1574/3645	`525/1214										1	0	2	0	2	0		50	55	47,3	55,0	0.06	0
chr9	89485947	.	C	A		.		A	missense_variant	MODERATE	AF529169	MINAR1	Non-syn	ENSMUSG00000039313	transcript	ENSMUST00000044491	protein_coding	`4/4	c.2748G>T	`p.Lys916Asn	`3170/4241	`2748/2754	`916/917										1	0	2	0	0	0		19	41	15,3	41,0	0.157895	0
chr9	103152936	.	GC	G		.		G	3_prime_UTR_variant	MODIFIER	1300017J02Rik		Syn	ENSMUSG00000033688	transcript	ENSMUST00000035163	protein_coding	`17/17	c.*21delG	`	`	`	`	21									1	0	2	0	0	0		29	41	12,10	41,0	0.344828	0
chr9	104104161	.	T	C		.		C	intron_variant	MODIFIER	Dnajc13	DNAJC13	Syn	ENSMUSG00000032560	transcript	ENSMUST00000060084	protein_coding	`25/55	c.2787+57A>G	`	`	`	`										1	0	2	0	2	0		55	91	35,20	91,0	0.363636	0
chr9	106127772	.	C	A		.		A	missense_variant	MODERATE	Tlr9	TLR9	Non-syn	ENSMUSG00000045322	transcript	ENSMUST00000062241	protein_coding	`2/2	c.1930C>A	`p.Leu644Ile	`2036/3471	`1930/3099	`644/1032										1	0	2	0	2	0		26	34	23,3	34,0	0.115385	0
chr9	106140567	.	G	A		.		A	missense_variant	MODERATE	Alas1	ALAS1	Non-syn	ENSMUSG00000032786	transcript	ENSMUST00000112524	protein_coding	`8/11	c.1175C>T	`p.Ala392Val	`1753/3089	`1175/1929	`392/642										1	0	2	0	2	0		9	21	3,6	20,0	0.666667	0
chr9	106957909	.	C	A		.		A	synonymous_variant	LOW	Dock3	DOCK3	Syn	ENSMUSG00000039716	transcript	ENSMUST00000044532	protein_coding	`9/53	c.618G>T	`p.Gly206Gly	`1019/9054	`618/6093	`206/2030										1	0	2	0	0	0		51	57	47,4	57,0	0.0784314	0
chr9	110700796	.	C	T		.		T	missense_variant	MODERATE	Prss42	PRSS42P	Non-syn	ENSMUSG00000044664	transcript	ENSMUST00000035715	protein_coding	`1/5	c.95C>T	`p.Ser32Phe	`127/1566	`95/1008	`32/335										1	0	2	0	2	0		25	16	20,5	16,0	0.2	0
chr9	111293195	.	C	T		.		T	synonymous_variant	LOW	Trank1	TRANK1	Syn	ENSMUSG00000062296	transcript	ENSMUST00000078626	protein_coding	`20/22	c.6495C>T	`p.Pro2165Pro	`6598/10519	`6495/9000	`2165/2999										1	0	2	0	2	0		33	30	27,6	30,0	0.181818	0
chr9	119570343	.	C	T		.		T	synonymous_variant	LOW	Scn10a	SCN10A	Syn	ENSMUSG00000034533	transcript	ENSMUST00000084787	protein_coding	`11/27	c.1650G>A	`p.Arg550Arg	`1685/6371	`1650/5877	`550/1958										1	0	2	0	2	0		20	33	16,4	33,0	0.2	0
chr9	119846818	.	C	A		.		A	5_prime_UTR_variant	MODIFIER	Ttc21a	TTC21A	Non-syn	ENSMUSG00000032514	transcript	ENSMUST00000035100	protein_coding	`1/29	c.-24C>A	`	`	`	`	24									1	0	2	0	2	0		10	16	5,5	16,0	0.5	0
chr10	5142281	.	T	C		.		C	intron_variant	MODIFIER	Syne1	SYNE1	Syn	ENSMUSG00000019769	transcript	ENSMUST00000056571	protein_coding	`87/143	c.17014-26T>C	`	`	`	`										1	0	2	0	0	0		77	47	73,4	47,0	0.0519481	0
chr10	7582193	.	TGCTGGAGGAACTGGA	T		.		T	disruptive_inframe_deletion	MODERATE	Zc3h12d	ZC3H12D	Non-syn	ENSMUSG00000039981	transcript	ENSMUST00000039484	protein_coding	`4/6	c.467_481delTGGAGGAACTGGAGC	`p.Leu156_Glu160del	`630/4093	`467/1602	`156/533										1	0	2	0	0	0		43	58	43,37	58,0	0.860465	0
chr10	12902289	.	G	A		.		A	synonymous_variant	LOW	Ltv1	LTV1	Syn	ENSMUSG00000019814	transcript	ENSMUST00000019950	protein_coding	`6/11	c.576C>T	`p.Asp192Asp	`683/1766	`576/1413	`192/470										1	0	2	0	0	0		53	36	49,4	36,0	0.0754717	0
chr10	20043019	.	T	C		.		C	missense_variant	MODERATE	Bclaf1	BCLAF1	Non-syn	ENSMUSG00000037608	transcript	ENSMUST00000043881	protein_coding	`4/13	c.355T>C	`p.Ser119Pro	`605/5454	`355/2760	`119/919										1	0	2	0	2	0		40	66	35,5	66,1	0.125	0.0149254
chr10	22425656	.	G	T		.		T	missense_variant	MODERATE	Tbpl1	TBPL1	Non-syn	ENSMUSG00000071359	transcript	ENSMUST00000127698	protein_coding	`7/7	c.527C>A	`p.Pro176Gln	`902/2873	`527/561	`176/186										1	0	2	0	0	0		71	84	67,4	84,0	0.056338	0
chr10	23812088	.	A	C		.		C	missense_variant	MODERATE	Taar8b	TAAR8	Non-syn	ENSMUSG00000092113	transcript	ENSMUST00000092654	protein_coding	`1/1	c.13T>G	`p.Phe5Val	`39/1126	`13/1035	`5/344										1	0	2	0	2	0		60	67	54,6	73,0	0.1	0
chr10	28056258	.	A	G		.		G	missense_variant	MODERATE	Ptprk	PTPRK	Non-syn	ENSMUSG00000019889	transcript	ENSMUST00000166468	protein_coding	`5/32	c.605A>G	`p.Asp202Gly	`866/6177	`605/4374	`202/1457										1	0	2	0	2	0		46	83	35,11	82,1	0.23913	0.0120482
chr10	33342575	.	A	G		.		G	missense_variant	MODERATE	Clvs2	CLVS2	Non-syn	ENSMUSG00000019785	transcript	ENSMUST00000019920	protein_coding	`2/6	c.164T>C	`p.Leu55Ser	`924/2717	`164/984	`55/327										1	0	2	0	2	0		47	58	43,4	58,0	0.0851064	0
chr10	39345719	.	T	A		.		A	stop_gained	HIGH	Traf3ip2	TRAF3IP2	Non-syn	ENSMUSG00000019842	transcript	ENSMUST00000019987	protein_coding	`2/9	c.56T>A	`p.Leu19*	`477/2867	`56/1668	`19/555										1	0	2	0	2	0		25	28	20,5	28,0	0.2	0
chr10	51204232	.	C	T		.		T	intron_variant	MODIFIER	Gp49a		Syn	ENSMUSG00000089672	transcript	ENSMUST00000139982	nonsense_mediated_decay	`6/7	c.659-20C>T	`	`	`	`										1	0	2	0	2	0		63	77	36,27	77,0	0.428571	0
chr10	57694964	.	C	T		.		T	upstream_gene_variant	MODIFIER	4933403O03Rik		Syn	ENSMUSG00000057216	transcript	ENSMUST00000071408	processed_pseudogene	`	n.-3805G>A	`	`	`	`	3805									1	0	2	0	0	0		529	589	510,18	581,7	0.0340265	0
chr10	58036311	.	A	T		.		T	intron_variant	MODIFIER	Ccdc138	CCDC138	Syn	ENSMUSG00000038010	transcript	ENSMUST00000036576	protein_coding	`14/15	c.1739-26A>T	`	`	`	`										1	0	2	0	2	0		69	21	65,4	21,0	0.057971	0
chr10	60391061	.	G	C		.		C	missense_variant	MODERATE	Pldi		Non-syn	ENSMUSG00000037247	transcript	ENSMUST00000036304	protein_coding	`3/3	c.334C>G	`p.Pro112Ala	`766/853	`334/387	`112/128										1	0	2	0	2	0		55	24	50,5	24,0	0.0909091	0
chr10	70331533	.	A	C		.		C	5_prime_UTR_variant	MODIFIER	4930533K18Rik		Non-syn	ENSMUSG00000047692	transcript	ENSMUST00000058942	protein_coding	`1/7	c.-14A>C	`	`	`	`	14									1	0	2	0	2	0		88	46	76,12	46,0	0.136364	0
chr10	74616614	.	C	T		.		T	intron_variant	MODIFIER	Bcr	BCR	Syn	ENSMUSG00000009681	transcript	ENSMUST00000164107	protein_coding	`8/22	c.2113-17C>T	`	`	`	`										1	0	2	0	2	0		24	24	17,7	24,0	0.291667	0
chr10	76260523	.	G	A		.		A	downstream_gene_variant	MODIFIER	Pcbp3	PCBP3	Syn	ENSMUSG00000001120	transcript	ENSMUST00000165571	processed_transcript	`	n.*70C>T	`	`	`	`	70									1	0	2	0	0	0		67	63	63,4	62,0	0.0597015	0
chr10	77445641	.	G	A		.		A	missense_variant	MODERATE	1810043G02Rik	CFAP410	Non-syn	ENSMUSG00000020284	transcript	ENSMUST00000020526	protein_coding	`6/9	c.400G>A	`p.Ala134Thr	`455/1057	`400/918	`134/305										1	0	2	0	2	0		28	42	21,7	42,0	0.25	0
chr10	77640992	.	C	T		.		T	synonymous_variant	LOW	Pwp2		Syn	ENSMUSG00000032834	transcript	ENSMUST00000042556	protein_coding	`12/21	c.1404G>A	`p.Ser468Ser	`1465/3871	`1404/2760	`468/919										1	0	2	0	2	0		38	28	31,7	28,0	0.184211	0
chr10	78841608	.	T	G		.		G	missense_variant	MODERATE	Vmn2r82		Non-syn	ENSMUSG00000091468	transcript	ENSMUST00000170596	protein_coding	`3/6	c.679T>G	`p.Phe227Val	`694/3045	`679/2598	`227/865										1	0	2	0	2	0		73	89	0,73	89,0	1	0
chr10	79488104	.	T	C		.		C	intron_variant	MODIFIER	Hmha1	ARHGAP45	Syn	ENSMUSG00000035697	transcript	ENSMUST00000105373	protein_coding	`11/22	c.1405-50T>C	`	`	`	`										1	0	2	0	2	0		18	18	14,4	18,0	0.222222	0
chr10	88575644	.	T	G		.		G	missense_variant	MODERATE	Ano4	ANO4	Non-syn	ENSMUSG00000035189	transcript	ENSMUST00000070175	protein_coding	`3/26	c.294A>C	`p.Lys98Asn	`294/3606	`294/2814	`98/937										1	0	2	0	2	0		75	49	65,10	49,0	0.133333	0
chr10	94188490	.	T	C		.		C	splice_region_variant&intron_variant	LOW	Ccdc41	CEP83	Non-syn	ENSMUSG00000020024	transcript	ENSMUST00000020212	protein_coding	`4/15	c.390+6T>C	`	`	`	`										1	0	2	0	2	0		34	23	31,3	23,0	0.0882353	0
chr10	102677591	.	G	C		.		C	missense_variant	MODERATE	Lrriq1	LRRIQ1	Non-syn	ENSMUSG00000019892	transcript	ENSMUST00000166240	protein_coding	`8/26	c.1933C>G	`p.Gln645Glu	`1984/5232	`1933/5022	`645/1673										1	0	2	0	2	0		70	37	54,16	37,0	0.228571	0
chr10	118655021	.	T	TC		.		TC	frameshift_variant	HIGH	Cand1	CAND1	Non-syn	ENSMUSG00000020114	transcript	ENSMUST00000020315	protein_coding	`4/15	c.466dupG	`p.Asp156fs	`813/7766	`466/3693	`156/1230										1	0	2	0	0	0		57	59	20,16	59,0	0.280702	0
chr10	124665179	.	G	A		.		A	synonymous_variant	LOW	Slc16a7	SLC16A7	Syn	ENSMUSG00000020102	transcript	ENSMUST00000063318	protein_coding	`6/6	c.1344C>T	`p.His448His	`2128/3787	`1344/1455	`448/484										1	0	2	0	2	0		73	48	37,36	48,0	0.493151	0
chr10	124670517	.	G	T		.		T	synonymous_variant	LOW	Slc16a7	SLC16A7	Syn	ENSMUSG00000020102	transcript	ENSMUST00000063318	protein_coding	`4/6	c.345C>A	`p.Leu115Leu	`1129/3787	`345/1455	`115/484										1	0	2	0	0	0		50	33	46,4	33,0	0.08	0
chr10	128397635	.	C	A		.		A	missense_variant	MODERATE	Mettl7b	METTL7B	Non-syn	ENSMUSG00000025347	transcript	ENSMUST00000026398	protein_coding	`1/2	c.360G>T	`p.Glu120Asp	`410/1227	`360/735	`120/244										1	0	2	0	0	0		64	58	60,4	58,0	0.0625	0
chr10	128759511	.	T	G		.		G	synonymous_variant	LOW	Olfr780		Syn	ENSMUSG00000049573	transcript	ENSMUST00000063168	protein_coding	`1/1	c.831T>G	`p.Ser277Ser	`887/1025	`831/939	`277/312										1	0	2	0	2	0		102	67	0,102	67,0	1	0
chr10	129855844	.	C	T		.		T	missense_variant	MODERATE	Vmn2r85		Non-syn	ENSMUSG00000092048	transcript	ENSMUST00000171811	protein_coding	`6/6	c.2026G>A	`p.Ala676Thr	`2026/3042	`2026/2553	`676/850										1	0	2	0	0	0		426	323	407,17	317,5	0.0399061	0
chr10	129883457	.	A	G		.		G	missense_variant	MODERATE	Vmn2r86		Non-syn	ENSMUSG00000092162	transcript	ENSMUST00000170257	protein_coding	`6/6	c.2345T>C	`p.Leu782Pro	`2345/3039	`2345/2547	`782/848										1	0	2	0	2	0		177	140	151,26	230,0	0.146893	0
chr11	3043800	.	A	C		.		C	splice_region_variant&intron_variant	LOW	Sfi1	SFI1	Non-syn	ENSMUSG00000023764	transcript	ENSMUST00000081318	protein_coding	`18/32	c.1810-7T>G	`	`	`	`										1	0	2	0	0	0		323	303	309,14	301,2	0.0433437	0
chr11	3045270	.	G	C		.		C	missense_variant	MODERATE	Sfi1	SFI1	Non-syn	ENSMUSG00000023764	transcript	ENSMUST00000081318	protein_coding	`16/33	c.1528C>G	`p.Arg510Gly	`1669/3969	`1528/3651	`510/1216										1	0	2	0	0	0		1217	1116	1164,28	1085,11	0.0230074	0
chr11	5101722	.	C	A		.		A	missense_variant	MODERATE	Kremen1	KREMEN1	Non-syn	ENSMUSG00000020393	transcript	ENSMUST00000020662	protein_coding	`6/9	c.936G>T	`p.Gln312His	`969/4856	`936/1422	`312/473										1	0	2	0	0	0		49	57	45,4	57,0	0.0816327	0
chr11	8910329	.	G	T		.		T	missense_variant	MODERATE	Hus1	HUS1	Non-syn	ENSMUSG00000020413	transcript	ENSMUST00000020683	protein_coding	`3/8	c.272C>A	`p.Ala91Asp	`353/4640	`272/846	`91/281										1	0	2	0	0	0		42	31	38,4	31,0	0.0952381	0
chr11	23255066	.	C	T		.		T	stop_gained	HIGH	Usp34	USP34	Non-syn	ENSMUSG00000056342	transcript	ENSMUST00000137823	protein_coding	`10/80	c.1276C>T	`p.Gln426*	`1277/11363	`1276/10806	`426/3601										1	0	2	0	2	0		117	76	85,32	76,0	0.273504	0
chr11	23263947	.	T	C		.		C	missense_variant	MODERATE	Usp34	USP34	Non-syn	ENSMUSG00000056342	transcript	ENSMUST00000137823	protein_coding	`15/80	c.1888T>C	`p.Ser630Pro	`1889/11363	`1888/10806	`630/3601										1	0	2	0	2	0		37	35	34,3	35,0	0.0810811	0
chr11	23284486	.	C	G		.		G	missense_variant	MODERATE	Usp34	USP34	Non-syn	ENSMUSG00000056342	transcript	ENSMUST00000137823	protein_coding	`24/80	c.3536C>G	`p.Ser1179Cys	`3537/11363	`3536/10806	`1179/3601										1	0	2	0	2	0		91	53	59,32	52,0	0.351648	0
chr11	30046010	.	C	A		.		A	missense_variant	MODERATE	Spnb2	SPTBN1	Non-syn	ENSMUSG00000020315	transcript	ENSMUST00000006629	protein_coding	`9/36	c.883G>T	`p.Asp295Tyr	`1151/8461	`883/7092	`295/2363										1	0	2	0	2	0		20	25	0,20	25,0	1	0
chr11	33061186	.	C	T		.		T	missense_variant	MODERATE	Npm1	NPM1	Non-syn	ENSMUSG00000057113	transcript	ENSMUST00000075641	protein_coding	`3/11	c.178G>A	`p.Val60Ile	`405/1633	`178/879	`60/292										1	0	2	0	2	0		61	46	54,7	45,1	0.114754	0.0217391
chr11	34263849	.	G	A		.		A	intron_variant	MODIFIER	Dock2	DOCK2	Syn	ENSMUSG00000020143	transcript	ENSMUST00000093193	protein_coding	`27/51	c.2797-51292C>T	`	`	`	`										1	0	2	0	2	0		60	55	31,29	55,0	0.483333	0
chr11	35840961	.	T	C		.		C	intron_variant	MODIFIER	Odz2	TENM2	Syn	ENSMUSG00000049336	transcript	ENSMUST00000057207	protein_coding	`25/28	c.5494-18A>G	`	`	`	`										1	0	2	0	2	0		25	19	21,4	19,0	0.16	0
chr11	49076450	.	C	T		.		T	3_prime_UTR_variant	MODIFIER	Mgat1	MGAT1	Syn	ENSMUSG00000020346	transcript	ENSMUST00000081794	protein_coding	`3/3	c.*913C>T	`	`	`	`	913									1	0	2	0	2	0		29	27	24,5	27,0	0.172414	0
chr11	51417925	.	A	C		.		C	missense_variant	MODERATE	Hnrnpab	HNRNPAB	Non-syn	ENSMUSG00000020358	transcript	ENSMUST00000109103	protein_coding	`5/8	c.661T>G	`p.Phe221Val	`865/1437	`661/999	`221/332										1	0	2	0	2	0		55	47	45,10	47,0	0.181818	0
chr11	53220061	.	T	C		.		C	upstream_gene_variant	MODIFIER	Aff4	AFF4	Syn	ENSMUSG00000049470	transcript	ENSMUST00000129019	retained_intron	`	n.-4135T>C	`	`	`	`	4135									1	0	2	0	2	0		44	34	34,10	34,0	0.227273	0
chr11	53841426	.	T	C		.		C	missense_variant	MODERATE	Slc22a4	SLC22A4	Non-syn	ENSMUSG00000020334	transcript	ENSMUST00000020586	protein_coding	`1/10	c.53A>G	`p.Gln18Arg	`167/2263	`53/1662	`18/553										1	0	2	0	2	0		42	30	35,7	30,0	0.166667	0
chr11	54729047	.	G	T		.		T	missense_variant	MODERATE	Tnip1	TNIP1	Non-syn	ENSMUSG00000020400	transcript	ENSMUST00000018482	protein_coding	`17/18	c.1861C>A	`p.Gln621Lys	`1977/2810	`1861/1944	`621/647										1	0	2	0	2	0		37	31	33,4	31,0	0.108108	0
chr11	62667713	.	C	T		.		T	downstream_gene_variant	MODIFIER	Trim16	TRIM16	Syn	ENSMUSG00000047821	transcript	ENSMUST00000072639	protein_coding	`	c.*3613C>T	`	`	`	`	3403									1	0	2	0	2	0		9	25	0,9	25,0	1	0
chr11	65932167	.	T	C		.		C	downstream_gene_variant	MODIFIER	Dnahc9	DNAH9	Syn	ENSMUSG00000056752	transcript	ENSMUST00000108691	protein_coding	`	c.*3157A>G	`	`	`	`	2426									1	0	2	0	2	0		14	14	9,5	14,0	0.357143	0
chr11	67064280	.	A	C		.		C	missense_variant	MODERATE	Myh4	MYH4	Non-syn	ENSMUSG00000057003	transcript	ENSMUST00000018632	protein_coding	`21/39	c.2462A>C	`p.Asn821Thr	`2552/6016	`2462/5820	`821/1939										1	0	2	0	0	0		57	110	38,19	108,1	0.333333	0
chr11	67704965	.	C	T		.		T	synonymous_variant	LOW	Usp43	USP43	Syn	ENSMUSG00000020905	transcript	ENSMUST00000021288	protein_coding	`7/15	c.1128G>A	`p.Val376Val	`1233/4462	`1128/3399	`376/1132										1	0	2	0	2	0		11	18	0,11	18,0	1	0
chr11	69403109	.	C	T		.		T	missense_variant	MODERATE	Trp53	TP53	Non-syn	ENSMUSG00000059552	transcript	ENSMUST00000108658	protein_coding	`8/11	c.808C>T	`p.Arg270Cys	`965/1771	`808/1173	`270/390										1	0	2	0	2	0		25	24	0,25	24,0	1	0
chr11	70250051	.	C	A		.		A	upstream_gene_variant	MODIFIER	Arrb2	ARRB2	Syn	ENSMUSG00000060216	transcript	ENSMUST00000138006	retained_intron	`	n.-150C>A	`	`	`	`	150									1	0	2	0	0	0		23	39	19,4	39,0	0.173913	0
chr11	78088264	.	A	C		.		C	downstream_gene_variant	MODIFIER	Gm11192		Syn	ENSMUSG00000086586	transcript	ENSMUST00000127017	antisense	`	n.*3976T>G	`	`	`	`	3976									1	0	2	0	2	0		36	41	33,3	41,0	0.0833333	0
chr11	79987616	.	C	A		.		A	stop_gained	HIGH	Adap2	ADAP2	Non-syn	ENSMUSG00000020709	transcript	ENSMUST00000164168	protein_coding	`8/10	c.768C>A	`p.Tyr256*	`879/2039	`768/1149	`256/382										1	0	2	0	0	0		60	61	56,4	61,0	0.0666667	0
chr11	93793637	.	G	A		.		A	missense_variant	MODERATE	Mbtd1	MBTD1	Non-syn	ENSMUSG00000059474	transcript	ENSMUST00000107853	protein_coding	`14/16	c.1568G>A	`p.Arg523His	`1825/5245	`1568/1896	`523/631										1	0	2	0	2	0		26	30	0,26	56,0	1	0
chr11	97099439	.	A	G		.		G	missense_variant	MODERATE	Npepps	NPEPPS	Non-syn	ENSMUSG00000001441	transcript	ENSMUST00000001480	protein_coding	`10/23	c.1232T>C	`p.Leu411Pro	`1412/4215	`1232/2763	`411/920										1	0	2	0	2	0		48	35	43,5	35,0	0.104167	0
chr11	97703591	.	C	T		.		T	3_prime_UTR_variant	MODIFIER	B230217C12Rik		Syn	ENSMUSG00000089676	transcript	ENSMUST00000054783	protein_coding	`3/3	c.*3C>T	`	`	`	`	3									1	0	2	0	2	0		37	21	26,11	21,0	0.297297	0
chr11	99177452	.	AGCCTAGTGGTC	A		.		A	frameshift_variant	HIGH	Krt25	KRT25	Non-syn	ENSMUSG00000035831	transcript	ENSMUST00000038004	protein_coding	`8/8	c.1296_1306delGACCACTAGGC	`p.Thr433fs	`1366/1989	`1296/1341	`432/446										1	0	2	0	0	0		49	39	10,11	39,0	0.22449	0
chr11	99949226	.	C	A		.		A	missense_variant	MODERATE	Krt32	KRT32	Non-syn	ENSMUSG00000046095	transcript	ENSMUST00000107419	protein_coding	`1/7	c.315G>T	`p.Met105Ile	`315/1664	`315/1362	`105/453										1	0	2	0	0	0		51	58	47,4	58,0	0.0784314	0
chr11	102341249	.	T	C		.		C	missense_variant	MODERATE	Gpatch8	GPATCH8	Non-syn	ENSMUSG00000034621	transcript	ENSMUST00000143842	protein_coding	`8/8	c.2776A>G	`p.Arg926Gly	`2851/6871	`2776/4518	`926/1505										1	0	2	0	2	0		59	50	51,8	50,0	0.135593	0
chr11	107525134	.	G	A		.		A	splice_region_variant&intron_variant	LOW	Helz	HELZ	Non-syn	ENSMUSG00000020721	transcript	ENSMUST00000075012	protein_coding	`26/31	c.3841+5G>A	`	`	`	`										1	0	2	0	2	0		17	17	12,5	17,0	0.294118	0
chr11	114978854	.	T	C		.		C	splice_region_variant&intron_variant	LOW	Cd300lf	CD300LF	Non-syn	ENSMUSG00000047798	transcript	ENSMUST00000106561	protein_coding	`6/6	c.837+3A>G	`	`	`	`										1	0	2	0	2	0		41	37	19,22	37,0	0.536585	0
chr11	115114023	.	C	A		.		A	missense_variant	MODERATE	Grin2c	GRIN2C	Non-syn	ENSMUSG00000020734	transcript	ENSMUST00000003351	protein_coding	`11/13	c.2224G>T	`p.Gly742Cys	`2381/4279	`2224/3720	`742/1239										1	0	2	0	0	0		57	27	53,4	27,0	0.0701754	0
chr11	117659788	.	G	T		.		T	intron_variant	MODIFIER	6030468B19Rik	C17orf99	Syn	ENSMUSG00000025573	transcript	ENSMUST00000106331	protein_coding	`2/5	c.70+19G>T	`	`	`	`										1	0	2	0	2	0		37	26	34,3	26,0	0.0810811	0
chr12	29431883	.	C	T		.		T	missense_variant	MODERATE	Ttc15	TRAPPC12	Non-syn	ENSMUSG00000020628	transcript	ENSMUST00000020954	protein_coding	`2/12	c.514G>A	`p.Glu172Lys	`811/3377	`514/2394	`172/797										1	0	2	0	2	0		38	35	28,10	35,0	0.263158	0
chr12	32148433	.	C	A		.		A	synonymous_variant	LOW	Slc26a3	SLC26A3	Syn	ENSMUSG00000001225	transcript	ENSMUST00000001254	protein_coding	`13/21	c.1488C>A	`p.Thr496Thr	`1700/2908	`1488/2274	`496/757										1	0	2	0	0	0		54	39	49,4	39,0	0.0740741	0
chr12	33752974	.	C	A		.		A	missense_variant	MODERATE	Cdhr3	CDHR3	Non-syn	ENSMUSG00000035860	transcript	ENSMUST00000095774	protein_coding	`5/20	c.549G>T	`p.Met183Ile	`650/2953	`549/2496	`183/831										1	0	2	0	0	0		60	57	56,4	57,0	0.0666667	0
chr12	35669900	.	A	C		.		C	missense_variant	MODERATE	Prps1l1	PRPS1L1	Non-syn	ENSMUSG00000092305	transcript	ENSMUST00000134550	protein_coding	`1/1	c.341A>C	`p.Asn114Thr	`468/1676	`341/957	`114/318										1	0	2	0	0	0		52	57	48,4	57,0	0.0769231	0
chr12	47801312	.	C	A		.		A	missense_variant	MODERATE	Nova1	NOVA1	Non-syn	ENSMUSG00000021047	transcript	ENSMUST00000021438	protein_coding	`5/5	c.1168G>T	`p.Ala390Ser	`1192/7000	`1168/1524	`390/507										1	0	2	0	2	0		36	31	23,13	31,0	0.361111	0
chr12	85394842	.	C	T		.		T	synonymous_variant	LOW	Acot3	ACOT1	Syn	ENSMUSG00000021228	transcript	ENSMUST00000021653	protein_coding	`2/4	c.441C>T	`p.Arg147Arg	`1197/2594	`441/1299	`147/432										1	0	2	0	2	0		54	41	44,10	41,0	0.185185	0
chr12	97017640	.	G	C		.		C	missense_variant	MODERATE	Flrt2	FLRT2	Non-syn	ENSMUSG00000047414	transcript	ENSMUST00000057324	protein_coding	`2/2	c.541G>C	`p.Asp181His	`1314/7099	`541/1983	`181/660										1	0	2	0	2	0		54	52	44,10	52,0	0.185185	0
chr12	99927760	.	C	A		.		A	missense_variant	MODERATE	Ptpn21	PTPN21	Non-syn	ENSMUSG00000021009	transcript	ENSMUST00000085116	protein_coding	`13/19	c.1157G>T	`p.Ser386Ile	`1514/5697	`1157/3531	`386/1176										1	0	2	0	0	0		38	32	34,4	32,0	0.105263	0
chr12	102170114	.	G	T		.		T	synonymous_variant	LOW	Ccdc88c	CCDC88C	Syn	ENSMUSG00000021182	transcript	ENSMUST00000085096	protein_coding	`23/30	c.3970C>A	`p.Arg1324Arg	`4122/6313	`3970/6051	`1324/2016										1	0	2	0	2	0		23	22	18,5	22,0	0.217391	0
chr12	102173908	.	G	A		.		A	missense_variant	MODERATE	Ccdc88c	CCDC88C	Non-syn	ENSMUSG00000021182	transcript	ENSMUST00000085096	protein_coding	`21/30	c.3701C>T	`p.Ala1234Val	`3853/6313	`3701/6051	`1234/2016										1	0	2	0	2	0		26	29	14,12	29,0	0.461538	0
chr12	102173909	.	C	T		.		T	missense_variant	MODERATE	Ccdc88c	CCDC88C	Non-syn	ENSMUSG00000021182	transcript	ENSMUST00000085096	protein_coding	`21/30	c.3700G>A	`p.Ala1234Thr	`3852/6313	`3700/6051	`1234/2016										1	0	2	0	2	0		27	29	15,12	29,0	0.444444	0
chr12	102814153	.	G	A		.		A	missense_variant	MODERATE	Catsperb	CATSPERB	Non-syn	ENSMUSG00000047014	transcript	ENSMUST00000055156	protein_coding	`18/27	c.1901G>A	`p.Gly634Glu	`2020/3716	`1901/3330	`634/1109										1	0	2	0	2	0		13	13	10,3	13,0	0.230769	0
chr12	112948787	.	C	T		.		T	missense_variant	MODERATE	Bag5	BAG5	Non-syn	ENSMUSG00000049792	transcript	ENSMUST00000054636	protein_coding	`2/2	c.812G>A	`p.Gly271Glu	`1051/2139	`812/1344	`271/447										1	0	2	0	2	0		42	26	32,10	26,0	0.238095	0
chr12	114863807	.	G	A		.		A	missense_variant	MODERATE	Ighv5-6		Non-syn	ENSMUSG00000076637	transcript	ENSMUST00000103446	IG_V_gene	`2/2	c.263C>T	`p.Thr88Ile	`263/353	`263/353	`88/116										1	0	2	0	0	0		112	87	56,51	84,0	0.455357	0
chr12	114900070	.	G	A		.		A	missense_variant	MODERATE	Ighv5-9		Non-syn	ENSMUSG00000076639	transcript	ENSMUST00000103448	IG_V_gene	`2/2	c.263C>T	`p.Thr88Ile	`263/353	`263/353	`88/116										1	0	2	0	0	0		571	507	525,41	499,0	0.0718039	0
chr12	115150434	.	C	A		.		A	missense_variant	MODERATE	Ighv7-2		Non-syn	ENSMUSG00000076653	transcript	ENSMUST00000103462	IG_V_gene	`2/2	c.156G>T	`p.Trp52Cys	`156/354	`156/354	`52/117										1	0	2	0	2	0		45	57	39,6	57,0	0.133333	0
chr12	117100073	.	C	G		.		G	downstream_gene_variant	MODIFIER	Ighv1-77		Syn	ENSMUSG00000092156	transcript	ENSMUST00000170551	IG_V_gene	`	c.*5G>C	`	`	`	`	5									1	0	2	0	0	0		142	108	134,7	106,0	0.0492958	0
chr13	8202543	.	G	C		.		C	missense_variant	MODERATE	Adarb2	ADARB2	Non-syn	ENSMUSG00000052551	transcript	ENSMUST00000064473	protein_coding	`1/10	c.77G>C	`p.Arg26Thr	`432/6721	`77/2238	`26/745										1	0	2	0	2	0		17	22	12,5	22,0	0.294118	0
chr13	8569638	.	G	A		.		A	missense_variant	MODERATE	Adarb2	ADARB2	Non-syn	ENSMUSG00000052551	transcript	ENSMUST00000064473	protein_coding	`3/10	c.913G>A	`p.Glu305Lys	`1268/6721	`913/2238	`305/745										1	0	2	0	2	0		21	29	10,11	29,0	0.52381	0
chr13	11732562	.	C	T		.		T	missense_variant	MODERATE	Ryr2	RYR2	Non-syn	ENSMUSG00000021313	transcript	ENSMUST00000021750	protein_coding	`78/105	c.11015G>A	`p.Arg3672His	`11514/16813	`11015/14901	`3672/4966										1	0	2	0	0	0		69	81	65,4	80,0	0.057971	0
chr13	11819195	.	G	A		.		A	synonymous_variant	LOW	Ryr2	RYR2	Syn	ENSMUSG00000021313	transcript	ENSMUST00000021750	protein_coding	`41/105	c.6366C>T	`p.Leu2122Leu	`6865/16813	`6366/14901	`2122/4966										1	0	2	0	2	0		46	45	35,11	45,0	0.23913	0
chr13	11916560	.	A	T		.		T	missense_variant	MODERATE	Ryr2	RYR2	Non-syn	ENSMUSG00000021313	transcript	ENSMUST00000021750	protein_coding	`16/105	c.1593T>A	`p.Asn531Lys	`2092/16813	`1593/14901	`531/4966										1	0	2	0	2	0		78	64	62,16	64,0	0.205128	0
chr13	12365026	.	C	A		.		A	missense_variant	MODERATE	Actn2	ACTN2	Non-syn	ENSMUSG00000052374	transcript	ENSMUST00000064204	protein_coding	`19/21	c.2307G>T	`p.Lys769Asn	`2567/3013	`2307/2685	`769/894										1	0	2	0	0	0		40	52	36,4	52,0	0.1	0
chr13	14289884	.	T	C		.		C	missense_variant	MODERATE	Arid4b	ARID4B	Non-syn	ENSMUSG00000039219	transcript	ENSMUST00000110534	protein_coding	`24/24	c.3829T>C	`p.Ser1277Pro	`4119/5864	`3829/3945	`1277/1314										1	0	2	0	2	0		27	35	24,3	35,0	0.111111	0
chr13	19715367	.	G	A		.		A	synonymous_variant	LOW	Sfrp4	SFRP4	Syn	ENSMUSG00000021319	transcript	ENSMUST00000169327	protein_coding	`1/5	c.66G>A	`p.Ala22Ala	`395/4049	`66/1098	`22/365										1	0	2	0	2	0		23	28	17,6	28,0	0.26087	0
chr13	21208304	.	G	A		.		A	missense_variant	MODERATE	Olfr1369-ps1	OR2W1	Non-syn	ENSMUSG00000060404	transcript	ENSMUST00000079050	protein_coding	`1/1	c.742G>A	`p.Val248Ile	`742/954	`742/954	`248/317										1	0	2	0	0	0		64	63	44,18	58,0	0.28125	0
chr13	21225216	.	G	A		.		A	missense_variant	MODERATE	Olfr263	OR2W1	Non-syn	ENSMUSG00000071522	transcript	ENSMUST00000096006	protein_coding	`1/1	c.571G>A	`p.Asp191Asn	`650/1087	`571/954	`191/317										1	0	2	0	2	0		70	92	44,26	92,0	0.371429	0
chr13	22100295	.	G	GC		.		GC	frameshift_variant	HIGH	Prss16	PRSS16	Non-syn	ENSMUSG00000006179	transcript	ENSMUST00000006341	protein_coding	`4/12	c.367dupG	`p.Ala123fs	`411/2152	`367/1530	`123/509										1	0	2	0	0	0		41	25	19,12	25,0	0.292683	0
chr13	23103748	.	T	G		.		G	missense_variant	MODERATE	Vmn1r213		Non-syn	ENSMUSG00000060024	transcript	ENSMUST00000076897	protein_coding	`1/1	c.631T>G	`p.Trp211Gly	`631/1155	`631/1155	`211/384										1	0	2	0	2	0		134	134	51,83	134,0	0.619403	0
chr13	23623099	.	C	T		.		T	missense_variant	MODERATE	Hist1h4h	H4C9	Non-syn	ENSMUSG00000060981	transcript	ENSMUST00000102972	protein_coding	`1/1	c.116C>T	`p.Ala39Val	`181/470	`116/312	`39/103										1	0	2	0	2	0		82	147	52,30	176,0	0.365854	0
chr13	37990364	.	C	A		.		A	synonymous_variant	LOW	Rreb1	RREB1	Syn	ENSMUSG00000039087	transcript	ENSMUST00000128570	protein_coding	`5/13	c.255C>A	`p.Ile85Ile	`536/8431	`255/5265	`85/1754										1	0	2	0	0	0		78	120	74,4	120,0	0.0512821	0
chr13	40801323	.	A	G		.		G	3_prime_UTR_variant	MODIFIER	Gm9979		Syn	ENSMUSG00000055732	transcript	ENSMUST00000069457	protein_coding	`2/2	c.*131A>G	`	`	`	`	131									1	0	2	0	2	0		48	44	44,4	44,0	0.0833333	0
chr13	43496848	.	A	G		.		G	downstream_gene_variant	MODIFIER	Ranbp9	RANBP9	Syn	ENSMUSG00000038546	transcript	ENSMUST00000144326	protein_coding	`	c.*2080T>C	`	`	`	`	1194									1	0	2	0	2	0		55	60	44,11	60,0	0.2	0
chr13	49820647	.	C	T		.		T	missense_variant	MODERATE	Iars	IARS1	Non-syn	ENSMUSG00000037851	transcript	ENSMUST00000047363	protein_coding	`27/34	c.2849C>T	`p.Thr950Ile	`2930/4396	`2849/3789	`950/1262										1	0	2	0	2	0		45	54	37,8	54,0	0.177778	0
chr13	49820648	.	C	T		.		T	synonymous_variant	LOW	Iars	IARS1	Syn	ENSMUSG00000037851	transcript	ENSMUST00000047363	protein_coding	`27/34	c.2850C>T	`p.Thr950Thr	`2931/4396	`2850/3789	`950/1262										1	0	2	0	2	0		45	54	37,8	54,0	0.177778	0
chr13	53214362	.	A	G		.		G	missense_variant	MODERATE	Ror2	ROR2	Non-syn	ENSMUSG00000021464	transcript	ENSMUST00000021918	protein_coding	`6/9	c.635T>C	`p.Met212Thr	`882/3985	`635/2835	`212/944										1	0	2	0	2	0		37	38	24,13	38,0	0.351351	0
chr13	54316748	.	G	A		.		A	3_prime_UTR_variant	MODIFIER	Hrh2	HRH2	Syn	ENSMUSG00000034987	transcript	ENSMUST00000038101	protein_coding	`3/3	c.*39G>A	`	`	`	`	39									1	0	2	0	2	0		13	16	10,3	16,0	0.230769	0
chr13	57801592	.	A	C		.		C	upstream_gene_variant	MODIFIER	Spock1	SPOCK1	Syn	ENSMUSG00000056222	transcript	ENSMUST00000070209	protein_coding	`	c.-4076T>G	`	`	`	`	4076									1	0	2	0	2	0		54	62	41,13	62,0	0.240741	0
chr13	61641065	.	G	GA		.		GA	intron_variant	MODIFIER	Ctsm		Syn	ENSMUSG00000074871	transcript	ENSMUST00000099451	protein_coding	`3/7	c.250-9_250-8insT	`	`	`	`										1	0	2	0	0	0		55	44	26,16	44,0	0.290909	0
chr13	69026811	.	T	C		.		C	intron_variant	MODIFIER	Adcy2	ADCY2	Syn	ENSMUSG00000021536	transcript	ENSMUST00000022013	protein_coding	`3/24	c.582+26A>G	`	`	`	`										1	0	2	0	2	0		13	21	8,5	21,0	0.384615	0
chr13	73469066	.	G	A		.		A	synonymous_variant	LOW	Mrpl36	MRPL36	Syn	ENSMUSG00000021607	transcript	ENSMUST00000022098	protein_coding	`2/2	c.246G>A	`p.Lys82Lys	`342/899	`246/309	`82/102										1	0	2	0	2	0		28	52	0,28	52,0	1	0
chr13	76272865	.	C	A		.		A	synonymous_variant	LOW	Ttc37	TTC37	Syn	ENSMUSG00000033991	transcript	ENSMUST00000091466	protein_coding	`25/44	c.2532C>A	`p.Ala844Ala	`2912/5381	`2532/4692	`844/1563										1	0	2	0	0	0		96	87	90,5	85,0	0.0520833	0
chr13	77222663	.	T	C		.		C	intron_variant	MODIFIER	Ankrd32	SLF1	Syn	ENSMUSG00000021597	transcript	ENSMUST00000151524	protein_coding	`14/20	c.1818+39A>G	`	`	`	`										1	0	2	0	2	0		23	27	17,6	27,0	0.26087	0
chr13	81572589	.	C	A		.		A	missense_variant	MODERATE	Gpr98	ADGRV1	Non-syn	ENSMUSG00000069170	transcript	ENSMUST00000095585	protein_coding	`70/90	c.14334G>T	`p.Gln4778His	`14460/19338	`14334/18897	`4778/6298										1	0	2	0	0	0		36	55	32,4	55,0	0.111111	0
chr13	81587976	.	A	T		.		T	upstream_gene_variant	MODIFIER	Gpr98	ADGRV1	Syn	ENSMUSG00000069170	transcript	ENSMUST00000125698	nonsense_mediated_decay	`	c.-4474T>A	`	`	`	`	4473									1	0	2	0	2	0		12	17	6,6	17,0	0.5	0
chr13	91820225	.	C	G		.		G	missense_variant	MODERATE	Ssbp2	SSBP2	Non-syn	ENSMUSG00000003992	transcript	ENSMUST00000004094	protein_coding	`10/17	c.669C>G	`p.Asn223Lys	`806/3957	`669/1086	`223/361										1	0	2	0	2	0		35	53	27,8	53,0	0.228571	0
chr13	94436560	.	G	A		.		A	missense_variant	MODERATE	Bhmt2	BHMT2	Non-syn	ENSMUSG00000042118	transcript	ENSMUST00000015941	protein_coding	`4/8	c.419C>T	`p.Ala140Val	`451/2467	`419/1092	`140/363										1	0	2	0	0	0		40	29	36,4	29,0	0.1	0
chr13	97184493	.	C	A		.		A	missense_variant	MODERATE	Poc5	POC5	Non-syn	ENSMUSG00000021671	transcript	ENSMUST00000099295	protein_coding	`13/13	c.1596C>A	`p.Ser532Arg	`1984/3033	`1596/1677	`532/558										1	0	2	0	0	0		76	90	72,4	90,0	0.0526316	0
chr13	109461423	.	C	T		.		T	synonymous_variant	LOW	Gm9000		Syn	ENSMUSG00000059751	transcript	ENSMUST00000074680	protein_coding	`1/1	c.627C>T	`p.Asp209Asp	`651/862	`627/795	`209/264										1	0	2	0	0	0		83	136	77,6	136,0	0.0722892	0
chr13	120284053	.	C	T		.		T	missense_variant	MODERATE	Gm7120	TMEM267	Non-syn	ENSMUSG00000074634	transcript	ENSMUST00000175835	protein_coding	`3/3	c.493C>T	`p.Arg165Cys	`769/1024	`493/717	`165/238										1	0	2	0	0	0		50	26	44,6	26,0	0.12	0
chr14	8726249	.	C	G		.		G	intron_variant	MODIFIER	Flnb	FLNB	Syn	ENSMUSG00000025278	transcript	ENSMUST00000052678	protein_coding	`13/45	c.2056-9C>G	`	`	`	`										1	0	2	0	2	0		26	31	19,7	31,0	0.269231	0
chr14	12986923	.	T	C		.		C	missense_variant	MODERATE	Ptprg	PTPRG	Non-syn	ENSMUSG00000021745	transcript	ENSMUST00000022264	protein_coding	`12/30	c.2129T>C	`p.Phe710Ser	`2845/9213	`2129/4329	`710/1442										1	0	2	0	2	0		16	17	11,5	17,0	0.3125	0
chr14	21806200	.	A	G		.		G	missense_variant	MODERATE	Vcl	VCL	Non-syn	ENSMUSG00000021823	transcript	ENSMUST00000022369	protein_coding	`6/21	c.643A>G	`p.Thr215Ala	`731/5229	`643/3201	`215/1066										1	0	2	0	2	0		16	12	13,3	12,0	0.1875	0
chr14	30913958	.	C	G		.		G	missense_variant	MODERATE	Cacna1d	CACNA1D	Non-syn	ENSMUSG00000015968	transcript	ENSMUST00000057695	protein_coding	`27/49	c.3299G>C	`p.Ser1100Thr	`3794/9159	`3299/6540	`1100/2179										1	0	2	0	2	0		26	33	17,9	33,0	0.346154	0
chr14	32075377	.	C	T		.		T	synonymous_variant	LOW	Dnahc1	DNAH1	Syn	ENSMUSG00000019027	transcript	ENSMUST00000048603	protein_coding	`75/78	c.12006G>A	`p.Glu4002Glu	`12074/12872	`12006/12753	`4002/4250										1	0	2	0	2	0		41	46	13,28	46,0	0.682927	0
chr14	33967262	.	C	A		.		A	missense_variant	MODERATE	Wdfy4	WDFY4	Non-syn	ENSMUSG00000051506	transcript	ENSMUST00000130509	protein_coding	`4/62	c.390G>T	`p.Lys130Asn	`605/10033	`390/9450	`130/3149										1	0	2	0	0	0		42	56	38,4	56,0	0.0952381	0
chr14	47435308	.	C	A		.		A	stop_gained	HIGH	Gmfb	GMFB	Non-syn	ENSMUSG00000062014	transcript	ENSMUST00000079314	protein_coding	`4/7	c.166G>T	`p.Glu56*	`305/4171	`166/429	`56/142										1	0	2	0	2	0		31	27	17,14	27,0	0.451613	0
chr14	51135554	.	T	C		.		C	missense_variant	MODERATE	Olfr742		Non-syn	ENSMUSG00000068431	transcript	ENSMUST00000089836	protein_coding	`1/1	c.674T>C	`p.Val225Ala	`759/1120	`674/936	`225/311										1	0	2	0	2	0		96	107	69,27	107,0	0.28125	0
chr14	51262599	.	C	T		.		T	synonymous_variant	LOW	Olfr745	OR11H6	Syn	ENSMUSG00000050028	transcript	ENSMUST00000062534	protein_coding	`1/1	c.642C>T	`p.Leu214Leu	`730/1175	`642/987	`214/328										1	0	2	0	2	0		39	30	32,7	30,0	0.179487	0
chr14	52034012	.	T	C		.		C	synonymous_variant	LOW	Vmn2r88		Syn	ENSMUSG00000000606	transcript	ENSMUST00000159674	protein_coding	`3/6	c.969T>C	`p.His323His	`969/2907	`969/2412	`323/803										1	0	2	0	0	0		148	181	126,6	153,1	0.0405405	0
chr14	52760864	.	C	T		.		T	missense_variant	MODERATE	Rpgrip1	RPGRIP1	Non-syn	ENSMUSG00000057132	transcript	ENSMUST00000111603	protein_coding	`14/25	c.1570C>T	`p.Arg524Trp	`1666/5181	`1570/3996	`524/1331										1	0	2	0	0	0		24	25	20,4	25,0	0.166667	0
chr14	52992046	.	C	T		.		T	synonymous_variant	LOW	Olfr1512	OR10G3	Syn	ENSMUSG00000060640	transcript	ENSMUST00000071221	protein_coding	`1/1	c.681G>A	`p.Leu227Leu	`681/942	`681/942	`227/313										1	0	2	0	2	0		50	65	39,11	69,0	0.22	0
chr14	54986360	.	C	A		.		A	downstream_gene_variant	MODIFIER	Slc7a7	SLC7A7	Syn	ENSMUSG00000000958	transcript	ENSMUST00000000984	protein_coding	`	c.*3110G>T	`	`	`	`	2768									1	0	2	0	0	0		43	29	39,4	29,0	0.0930233	0
chr14	56785593	.	G	T		.		T	missense_variant	MODERATE	Gzmn		Non-syn	ENSMUSG00000015443	transcript	ENSMUST00000167932	protein_coding	`5/6	c.623C>A	`p.Thr208Lys	`725/989	`623/642	`208/213										1	0	2	0	2	0		21	33	9,12	33,0	0.571429	0
chr14	56785594	.	T	A		.		A	missense_variant	MODERATE	Gzmn		Non-syn	ENSMUSG00000015443	transcript	ENSMUST00000167932	protein_coding	`5/6	c.622A>T	`p.Thr208Ser	`724/989	`622/642	`208/213										1	0	2	0	2	0		21	33	9,12	33,0	0.571429	0
chr14	61825854	.	T	C		.		C	missense_variant	MODERATE	Sacs	SACS	Non-syn	ENSMUSG00000048279	transcript	ENSMUST00000074447	protein_coding	`9/9	c.6511T>C	`p.Ser2171Pro	`6511/13749	`6511/13749	`2171/4582										1	0	2	0	2	0		53	60	21,32	60,0	0.603774	0
chr14	70479645	.	G	A		.		A	missense_variant	MODERATE	Egr3	EGR3	Non-syn	ENSMUSG00000033730	transcript	ENSMUST00000035908	protein_coding	`2/2	c.1097G>A	`p.Gly366Glu	`1097/1416	`1097/1164	`366/387										1	0	2	0	2	0		18	19	14,4	19,0	0.222222	0
chr14	71177401	.	G	A		.		A	missense_variant	MODERATE	Dok2	DOK2	Non-syn	ENSMUSG00000022102	transcript	ENSMUST00000022698	protein_coding	`5/5	c.760G>A	`p.Gly254Arg	`894/1795	`760/1239	`254/412										1	0	2	0	2	0		20	23	0,20	23,0	1	0
chr14	84877106	.	AT	A		.		A	intron_variant	MODIFIER	Pcdh17	PCDH17	Syn	ENSMUSG00000035566	transcript	ENSMUST00000071370	protein_coding	`1/3	c.2560-23delT	`	`	`	`										1	0	2	0	0	0		40	32	18,12	32,0	0.3	0
chr14	96522545	.	A	T		.		T	missense_variant	MODERATE	Klhl1	KLHL1	Non-syn	ENSMUSG00000022076	transcript	ENSMUST00000022666	protein_coding	`10/11	c.2087T>A	`p.Val696Asp	`2872/4122	`2087/2256	`696/751										1	0	2	0	2	0		28	35	9,19	35,0	0.678571	0
chr14	101846792	.	G	C		.		C	synonymous_variant	LOW	Tbc1d4	TBC1D4	Syn	ENSMUSG00000033083	transcript	ENSMUST00000110796	protein_coding	`20/21	c.3642C>G	`p.Ala1214Ala	`3642/6094	`3642/3924	`1214/1307										1	0	2	0	2	0		35	45	24,11	45,0	0.314286	0
chr14	103928370	.	T	A		.		A	intron_variant	MODIFIER	Scel	SCEL	Syn	ENSMUSG00000022123	transcript	ENSMUST00000095576	protein_coding	`1/30	c.-19-30T>A	`	`	`	`										1	0	2	0	2	0		15	27	11,4	27,0	0.266667	0
chr14	112078173	.	C	A		.		A	missense_variant	MODERATE	Slitrk5	SLITRK5	Non-syn	ENSMUSG00000033214	transcript	ENSMUST00000042767	protein_coding	`2/2	c.6C>A	`p.His2Gln	`623/4806	`6/2874	`2/957										1	0	2	0	0	0		41	47	37,4	47,0	0.097561	0
chr15	7992787	.	A	T		.		T	missense_variant	MODERATE	Wdr70	WDR70	Non-syn	ENSMUSG00000039828	transcript	ENSMUST00000045766	protein_coding	`7/18	c.619T>A	`p.Tyr207Asn	`685/2151	`619/1974	`207/657										1	0	2	0	0	0		37	31	31,6	31,0	0.162162	0
chr15	9508021	.	T	C		.		C	missense_variant	MODERATE	Spef2	SPEF2	Non-syn	ENSMUSG00000072663	transcript	ENSMUST00000159288	protein_coding	`35/35	c.5201A>G	`p.Lys1734Arg	`5270/5286	`5201/5205	`1734/1734										1	0	2	0	2	0		27	27	19,8	27,0	0.296296	0
chr15	11207120	.	C	A		.		A	synonymous_variant	LOW	Adamts12	ADAMTS12	Syn	ENSMUSG00000047497	transcript	ENSMUST00000061318	protein_coding	`14/24	c.2064C>A	`p.Ser688Ser	`2305/6234	`2064/4803	`688/1600										1	0	2	0	0	0		73	64	69,4	64,0	0.0547945	0
chr15	18895787	.	G	A		.		A	missense_variant	MODERATE	Cdh10	CDH10	Non-syn	ENSMUSG00000022321	transcript	ENSMUST00000040562	protein_coding	`4/12	c.602G>A	`p.Ser201Asn	`1088/3407	`602/2367	`201/788										1	0	2	0	0	0		62	70	58,4	69,0	0.0645161	0
chr15	37932419	.	T	C		.		C	synonymous_variant	LOW	Ubr5	UBR5	Syn	ENSMUSG00000037487	transcript	ENSMUST00000110336	protein_coding	`33/59	c.4242A>G	`p.Thr1414Thr	`4670/9790	`4242/8397	`1414/2798										1	0	2	0	2	0		38	41	31,7	41,0	0.184211	0
chr15	47527372	.	G	A		.		A	missense_variant	MODERATE	Csmd3	CSMD3	Non-syn	ENSMUSG00000022311	transcript	ENSMUST00000100670	protein_coding	`45/71	c.7040C>T	`p.Ser2347Leu	`7125/13022	`7040/11124	`2347/3707										1	0	2	0	2	0		63	46	48,15	45,0	0.238095	0
chr15	71294281	.	T	G		.		G	missense_variant	MODERATE	Fam135b	FAM135B	Non-syn	ENSMUSG00000036800	transcript	ENSMUST00000022953	protein_coding	`13/20	c.1493A>C	`p.Gln498Pro	`1682/4623	`1493/4212	`498/1403										1	0	2	0	2	0		39	36	34,5	36,0	0.128205	0
chr15	75724045	.	G	A		.		A	synonymous_variant	LOW	Naprt1	NAPRT	Syn	ENSMUSG00000022574	transcript	ENSMUST00000023237	protein_coding	`3/13	c.375C>T	`p.Ser125Ser	`614/1890	`375/1617	`125/538										1	0	2	0	2	0		45	36	18,27	35,1	0.6	0.0277778
chr15	76004585	.	C	T		.		T	missense_variant	MODERATE	Plec	PLEC	Non-syn	ENSMUSG00000022565	transcript	ENSMUST00000073418	protein_coding	`33/33	c.12091G>A	`p.Gly4031Ser	`12274/15455	`12091/14076	`4031/4691										1	0	2	0	2	0		30	24	20,10	24,0	0.333333	0
chr15	76006403	.	C	A		.		A	missense_variant	MODERATE	Plec	PLEC	Non-syn	ENSMUSG00000022565	transcript	ENSMUST00000073418	protein_coding	`33/33	c.10273G>T	`p.Val3425Leu	`10456/15455	`10273/14076	`3425/4691										1	0	2	0	0	0		50	36	46,4	36,0	0.08	0
chr15	76073581	.	C	T		.		T	missense_variant	MODERATE	Parp10	PARP10	Non-syn	ENSMUSG00000063268	transcript	ENSMUST00000075689	protein_coding	`2/11	c.85G>A	`p.Glu29Lys	`187/3284	`85/2883	`29/960										1	0	2	0	2	0		35	32	15,20	32,0	0.571429	0
chr15	76263948	.	T	C		.		C	intron_variant	MODIFIER	Heatr7a	MROH1	Syn	ENSMUSG00000022558	transcript	ENSMUST00000096385	protein_coding	`25/43	c.2473-20T>C	`	`	`	`										1	0	2	0	2	0		52	40	42,10	40,0	0.192308	0
chr15	79451207	.	C	A		.		A	missense_variant	MODERATE	4933432B09Rik	FAM227A	Non-syn	ENSMUSG00000042564	transcript	ENSMUST00000109648	protein_coding	`16/19	c.1464G>T	`p.Gln488His	`1840/5187	`1464/1878	`488/625										1	0	2	0	0	0		37	34	33,4	33,0	0.108108	0
chr15	80847584	.	G	A		.		A	missense_variant	MODERATE	Mkl1	MRTFA	Non-syn	ENSMUSG00000042292	transcript	ENSMUST00000109579	protein_coding	`10/13	c.1240C>T	`p.Arg414Cys	`1505/4154	`1240/2895	`414/964										1	0	2	0	2	0		41	33	33,8	33,0	0.195122	0
chr15	81955593	.	T	C		.		C	missense_variant	MODERATE	Mei1	MEI1	Non-syn	ENSMUSG00000068117	transcript	ENSMUST00000089178	protein_coding	`30/31	c.3827T>C	`p.Met1276Thr	`3827/4130	`3827/3975	`1276/1324										1	0	2	0	2	0		58	53	52,6	53,0	0.103448	0
chr15	85809706	.	G	A		.		A	intron_variant	MODIFIER	Celsr1	CELSR1	Syn	ENSMUSG00000016028	transcript	ENSMUST00000016172	protein_coding	`1/34	c.3590-36C>T	`	`	`	`										1	0	2	0	0	0		29	31	0,29	31,0	1	0
chr15	91071181	.	C	T		.		T	synonymous_variant	LOW	CN725425		Syn	ENSMUSG00000078932	transcript	ENSMUST00000109284	protein_coding	`5/12	c.471C>T	`p.Ser157Ser	`471/1929	`471/1929	`157/642										1	0	2	0	2	0		45	32	34,11	32,0	0.244444	0
chr15	92064921	.	C	A		.		A	missense_variant	MODERATE	Cntn1	CNTN1	Non-syn	ENSMUSG00000055022	transcript	ENSMUST00000000109	protein_coding	`6/24	c.466C>A	`p.Leu156Ile	`685/5646	`466/3063	`156/1020										1	0	2	0	0	0		44	45	40,4	45,0	0.0909091	0
chr15	96248546	.	C	T		.		T	synonymous_variant	LOW	Scaf11	SCAF11	Syn	ENSMUSG00000033228	transcript	ENSMUST00000109230	protein_coding	`11/16	c.3648G>A	`p.Pro1216Pro	`3830/7679	`3648/4407	`1216/1468										1	0	2	0	2	0		32	39	23,9	39,0	0.28125	0
chr15	98171007	.	C	T		.		T	missense_variant	MODERATE	Olfr284		Non-syn	ENSMUSG00000051793	transcript	ENSMUST00000063289	protein_coding	`1/1	c.364G>A	`p.Val122Ile	`364/918	`364/918	`122/305										1	0	2	0	2	0		24	18	21,3	18,0	0.125	0
chr15	99254548	.	C	A		.		A	splice_donor_variant&intron_variant	HIGH	Nckap5l	NCKAP5L	Non-syn	ENSMUSG00000023009	transcript	ENSMUST00000023747	protein_coding	`9/12	c.3228+1G>T	`	`	`	`										1	0	2	0	0	0		29	21	24,4	21,0	0.137931	0
chr15	100967797	.	T	C		.		C	missense_variant&splice_region_variant	MODERATE	Acvrl1	ACVRL1	Non-syn	ENSMUSG00000000530	transcript	ENSMUST00000000542	protein_coding	`8/11	c.772T>C	`p.Phe258Leu	`1044/3640	`772/1509	`258/502										1	0	2	0	0	0		57	33	53,4	33,0	0.0701754	0
chr15	102049668	.	A	C		.		C	synonymous_variant	LOW	Itgb7	ITGB7	Syn	ENSMUSG00000001281	transcript	ENSMUST00000001327	protein_coding	`9/15	c.1245T>G	`p.Pro415Pro	`1333/2674	`1245/2421	`415/806										1	0	2	0	2	0		23	9	16,7	9,0	0.304348	0
chr15	102787049	.	A	T		.		T	missense_variant	MODERATE	Hoxc11	HOXC11	Non-syn	ENSMUSG00000001656	transcript	ENSMUST00000001701	protein_coding	`2/2	c.832A>T	`p.Ile278Phe	`931/2021	`832/915	`278/304										1	0	2	0	2	0		15	18	12,3	18,0	0.2	0
chr16	10387347	.	G	A		.		A	intron_variant	MODIFIER	Tekt5	TEKT5	Syn	ENSMUSG00000039179	transcript	ENSMUST00000043415	protein_coding	`1/6	c.568-16C>T	`	`	`	`										1	0	2	0	2	0		53	51	49,4	51,0	0.0754717	0
chr16	15654742	.	A	C		.		C	intron_variant	MODIFIER	Prkdc	PRKDC	Syn	ENSMUSG00000022672	transcript	ENSMUST00000023352	protein_coding	`7/85	c.722-33A>C	`	`	`	`										1	0	2	0	2	0		56	52	36,20	52,0	0.357143	0
chr16	18623028	.	T	G		.		G	missense_variant	MODERATE	2020-09-05	SEPTIN5	Non-syn	ENSMUSG00000072214	transcript	ENSMUST00000096987	protein_coding	`11/12	c.1069A>C	`p.Ile357Leu	`1130/2136	`1069/1146	`357/381										1	0	2	0	0	0		66	85	54,12	85,0	0.181818	0
chr16	20506540	.	C	A		.		A	missense_variant	MODERATE	Eif2b5	EIF2B5	Non-syn	ENSMUSG00000003235	transcript	ENSMUST00000003320	protein_coding	`12/16	c.1729C>A	`p.Leu577Ile	`1826/3186	`1729/2154	`577/717										1	0	2	0	0	0		22	35	18,4	35,0	0.181818	0
chr16	32381630	.	A	G		.		G	missense_variant	MODERATE	Ubxn7	UBXN7	Non-syn	ENSMUSG00000053774	transcript	ENSMUST00000115151	protein_coding	`9/11	c.1117A>G	`p.Thr373Ala	`1153/10318	`1117/1470	`373/489										1	0	2	0	2	0		23	25	19,4	25,0	0.173913	0
chr16	35279357	.	C	T		.		T	synonymous_variant	LOW	Adcy5	ADCY5	Syn	ENSMUSG00000022840	transcript	ENSMUST00000023549	protein_coding	`10/22	c.2190C>T	`p.Ile730Ile	`3412/5269	`2190/4047	`730/1348										1	0	2	0	2	0		22	19	14,8	19,0	0.363636	0
chr16	35646279	.	T	C		.		C	missense_variant&splice_region_variant	MODERATE	Sema5b	SEMA5B	Non-syn	ENSMUSG00000052133	transcript	ENSMUST00000120756	protein_coding	`7/21	c.464T>C	`p.Val155Ala	`755/4646	`464/3369	`155/1122										1	0	2	0	2	0		18	21	12,6	21,0	0.333333	0
chr16	38712788	.	A	C		.		C	5_prime_UTR_variant	MODIFIER	Arhgap31	ARHGAP31	Non-syn	ENSMUSG00000022799	transcript	ENSMUST00000023487	protein_coding	`1/12	c.-2T>G	`	`	`	`	2									1	0	2	0	2	0		29	27	17,12	27,0	0.413793	0
chr16	49138789	.	A	G		.		G	synonymous_variant	LOW	Myh15	MYH15	Syn	ENSMUSG00000092009	transcript	ENSMUST00000168680	protein_coding	`24/41	c.2910A>G	`p.Thr970Thr	`2910/6340	`2910/5778	`970/1925										1	0	2	0	2	0		45	39	42,3	39,0	0.0666667	0
chr16	73968086	.	T	C		.		C	missense_variant	MODERATE	Robo2	ROBO2	Non-syn	ENSMUSG00000052516	transcript	ENSMUST00000117785	protein_coding	`13/28	c.1898A>G	`p.Glu633Gly	`1975/8124	`1898/4527	`633/1508										1	0	2	0	2	0		41	47	33,8	46,1	0.195122	0.0212766
chr16	84831697	.	C	T		.		T	missense_variant	MODERATE	Atp5j	ATP5PF	Non-syn	ENSMUSG00000022890	transcript	ENSMUST00000023608	protein_coding	`3/5	c.41G>A	`p.Arg14Gln	`436/809	`41/327	`14/108										1	0	2	0	2	0		58	86	36,22	86,0	0.37931	0
chr16	84839414	.	G	A		.		A	synonymous_variant	LOW	Gabpa	GABPA	Syn	ENSMUSG00000008976	transcript	ENSMUST00000009120	protein_coding	`2/10	c.63G>A	`p.Glu21Glu	`509/4987	`63/1365	`21/454										1	0	2	0	0	0		64	90	60,4	89,0	0.0625	0
chr16	90447629	.	A	T		.		T	intron_variant	MODIFIER	Hunk	HUNK	Syn	ENSMUSG00000053414	transcript	ENSMUST00000065856	protein_coding	`3/10	c.610+19A>T	`	`	`	`										1	0	2	0	2	0		22	31	15,7	31,0	0.318182	0
chr16	91228199	.	C	A		.		A	3_prime_UTR_variant	MODIFIER	Olig2	OLIG2	Syn	ENSMUSG00000039830	transcript	ENSMUST00000035608	protein_coding	`2/2	c.*583C>A	`	`	`	`	583									1	0	2	0	2	0		13	33	7,6	33,0	0.461538	0
chr16	95631445	.	A	G		.		G	missense_variant	MODERATE	Erg	ERG	Non-syn	ENSMUSG00000040732	transcript	ENSMUST00000113846	protein_coding	`3/11	c.154T>C	`p.Ser52Pro	`305/3249	`154/1461	`52/486										1	0	2	0	2	0		15	25	7,8	25,0	0.533333	0
chr17	5418663	.	C	T		.		T	upstream_gene_variant	MODIFIER	AC166064.1		Syn	ENSMUSG00000092735	transcript	ENSMUST00000174994	miRNA	`	n.-2801C>T	`	`	`	`	2801									1	0	2	0	2	0		32	37	26,6	37,0	0.1875	0
chr17	15650498	.	T	G		.		G	missense_variant	MODERATE	Tbp	TBP	Non-syn	ENSMUSG00000014767	transcript	ENSMUST00000014911	protein_coding	`6/9	c.521T>G	`p.Phe174Cys	`817/1891	`521/951	`174/316										1	0	2	0	2	0		51	54	47,4	54,0	0.0784314	0
chr17	17848980	.	T	C		.		C	intron_variant	MODIFIER	Vmn2r90		Syn	ENSMUSG00000092120	transcript	ENSMUST00000169805	protein_coding	`1/5	c.210-26T>C	`	`	`	`										1	0	2	0	2	0		41	26	38,3	26,0	0.0731707	0
chr17	20422273	.	T	C		.		C	missense_variant	MODERATE	Vmn2r106		Non-syn	ENSMUSG00000091656	transcript	ENSMUST00000167464	protein_coding	`1/6	c.122A>G	`p.Asp41Gly	`122/2589	`122/2589	`41/862										1	0	2	0	2	0		36	36	25,11	36,0	0.305556	0
chr17	23448015	.	A	C		.		C	missense_variant	MODERATE	Vmn2r114		Non-syn	ENSMUSG00000091945	transcript	ENSMUST00000168033	protein_coding	`2/6	c.384T>G	`p.Asn128Lys	`384/2571	`384/2571	`128/856										1	0	2	0	2	0		29	53	22,7	53,0	0.241379	0
chr17	23496508	.	A	G		.		G	missense_variant	MODERATE	Vmn2r115		Non-syn	ENSMUSG00000091076	transcript	ENSMUST00000168175	protein_coding	`6/6	c.1987A>G	`p.Thr663Ala	`1987/2574	`1987/2574	`663/857										1	0	2	0	2	0		126	156	83,43	199,0	0.34127	0
chr17	24465618	.	C	T		.		T	synonymous_variant	LOW	Abca17		Syn	ENSMUSG00000035435	transcript	ENSMUST00000039324	protein_coding	`5/30	c.726G>A	`p.Gln242Gln	`726/5202	`726/5202	`242/1733										1	0	2	0	2	0		22	23	15,7	23,0	0.318182	0
chr17	24578558	.	G	T		.		T	missense_variant	MODERATE	Dnase1l2	DNASE1L2	Non-syn	ENSMUSG00000024136	transcript	ENSMUST00000088506	protein_coding	`7/8	c.666C>A	`p.Asn222Lys	`781/1921	`666/837	`222/278										1	0	2	0	2	0		25	30	0,25	30,0	1	0
chr17	24966140	.	T	G		.		G	intron_variant	MODIFIER	4930528F23Rik	MEIOB	Syn	ENSMUSG00000024155	transcript	ENSMUST00000024972	protein_coding	`9/13	c.778+10T>G	`	`	`	`										1	0	2	0	2	0		50	31	44,6	31,0	0.12	0
chr17	26127711	.	G	A		.		A	3_prime_UTR_variant	MODIFIER	Rab11fip3	RAB11FIP3	Syn	ENSMUSG00000037098	transcript	ENSMUST00000122103	protein_coding	`15/15	c.*6C>T	`	`	`	`	6									1	0	2	0	2	0		40	37	32,8	37,0	0.2	0
chr17	28478513	.	G	A		.		A	missense_variant	MODERATE	Tead3	TEAD3	Non-syn	ENSMUSG00000002249	transcript	ENSMUST00000019363	protein_coding	`2/14	c.61C>T	`p.Pro21Ser	`66/2511	`61/1461	`21/486										1	0	2	0	2	0		17	19	12,5	19,0	0.294118	0
chr17	31229226	.	G	A		.		A	intron_variant	MODIFIER	Abcg1	ABCG1	Syn	ENSMUSG00000024030	transcript	ENSMUST00000024829	protein_coding	`2/14	c.287-28G>A	`	`	`	`										1	0	2	0	2	0		15	26	11,4	26,0	0.266667	0
chr17	34095599	.	T	G		.		G	synonymous_variant	LOW	Vps52	VPS52	Syn	ENSMUSG00000024319	transcript	ENSMUST00000025178	protein_coding	`6/20	c.426T>G	`p.Ser142Ser	`707/3332	`426/2172	`142/723										1	0	2	0	0	0		28	43	18,10	43,0	0.357143	0
chr17	34677822	.	T	C		.		C	intron_variant	MODIFIER	Btnl7		Syn	ENSMUSG00000061728	transcript	ENSMUST00000023469	protein_coding	`4/8	c.920-34A>G	`	`	`	`										1	0	2	0	0	0		137	161	108,28	161,0	0.20438	0
chr17	35516935	.	A	G		.		G	missense_variant	MODERATE	H2-Q4	HLA-A	Non-syn	ENSMUSG00000035929	transcript	ENSMUST00000078205	protein_coding	`2/9	c.151A>G	`p.Asn51Asp	`178/1101	`151/1074	`51/357										1	0	2	0	0	0		109	107	101,8	105,0	0.0733945	0
chr17	36063212	.	A	G		.		G	missense_variant	MODERATE	Ppp1r10	PPP1R10	Non-syn	ENSMUSG00000039220	transcript	ENSMUST00000087211	protein_coding	`7/20	c.448A>G	`p.Thr150Ala	`1011/4244	`448/2667	`150/888										1	0	2	0	2	0		68	59	63,5	59,0	0.0735294	0
chr17	36124504	.	TC	T		.		T	frameshift_variant	HIGH	Gnl1	GNL1	Non-syn	ENSMUSG00000024429	transcript	ENSMUST00000087200	protein_coding	`9/12	c.1195delC	`p.Gln399fs	`1519/2848	`1195/1824	`399/607										1	0	2	0	0	0		57	72	25,17	72,0	0.298246	0
chr17	37451195	.	T	G		.		G	missense_variant	MODERATE	Olfr102	OR12D2	Non-syn	ENSMUSG00000091531	transcript	ENSMUST00000169373	protein_coding	`1/1	c.133A>C	`p.Met45Leu	`188/1027	`133/927	`45/308										1	0	2	0	2	0		191	219	167,24	221,0	0.125654	0
chr17	38040951	.	T	C		.		C	synonymous_variant	LOW	Olfr127		Syn	ENSMUSG00000058114	transcript	ENSMUST00000076331	protein_coding	`1/1	c.459T>C	`p.Gly153Gly	`485/1095	`459/972	`153/323										1	0	2	0	0	0		46	56	28,18	56,0	0.391304	0
chr17	43973432	.	G	A		.		A	missense_variant	MODERATE	Rcan2	RCAN2	Non-syn	ENSMUSG00000039601	transcript	ENSMUST00000044895	protein_coding	`2/5	c.211G>A	`p.Glu71Lys	`459/3363	`211/732	`71/243										1	0	2	0	2	0		39	41	25,14	41,0	0.358974	0
chr17	46396268	.	T	C		.		C	synonymous_variant	LOW	Tjap1	TJAP1	Syn	ENSMUSG00000012296	transcript	ENSMUST00000012440	protein_coding	`10/10	c.714A>G	`p.Ser238Ser	`970/2412	`714/1620	`238/539										1	0	2	0	0	0		34	41	30,4	41,0	0.117647	0
chr17	46579762	.	G	A		.		A	3_prime_UTR_variant	MODIFIER	Ttbk1	TTBK1	Syn	ENSMUSG00000015599	transcript	ENSMUST00000047034	protein_coding	`15/15	c.*2363C>T	`	`	`	`	2363									1	0	2	0	2	0		22	30	16,6	30,0	0.272727	0
chr17	46850980	.	A	G		.		G	missense_variant	MODERATE	Pex6	PEX6	Non-syn	ENSMUSG00000002763	transcript	ENSMUST00000002840	protein_coding	`2/17	c.1009A>G	`p.Asn337Asp	`1046/3200	`1009/2946	`337/981										1	0	2	0	0	0		62	88	58,4	88,0	0.0645161	0
chr17	48397262	.	A	C		.		C	missense_variant	MODERATE	Trem3		Non-syn	ENSMUSG00000041754	transcript	ENSMUST00000048065	protein_coding	`3/4	c.424A>C	`p.Thr142Pro	`496/994	`424/552	`142/183										1	0	2	0	2	0		47	46	0,47	46,0	1	0
chr17	55931183	.	G	A		.		A	splice_acceptor_variant&intron_variant	HIGH	Emr4		Non-syn	ENSMUSG00000032915	transcript	ENSMUST00000025004	protein_coding	`6/16	c.424-1G>A	`	`	`	`										1	0	2	0	2	0		16	11	8,8	11,0	0.5	0
chr17	57174191	.	C	A		.		A	upstream_gene_variant	MODIFIER	Khsrp	KHSRP	Syn	ENSMUSG00000007670	transcript	ENSMUST00000007814	protein_coding	`	c.-3369G>T	`	`	`	`	3261									1	0	2	0	0	0		43	45	38,4	43,0	0.0930233	0
chr17	59113096	.	A	C		.		C	missense_variant	MODERATE	2610034M16Rik		Non-syn	ENSMUSG00000024227	transcript	ENSMUST00000025064	protein_coding	`3/13	c.1613T>G	`p.Leu538Arg	`1800/4174	`1613/3717	`538/1238										1	0	2	0	2	0		36	40	29,7	40,0	0.194444	0
chr17	71200188	.	G	T		.		T	upstream_gene_variant	MODIFIER	RP23-85E24.1		Syn	ENSMUSG00000093514	transcript	ENSMUST00000176549	antisense	`	n.-2919G>T	`	`	`	`	2919									1	0	2	0	2	0		18	16	11,7	16,0	0.388889	0
chr17	74176696	.	A	G		.		G	missense_variant	MODERATE	Ehd3	EHD3	Non-syn	ENSMUSG00000024065	transcript	ENSMUST00000024860	protein_coding	`4/6	c.709A>G	`p.Met237Val	`1111/3658	`709/1608	`237/535										1	0	2	0	0	0		57	62	40,17	62,0	0.298246	0
chr17	74994264	.	C	A		.		A	missense_variant	MODERATE	Birc6	BIRC6	Non-syn	ENSMUSG00000024073	transcript	ENSMUST00000024879	protein_coding	`14/73	c.3482C>A	`p.Pro1161Gln	`3739/16212	`3482/14565	`1161/4854										1	0	2	0	0	0		37	37	33,4	37,0	0.108108	0
chr17	80664524	.	C	T		.		T	missense_variant	MODERATE	Dhx57	DHX57	Non-syn	ENSMUSG00000035051	transcript	ENSMUST00000086555	protein_coding	`10/24	c.2059G>A	`p.Asp687Asn	`2486/5077	`2059/4167	`687/1388										1	0	2	0	2	0		26	26	15,11	26,0	0.423077	0
chr17	93601597	.	C	T		.		T	synonymous_variant	LOW	Adcyap1	ADCYAP1	Syn	ENSMUSG00000024256	transcript	ENSMUST00000064775	protein_coding	`3/5	c.135C>T	`p.Asp45Asp	`337/2088	`135/528	`45/175										1	0	2	0	2	0		46	60	31,15	60,0	0.326087	0
chr18	24265039	.	T	C		.		C	missense_variant	MODERATE	Ino80c	INO80C	Non-syn	ENSMUSG00000047989	transcript	ENSMUST00000141489	protein_coding	`2/2	c.274A>G	`p.Ile92Val	`426/2207	`274/285	`92/94										1	0	2	0	2	0		34	39	31,3	39,0	0.0882353	0
chr18	37181248	.	C	T		.		T	synonymous_variant	LOW	Pcdha4	PCDHA4	Syn	ENSMUSG00000007440	transcript	ENSMUST00000047614	protein_coding	`1/4	c.1365C>T	`p.Phe455Phe	`1365/5254	`1365/2853	`455/950										1	0	2	0	2	0		176	171	92,84	171,0	0.477273	0
chr18	37461870	.	G	A		.		A	missense_variant	MODERATE	Pcdhb3	PCDHB3	Non-syn	ENSMUSG00000045498	transcript	ENSMUST00000051754	protein_coding	`1/1	c.1234G>A	`p.Glu412Lys	`1418/3787	`1234/2355	`412/784										1	0	2	0	0	0		140	132	93,47	132,0	0.335714	0
chr18	43700093	.	T	A		.		A	intron_variant	MODIFIER	Jakmip2	JAKMIP2	Syn	ENSMUSG00000024502	transcript	ENSMUST00000082254	protein_coding	`20/21	c.2412+147A>T	`	`	`	`										1	0	2	0	2	0		28	22	22,6	22,0	0.214286	0
chr18	44189204	.	G	A		.		A	missense_variant	MODERATE	Spink14	SPINK14	Non-syn	ENSMUSG00000051050	transcript	ENSMUST00000060328	protein_coding	`3/6	c.70G>A	`p.Gly24Ser	`159/566	`70/291	`24/96										1	0	2	0	0	0		72	63	67,5	62,0	0.0694444	0
chr18	44514751	.	A	T		.		T	intron_variant	MODIFIER	Myot	MYOT	Syn	ENSMUSG00000024471	transcript	ENSMUST00000025349	protein_coding	`9/9	c.1319-11A>T	`	`	`	`										1	0	2	0	0	0		26	32	22,4	32,0	0.153846	0
chr18	46767405	.	G	A		.		A	missense_variant	MODERATE	Eif1a	EIF1AX	Non-syn	ENSMUSG00000057561	transcript	ENSMUST00000078079	protein_coding	`3/3	c.52G>A	`p.Glu18Lys	`405/2879	`52/435	`18/144										1	0	2	0	2	0		178	202	104,74	203,0	0.41573	0
chr18	50024878	.	A	C		.		C	intron_variant	MODIFIER	Dmxl1	DMXL1	Syn	ENSMUSG00000037416	transcript	ENSMUST00000041772	protein_coding	`13/42	c.2370+20A>C	`	`	`	`										1	0	2	0	2	0		48	47	45,3	47,0	0.0625	0
chr18	54093197	.	C	A		.		A	missense_variant&splice_region_variant	MODERATE	Csnk1g3	CSNK1G3	Non-syn	ENSMUSG00000073563	transcript	ENSMUST00000069597	protein_coding	`10/13	c.1087C>A	`p.Gln363Lys	`1821/4394	`1087/1275	`363/424										1	0	2	0	0	0		62	52	58,4	52,0	0.0645161	0
chr18	56735157	.	A	T		.		T	synonymous_variant	LOW	Phax	PHAX	Syn	ENSMUSG00000008301	transcript	ENSMUST00000008445	protein_coding	`2/5	c.138A>T	`p.Ser46Ser	`356/1942	`138/1158	`46/385										1	0	2	0	2	0		42	48	0,42	48,0	1	0
chr18	59568650	.	C	T		.		T	missense_variant	MODERATE	Chsy3	CHSY3	Non-syn	ENSMUSG00000058152	transcript	ENSMUST00000080721	protein_coding	`3/3	c.1205C>T	`p.Ala402Val	`1481/2931	`1205/2655	`402/884										1	0	2	0	2	0		25	30	11,14	30,0	0.56	0
chr18	61076728	.	C	T		.		T	missense_variant	MODERATE	Arsi	ARSI	Non-syn	ENSMUSG00000036412	transcript	ENSMUST00000040359	protein_coding	`2/2	c.1028C>T	`p.Ala343Val	`1488/2975	`1028/1722	`343/573										1	0	2	0	2	0		33	49	22,11	49,0	0.333333	0
chr18	61417001	.	G	C		.		C	downstream_gene_variant	MODIFIER	Rps2-ps10		Syn	ENSMUSG00000069367	transcript	ENSMUST00000091882	pseudogene	`	n.*1733C>G	`	`	`	`	1733									1	0	2	0	2	0		28	15	21,7	15,0	0.25	0
chr18	62685796	.	G	A		.		A	synonymous_variant	LOW	Fbxo38		Syn	ENSMUSG00000042211	transcript	ENSMUST00000048688	protein_coding	`9/22	c.1083C>T	`p.Phe361Phe	`1253/4388	`1083/3585	`361/1194										1	0	2	0	0	0		43	46	39,4	46,0	0.0930233	0
chr18	62685814	.	C	T		.		T	synonymous_variant	LOW	Fbxo38		Syn	ENSMUSG00000042211	transcript	ENSMUST00000048688	protein_coding	`9/22	c.1065G>A	`p.Leu355Leu	`1235/4388	`1065/3585	`355/1194										1	0	2	0	0	0		41	39	37,4	39,0	0.097561	0
chr18	65047884	.	C	T		.		T	intron_variant	MODIFIER	Nedd4l	NEDD4L	Syn	ENSMUSG00000024589	transcript	ENSMUST00000163516	protein_coding	`1/30	c.48+135C>T	`	`	`	`										1	0	2	0	2	0		18	10	15,3	10,0	0.166667	0
chr19	5465727	.	A	G		.		G	missense_variant	MODERATE	Ctsw	CTSW	Non-syn	ENSMUSG00000024910	transcript	ENSMUST00000025844	protein_coding	`9/10	c.808T>C	`p.Tyr270His	`823/1232	`808/1116	`270/371										1	0	2	0	2	0		35	33	23,12	33,0	0.342857	0
chr19	5891972	.	C	A		.		A	missense_variant	MODERATE	Tigd3	TIGD3	Non-syn	ENSMUSG00000044390	transcript	ENSMUST00000055911	protein_coding	`2/2	c.1129G>T	`p.Asp377Tyr	`1281/2114	`1129/1413	`377/470										1	0	2	0	2	0		29	29	20,9	29,0	0.310345	0
chr19	6450549	.	A	AG		.		AG	frameshift_variant	HIGH	Nrxn2	NRXN2	Non-syn	ENSMUSG00000033768	transcript	ENSMUST00000137166	protein_coding	`4/22	c.808dupG	`p.Ala270fs	`921/6314	`809/5133	`270/1710										1	0	2	0	0	0		7	17	7,5	17,0	0.714286	0
chr19	7678768	.	C	T		.		T	intron_variant	MODIFIER	Lgals12	LGALS12	Syn	ENSMUSG00000024972	transcript	ENSMUST00000051105	protein_coding	`2/12	c.158+26G>A	`	`	`	`										1	0	2	0	2	0		39	42	30,9	42,0	0.230769	0
chr19	9015096	.	T	C		.		C	missense_variant	MODERATE	Eml3	EML3	Non-syn	ENSMUSG00000071647	transcript	ENSMUST00000096241	protein_coding	`20/22	c.2288T>C	`p.Leu763Pro	`2525/3161	`2288/2694	`763/897										1	0	2	0	2	0		20	20	16,4	20,0	0.2	0
chr19	10510173	.	A	C		.		C	missense_variant&splice_region_variant	MODERATE	Syt7	SYT7	Non-syn	ENSMUSG00000024743	transcript	ENSMUST00000169121	protein_coding	`6/11	c.841A>C	`p.Met281Leu	`1234/6834	`841/1704	`281/567										1	0	2	0	2	0		17	23	13,4	23,0	0.235294	0
chr19	11627358	.	G	A		.		A	missense_variant	MODERATE	Ms4a4d		Non-syn	ENSMUSG00000024678	transcript	ENSMUST00000025581	protein_coding	`4/7	c.292G>A	`p.Val98Met	`677/1513	`292/678	`98/225										1	0	2	0	2	0		67	85	50,17	85,0	0.253731	0
chr19	12194527	.	G	A		.		A	missense_variant	MODERATE	Olfr76	OR5A1	Non-syn	ENSMUSG00000067522	transcript	ENSMUST00000087822	protein_coding	`1/1	c.638C>T	`p.Ser213Leu	`664/1048	`638/954	`213/317										1	0	2	0	2	0		46	58	29,17	58,0	0.369565	0
chr19	12505625	.	C	T		.		T	3_prime_UTR_variant	MODIFIER	Pfpl		Syn	ENSMUSG00000040065	transcript	ENSMUST00000045624	protein_coding	`3/3	c.*489C>T	`	`	`	`	489									1	0	2	0	2	0		37	56	32,5	56,0	0.135135	0
chr19	12505891	.	A	C		.		C	3_prime_UTR_variant	MODIFIER	Pfpl		Syn	ENSMUSG00000040065	transcript	ENSMUST00000168148	protein_coding	`2/2	c.*906A>C	`	`	`	`	906									1	0	2	0	2	0		68	74	55,13	74,0	0.191176	0
chr19	12994193	.	C	A		.		A	missense_variant	MODERATE	Olfr1448		Non-syn	ENSMUSG00000048456	transcript	ENSMUST00000054737	protein_coding	`1/1	c.605G>T	`p.Gly202Val	`605/945	`605/945	`202/314										1	0	2	0	2	0		64	72	60,4	72,0	0.0625	0
chr19	13708169	.	T	C		.		C	synonymous_variant	LOW	Olfr1489		Syn	ENSMUSG00000045678	transcript	ENSMUST00000053113	protein_coding	`1/1	c.567T>C	`p.Ser189Ser	`567/942	`567/942	`189/313										1	0	2	0	0	0		44	86	40,4	84,0	0.0909091	0
chr19	27315028	.	T	C		.		C	missense_variant	MODERATE	Vldlr	VLDLR	Non-syn	ENSMUSG00000024924	transcript	ENSMUST00000167487	protein_coding	`10/19	c.1385T>C	`p.Ile462Thr	`1643/7971	`1385/2622	`462/873										1	0	2	0	2	0		44	41	29,15	41,0	0.340909	0
chr19	34113596	.	A	G		.		G	missense_variant	MODERATE	Lipk	LIPK	Non-syn	ENSMUSG00000024771	transcript	ENSMUST00000054260	protein_coding	`7/10	c.733A>G	`p.Ile245Val	`837/2098	`733/1212	`245/403										1	0	2	0	2	0		23	24	19,3	24,0	0.130435	0
chr19	38776282	.	TA	T		.		T	intron_variant	MODIFIER	Plce1	PLCE1	Syn	ENSMUSG00000024998	transcript	ENSMUST00000025962	protein_coding	`4/32	c.1947-27delA	`	`	`	`										1	0	2	0	0	0		45	42	24,17	42,0	0.377778	0
chr19	40435507	.	C	T		.		T	intron_variant	MODIFIER	Sorbs1	SORBS1	Syn	ENSMUSG00000025006	transcript	ENSMUST00000025973	protein_coding	`9/25	c.715+2185G>A	`	`	`	`										1	0	2	0	2	0		53	72	41,12	72,0	0.226415	0
chr19	42845379	.	T	C		.		C	missense_variant	MODERATE	Hps1	HPS1	Non-syn	ENSMUSG00000025188	transcript	ENSMUST00000160455	protein_coding	`5/20	c.263A>G	`p.Glu88Gly	`640/2952	`263/2139	`88/712										1	0	2	0	2	0		33	33	28,5	33,0	0.151515	0
chr19	43833293	.	A	C		.		C	intron_variant	MODIFIER	Cutc	CUTC	Syn	ENSMUSG00000025193	transcript	ENSMUST00000112047	protein_coding	`3/8	c.190+16A>C	`	`	`	`										1	0	2	0	2	0		30	31	16,14	31,0	0.466667	0
chr19	44643975	.	G	A		.		A	missense_variant	MODERATE	Hif1an	HIF1AN	Non-syn	ENSMUSG00000036450	transcript	ENSMUST00000040455	protein_coding	`5/8	c.805G>A	`p.Asp269Asn	`833/6194	`805/1050	`269/349										1	0	2	0	2	0		70	80	47,23	80,0	0.328571	0
chr19	46079241	.	C	T		.		T	stop_gained	HIGH	Hps6	HPS6	Non-syn	ENSMUSG00000074811	transcript	ENSMUST00000099393	protein_coding	`1/1	c.1126C>T	`p.Arg376*	`1274/2696	`1126/2418	`376/805										1	0	2	0	2	0		25	37	22,3	37,0	0.12	0
chr19	60835652	.	T	C		.		C	3_prime_UTR_variant	MODIFIER	Nanos1	NANOS1	Syn	ENSMUSG00000072437	transcript	ENSMUST00000088237	protein_coding	`1/1	c.*2680T>C	`	`	`	`	2680									1	0	2	0	2	0		46	57	35,11	57,0	0.23913	0
chr19	60849407	.	CACCAG	C		.		C	splice_donor_variant&inframe_deletion&splice_region_variant&intron_variant	HIGH	Eif3a	EIF3A	Non-syn	ENSMUSG00000024991	transcript	ENSMUST00000025955	protein_coding	`11/22	c.1627_1629+2delCTGGT	`p.Leu543del	`	`1627/4035	`543/1344										1	0	2	0	0	0		103	69	36,20	69,0	0.194175	0
chr19	60849414	.	A	T		.		T	missense_variant	MODERATE	Eif3a	EIF3A	Non-syn	ENSMUSG00000024991	transcript	ENSMUST00000025955	protein_coding	`11/22	c.1625T>A	`p.Ile542Asn	`1801/5176	`1625/4035	`542/1344										1	0	2	0	0	0		107	76	77,21	75,0	0.196262	0
chrX	3908599	.	C	A		.		A	3_prime_UTR_variant	MODIFIER	Gm14347		Syn	ENSMUSG00000078217	transcript	ENSMUST00000105015	protein_coding	`1/1	c.*7C>A	`	`	`	`	7									1	0	2	0	2	0		417	160	398,19	228,0	0.0455635	0
chrX	3908696	.	A	T		.		T	3_prime_UTR_variant	MODIFIER	Gm14347		Syn	ENSMUSG00000078217	transcript	ENSMUST00000105015	protein_coding	`1/1	c.*104A>T	`	`	`	`	104									1	0	2	0	2	0		598	225	578,20	268,0	0.0334448	0
chrX	6501370	.	T	C		.		C	missense_variant	MODERATE	Dgkk	DGKK	Non-syn	ENSMUSG00000062393	transcript	ENSMUST00000067410	protein_coding	`14/28	c.1628T>C	`p.Val543Ala	`1788/7155	`1628/3357	`543/1118										1	0	2	0	2	0		53	25	46,7	25,0	0.132075	0
chrX	6585398	.	A	G		.		G	synonymous_variant	LOW	Ccnb3	CCNB3	Syn	ENSMUSG00000051592	transcript	ENSMUST00000056725	protein_coding	`5/12	c.2067T>C	`p.Pro689Pro	`2117/4475	`2067/4191	`689/1396										1	0	2	0	2	0		82	23	72,10	23,0	0.121951	0
chrX	8422555	.	G	A		.		A	intron_variant	MODIFIER	Gm6592		Syn	ENSMUSG00000079699	transcript	ENSMUST00000115563	protein_coding	`3/5	c.269-66G>A	`	`	`	`										1	0	2	0	2	0		115	40	74,41	40,0	0.356522	0
chrX	8452365	.	C	A		.		A	stop_gained	HIGH	Gm5751		Non-syn	ENSMUSG00000079697	transcript	ENSMUST00000115561	protein_coding	`3/5	c.213C>A	`p.Cys71*	`213/444	`213/444	`71/147										1	0	2	0	2	0		232	90	157,75	89,1	0.323276	0.0111111
chrX	13063985	.	C	T		.		T	synonymous_variant	LOW	Nyx	NYX	Syn	ENSMUSG00000051228	transcript	ENSMUST00000050434	protein_coding	`3/3	c.951C>T	`p.Phe317Phe	`2729/5183	`951/1431	`317/476										1	0	2	0	2	0		52	16	28,24	16,0	0.461538	0
chrX	23357953	.	T	C		.		C	missense_variant	MODERATE	Wdr44	WDR44	Non-syn	ENSMUSG00000036769	transcript	ENSMUST00000035766	protein_coding	`11/20	c.1564T>C	`p.Ser522Pro	`1976/4167	`1564/2748	`522/915										1	0	2	0	2	0		49	28	38,11	28,0	0.22449	0
chrX	24345309	.	T	C		.		C	splice_region_variant&intron_variant	LOW	Gm5935		Non-syn	ENSMUSG00000073267	transcript	ENSMUST00000101667	protein_coding	`4/8	c.199+3A>G	`	`	`	`										1	0	2	0	2	0		172	57	145,27	58,0	0.156977	0
chrX	30374353	.	C	A		.		A	missense_variant	MODERATE	Gm2790		Non-syn	ENSMUSG00000079653	transcript	ENSMUST00000115288	protein_coding	`2/2	c.377G>T	`p.Trp126Leu	`631/1015	`377/711	`126/236										1	0	2	0	2	0		345	122	262,83	211,0	0.24058	0
chrX	40291030	.	C	A		.		A	missense_variant	MODERATE	Odz1	TENM1	Non-syn	ENSMUSG00000016150	transcript	ENSMUST00000016294	protein_coding	`5/33	c.637G>T	`p.Val213Leu	`732/8365	`637/8196	`213/2731										1	0	2	0	2	0		8	10	6,2	10,0	0.25	0
chrX	49322679	.	C	A		.		A	missense_variant	MODERATE	1700080O16Rik		Non-syn	ENSMUSG00000031118	transcript	ENSMUST00000033449	protein_coding	`4/4	c.306G>T	`p.Glu102Asp	`647/1454	`306/855	`102/284										1	0	2	0	2	0		23	17	18,5	17,0	0.217391	0
chrX	61431471	.	A	C		.		C	synonymous_variant	LOW	3830417A13Rik		Syn	ENSMUSG00000031179	transcript	ENSMUST00000033522	protein_coding	`4/4	c.856A>C	`p.Arg286Arg	`1167/1649	`856/912	`286/303										1	0	2	0	2	0		21	22	12,9	22,0	0.428571	0
chrX	62301134	.	T	C		.		C	missense_variant	MODERATE	Ctag2		Non-syn	ENSMUSG00000031181	transcript	ENSMUST00000033524	protein_coding	`1/3	c.275T>C	`p.Val92Ala	`316/854	`275/660	`92/219										1	0	2	0	2	0		20	17	1,19	17,0	0.95	0
chrX	64045827	.	C	T		.		T	upstream_gene_variant	MODIFIER	Mir883b		Syn	ENSMUSG00000078024	transcript	ENSMUST00000104830	miRNA	`	n.-2685G>A	`	`	`	`	2685									1	0	2	0	2	0		10	22	0,10	22,0	1	0
chrX	71502228	.	C	T		.		T	synonymous_variant	LOW	Emd	EMD	Syn	ENSMUSG00000001964	transcript	ENSMUST00000002029	protein_coding	`5/6	c.414C>T	`p.Asp138Asp	`679/1595	`414/780	`138/259										1	0	2	0	2	0		33	26	29,4	26,0	0.121212	0
chrX	71586918	.	T	G		.		G	missense_variant	MODERATE	Plxna3	PLXNA3	Non-syn	ENSMUSG00000031398	transcript	ENSMUST00000004326	protein_coding	`31/33	c.5203T>G	`p.Phe1735Val	`5380/6943	`5203/5619	`1735/1872										1	0	2	0	2	0		27	24	23,4	24,0	0.148148	0
chrX	72680789	.	C	A		.		A	intron_variant	MODIFIER	Brcc3	BRCC3	Syn	ENSMUSG00000031201	transcript	ENSMUST00000033544	protein_coding	`4/10	c.316-15C>A	`	`	`	`										1	0	2	0	0	0		76	40	72,4	40,0	0.0526316	0
chrX	76734398	.	G	A		.		A	missense_variant	MODERATE	Gm7173	CXorf22	Non-syn	ENSMUSG00000073077	transcript	ENSMUST00000101410	protein_coding	`14/16	c.2399C>T	`p.Ser800Phe	`2399/2832	`2399/2832	`800/943										1	0	2	0	2	0		18	10	14,4	10,0	0.222222	0
chrX	76734399	.	A	T		.		T	missense_variant	MODERATE	Gm7173	CXorf22	Non-syn	ENSMUSG00000073077	transcript	ENSMUST00000101410	protein_coding	`14/16	c.2398T>A	`p.Ser800Thr	`2398/2832	`2398/2832	`800/943										1	0	2	0	2	0		18	10	14,4	10,0	0.222222	0
chrX	83006712	.	T	C		.		C	missense_variant	MODERATE	Gyk		Non-syn	ENSMUSG00000025059	transcript	ENSMUST00000113978	protein_coding	`2/21	c.113A>G	`p.His38Arg	`263/4279	`113/1680	`38/559										1	0	2	0	2	0		24	17	19,5	17,0	0.208333	0
chrX	93147419	.	A	T		.		T	missense_variant	MODERATE	Las1l	LAS1L	Non-syn	ENSMUSG00000057421	transcript	ENSMUST00000113864	protein_coding	`5/14	c.579T>A	`p.Asp193Glu	`644/2581	`579/2331	`193/776										1	0	2	0	2	0		75	56	61,14	56,0	0.186667	0
chrX	94273205	.	C	T		.		T	missense_variant	MODERATE	Pgr15l		Non-syn	ENSMUSG00000031212	transcript	ENSMUST00000033556	protein_coding	`5/5	c.862C>T	`p.Arg288Cys	`1141/5379	`862/1371	`288/456										1	0	2	0	2	0		43	43	33,10	43,0	0.232558	0
chrX	98743766	.	T	G		.		G	missense_variant	MODERATE	Taf1	TAF1	Non-syn	ENSMUSG00000031314	transcript	ENSMUST00000143908	nonsense_mediated_decay	`12/39	c.1961T>G	`p.Leu654Arg	`1961/7331	`1961/7331	`654/2442										1	0	2	0	2	0		54	20	50,4	20,0	0.0740741	0
chrX	103297802	.	C	G		.		G	missense_variant	MODERATE	Atp7a	ATP7A	Non-syn	ENSMUSG00000033792	transcript	ENSMUST00000055941	protein_coding	`13/23	c.2719C>G	`p.Gln907Glu	`2795/4866	`2719/4479	`907/1492										1	0	2	0	2	0		68	16	39,29	16,0	0.426471	0
chrX	103776218	.	T	C		.		C	5_prime_UTR_variant	MODIFIER	Cysltr1	CYSLTR1	Non-syn	ENSMUSG00000052821	transcript	ENSMUST00000113480	protein_coding	`3/4	c.-18A>G	`	`	`	`	18									1	0	2	0	2	0		61	27	39,22	27,0	0.360656	0
chrX	105953152	.	T	G		.		G	splice_region_variant&intron_variant	LOW	Brwd3	BRWD3	Non-syn	ENSMUSG00000063663	transcript	ENSMUST00000150434	protein_coding	`31/40	c.3597-4A>C	`	`	`	`										1	0	2	0	2	0		48	17	35,13	17,0	0.270833	0
chrX	109451673	.	G	T		.		T	intron_variant	MODIFIER	Apool	APOOL	Syn	ENSMUSG00000025525	transcript	ENSMUST00000113414	protein_coding	`2/9	c.113+47G>T	`	`	`	`										1	0	2	0	2	0		60	16	50,10	16,0	0.166667	0
chrX	109756700	.	A	G		.		G	missense_variant&splice_region_variant	MODERATE	Pof1b	POF1B	Non-syn	ENSMUSG00000034607	transcript	ENSMUST00000039887	protein_coding	`16/17	c.1645T>C	`p.Tyr549His	`1762/3886	`1645/1764	`549/587										1	0	2	0	2	0		59	15	38,21	15,0	0.355932	0
chrX	123349095	.	C	T		.		T	synonymous_variant	LOW	4932411N23Rik		Syn	ENSMUSG00000058670	transcript	ENSMUST00000081074	protein_coding	`1/1	c.918G>A	`p.Leu306Leu	`1522/3623	`918/1413	`306/470										1	0	2	0	2	0		98	55	77,21	55,0	0.214286	0
chrX	123929122	.	A	C		.		C	missense_variant	MODERATE	4921511C20Rik		Non-syn	ENSMUSG00000049815	transcript	ENSMUST00000051530	protein_coding	`1/1	c.151A>C	`p.Ser51Arg	`298/1606	`151/1410	`51/469										1	0	2	0	2	0		43	23	32,11	23,0	0.255814	0
chrX	131341081	.	T	G		.		G	missense_variant	MODERATE	Armcx2	ARMCX2	Non-syn	ENSMUSG00000033436	transcript	ENSMUST00000035559	protein_coding	`6/6	c.341A>C	`p.Lys114Thr	`989/3384	`341/2355	`114/784										1	0	2	0	2	0		34	16	30,4	16,0	0.117647	0
chrX	131743736	.	C	T		.		T	synonymous_variant	LOW	Tceal6	TCEAL6	Syn	ENSMUSG00000031409	transcript	ENSMUST00000033783	protein_coding	`3/3	c.348G>A	`p.Gly116Gly	`604/1114	`348/603	`116/200										1	0	2	0	2	0		77	27	57,20	48,0	0.25974	0
chrX	131841960	.	G	T		.		T	missense_variant	MODERATE	Pramel3		Non-syn	ENSMUSG00000067360	transcript	ENSMUST00000118821	protein_coding	`3/5	c.82G>T	`p.Ala28Ser	`348/3698	`82/1392	`28/463										1	0	2	0	0	0		101	47	83,18	47,0	0.178218	0
chrX	132674857	.	G	T		.		T	3_prime_UTR_variant	MODIFIER	Bex4	BEX4	Syn	ENSMUSG00000047844	transcript	ENSMUST00000116527	protein_coding	`3/3	c.*102G>T	`	`	`	`	102									1	0	2	0	2	0		53	33	49,4	37,0	0.0754717	0
chrX	136357654	.	A	C		.		C	missense_variant	MODERATE	Morc4	MORC4	Non-syn	ENSMUSG00000031434	transcript	ENSMUST00000033811	protein_coding	`16/16	c.2648T>G	`p.Val883Gly	`2929/4412	`2648/2652	`883/883										1	0	2	0	2	0		58	26	46,12	26,0	0.206897	0
chrX	138156153	.	C	T		.		T	missense_variant	MODERATE	Irs4		Non-syn	ENSMUSG00000054667	transcript	ENSMUST00000067841	protein_coding	`1/2	c.3589G>A	`p.Asp1197Asn	`3654/6294	`3589/3651	`1197/1216										1	0	2	0	2	0		55	28	32,23	28,0	0.418182	0
chrX	148298397	.	T	A		.		A	upstream_gene_variant	MODIFIER	Huwe1	HUWE1	Syn	ENSMUSG00000025261	transcript	ENSMUST00000123306	nonsense_mediated_decay	`	c.-708T>A	`	`	`	`	708									1	0	2	0	2	0		28	17	22,6	17,0	0.214286	0
chrX	149344378	.	C	A		.		A	intron_variant	MODIFIER	Rpl7a-ps12		Syn	ENSMUSG00000083440	transcript	ENSMUST00000120384	transcribed_processed_pseudogene	`1/1	n.106+356G>T	`	`	`	`										1	0	2	0	2	0		121	61	58,63	67,0	0.520661	0
chrX	151321678	.	G	A		.		A	missense_variant	MODERATE	Gm16390		Non-syn	ENSMUSG00000072100	transcript	ENSMUST00000096852	protein_coding	`2/2	c.587C>T	`p.Ser196Phe	`749/1079	`587/630	`196/209										1	0	2	0	2	0		74	24	41,33	24,0	0.445946	0
chrX	166421867	.	A	AGT		.		AGT	downstream_gene_variant	MODIFIER	Gm17379		Syn	ENSMUSG00000090695	transcript	ENSMUST00000169983	protein_coding	`	c.*1475_*1476insAC	`	`	`	`	1475									1	0	2	0	0	0		31	34	31,24	34,0	0.774194	0
chrX	166421872	.	C	T		.		T	downstream_gene_variant	MODIFIER	Gm17379		Syn	ENSMUSG00000090695	transcript	ENSMUST00000169983	protein_coding	`	c.*1471G>A	`	`	`	`	1471									1	0	2	0	2	0		21	29	0,21	29,0	1	0
SCC VII
CHROM	POS	ID	REF	ALT	Variant Type	QUAL	DP	Allele	Effect	Impact	Gene_Name	Human_Gene_Name	Non-syn	Gene_ID	Feature_Type	Feature_ID	Transcript_BioType	Rank	HGVS.c	HGVS.p	cDNA.pos / cDNA.length	CDS.pos / CDS.length	AA.pos / AA.length	Distance	GWAS Catalog Assoc Trait	1000G Maf	1000G ASN Maf	ESP6500 European American Maf	ESP6500 African American Maf	GERP++ RS	Polyphen2 HVAR Pred	SIFT Pred	Call Rate	Num No Calls	Num Samples Affected	Num Homo Ref	Num Hetero	Num Homo Alt	No Call Samples	SCC_VII_DP	C3H_HeJ_DP	SCC_VII_AD	C3H_HeJ_AD	SCC_VII_AF	C3H_HeJ_AF
chr1	9671856	.	C	T		.		T	upstream_gene_variant	MODIFIER	Mybl1	MYBL1	Syn	ENSMUSG00000025912	transcript	ENSMUST00000160022	retained_intron	`	n.-3165G>A	`	`	`	`	3165									1	0	2	0	2	0	0	21	29	14,7	29,0	0.333333	0
chr1	9675788	.	T	C		.		C	missense_variant	MODERATE	Mybl1	MYBL1	Non-syn	ENSMUSG00000025912	transcript	ENSMUST00000166970	protein_coding	`6/17	c.616A>G	`p.Lys206Glu	`616/2262	`616/2262	`206/753										1	0	2	0	2	0	0	27	35	21,6	35,0	0.222222	0
chr1	12979722	.	G	A		.		A	synonymous_variant	LOW	Slco5a1	SLCO5A1	Syn	ENSMUSG00000025938	transcript	ENSMUST00000115403	protein_coding	`1/9	c.855C>T	`p.Tyr285Tyr	`1537/8554	`855/2553	`285/850										1	0	2	0	2	0	0	26	49	19,7	48,1	0.269231	0
chr1	13115616	.	G	A		.		A	stop_gained	HIGH	Prdm14	PRDM14	Non-syn	ENSMUSG00000042414	transcript	ENSMUST00000047577	protein_coding	`2/8	c.301C>T	`p.Arg101*	`376/2564	`301/1686	`101/561										1	0	2	0	2	0	0	26	37	23,3	36,0	0.115385	0
chr1	20926740	.	C	A		.		A	3_prime_UTR_variant	MODIFIER	Paqr8	PAQR8	Syn	ENSMUSG00000025931	transcript	ENSMUST00000068880	protein_coding	`3/3	c.*971C>A	`	`	`	`	971									1	0	2	0	2	0	0	14	42	9,5	42,0	0.357143	0
chr1	22387516	.	T	C		.		C	intron_variant	MODIFIER	Rims1	RIMS1	Syn	ENSMUSG00000041670	transcript	ENSMUST00000097811	protein_coding	`27/34	c.2845+16A>G	`	`	`	`										1	0	2	0	2	0	0	6	11	4,2	11,0	0.333333	0
chr1	26744184	.	C	T		.		T	missense_variant	MODERATE	4931408C20Rik		Non-syn	ENSMUSG00000073722	transcript	ENSMUST00000097801	protein_coding	`1/2	c.88G>A	`p.Ala30Thr	`122/4318	`88/4146	`30/1381										1	0	2	0	2	0	0	235	387	221,14	387,0	0.0595745	0
chr1	28835315	.	G	A		.		A	synonymous_variant	LOW	Gm597		Syn	ENSMUSG00000048411	transcript	ENSMUST00000059937	protein_coding	`2/2	c.480C>T	`p.Ser160Ser	`534/2860	`480/2691	`160/896										1	0	2	0	0	0	0	45	39	41,4	39,0	0.0888889	0
chr1	34234868	.	C	T		.		T	synonymous_variant	LOW	Dst		Syn	ENSMUSG00000026131	transcript	ENSMUST00000027309	protein_coding	`24/25	c.3459C>T	`p.Ile1153Ile	`3539/7936	`3459/7836	`1153/2611										1	0	2	0	2	0	0	28	24	15,13	24,0	0.464286	0
chr1	34516644	.	G	T		.		T	5_prime_UTR_premature_start_codon_gain_variant	LOW	Ptpn18	PTPN18	Non-syn	ENSMUSG00000026126	transcript	ENSMUST00000027302	protein_coding	`1/15	c.-25G>T	`	`	`	`										1	0	2	0	2	0	0	20	20	15,5	20,0	0.25	0
chr1	36241168	.	C	A		.		A	upstream_gene_variant	MODIFIER	Uggt1	UGGT1	Syn	ENSMUSG00000037470	transcript	ENSMUST00000173166	nonsense_mediated_decay	`	c.-1689G>T	`	`	`	`	1689									1	0	2	0	2	0	0	40	38	34,6	38,0	0.15	0
chr1	36364556	.	G	T		.		T	upstream_gene_variant	MODIFIER	Arid5a	ARID5A	Syn	ENSMUSG00000037447	transcript	ENSMUST00000116629	nonsense_mediated_decay	`	c.-43G>T	`	`	`	`	43									1	0	2	0	2	0	0	14	13	10,4	13,0	0.285714	0
chr1	36364570	.	G	C		.		C	upstream_gene_variant	MODIFIER	Arid5a	ARID5A	Syn	ENSMUSG00000037447	transcript	ENSMUST00000116629	nonsense_mediated_decay	`	c.-29G>C	`	`	`	`	29									1	0	2	0	0	0	0	21	21	13,7	21,0	0.333333	0
chr1	36621151	.	G	C		.		C	splice_region_variant&non_coding_exon_variant	LOW	D430040D24Rik		Non-syn	ENSMUSG00000087589	transcript	ENSMUST00000149224	processed_transcript	`2/3	n.48G>C	`	`	`	`										1	0	2	0	2	0	0	32	36	26,6	36,0	0.1875	0
chr1	38145072	.	C	T		.		T	synonymous_variant	LOW	Rev1	REV1	Syn	ENSMUSG00000026082	transcript	ENSMUST00000027251	protein_coding	`6/23	c.951G>A	`p.Gln317Gln	`1162/4261	`951/3750	`317/1249										1	0	2	0	2	0	0	67	77	57,10	77,0	0.149254	0
chr1	43087106	.	C	A		.		A	upstream_gene_variant	MODIFIER	Gpr45	GPR45	Syn	ENSMUSG00000041907	transcript	ENSMUST00000114761	protein_coding	`	c.-1938C>A	`	`	`	`	1799									1	0	2	0	2	0	0	31	45	16,15	45,0	0.483871	0
chr1	45860714	.	C	T		.		T	splice_region_variant&intron_variant	LOW	Wdr75	WDR75	Non-syn	ENSMUSG00000025995	transcript	ENSMUST00000169703	protein_coding	`5/21	c.422-8C>T	`	`	`	`										1	0	2	0	2	0	0	31	23	23,8	23,0	0.258065	0
chr1	46087071	.	C	A		.		A	missense_variant	MODERATE	Gm4776	STK-PS2	Non-syn	ENSMUSG00000044457	transcript	ENSMUST00000051224	protein_coding	`1/5	c.102G>T	`p.Leu34Phe	`244/4667	`102/1500	`34/499										1	0	2	0	0	0	0	35	33	31,4	33,0	0.114286	0
chr1	46251891	.	C	G		.		G	synonymous_variant	LOW	Dnahc7b	DNAH7	Syn	ENSMUSG00000041144	transcript	ENSMUST00000069293	protein_coding	`27/66	c.4248C>G	`p.Ser1416Ser	`4248/12318	`4248/12207	`1416/4068										1	0	2	0	2	0	0	39	52	28,11	67,0	0.282051	0
chr1	53888541	.	G	T		.		T	downstream_gene_variant	MODIFIER	Hecw2	HECW2	Syn	ENSMUSG00000042807	transcript	ENSMUST00000150677	processed_transcript	`	n.*995C>A	`	`	`	`	995									1	0	2	0	2	0	0	13	13	10,3	13,0	0.230769	0
chr1	58216536	.	C	G		.		G	missense_variant	MODERATE	Aox3	AOX1	Non-syn	ENSMUSG00000064294	transcript	ENSMUST00000040999	protein_coding	`19/35	c.2045C>G	`p.Ala682Gly	`2168/4606	`2045/4008	`682/1335										1	0	2	0	2	0	0	42	40	24,18	40,0	0.428571	0
chr1	58285654	.	C	A		.		A	intron_variant	MODIFIER	Aox4	AOX4	Syn	ENSMUSG00000038242	transcript	ENSMUST00000040442	protein_coding	`7/34	c.592-44C>A	`	`	`	`										1	0	2	0	2	0	0	31	36	24,7	36,0	0.225806	0
chr1	58314121	.	G	C		.		C	missense_variant	MODERATE	Aox4	AOX4	Non-syn	ENSMUSG00000038242	transcript	ENSMUST00000040442	protein_coding	`27/35	c.3132G>C	`p.Glu1044Asp	`3310/4973	`3132/4011	`1044/1336										1	0	2	0	2	0	0	17	29	12,5	29,0	0.294118	0
chr1	58526549	.	G	C		.		C	missense_variant	MODERATE	Orc2	ORC2	Non-syn	ENSMUSG00000026037	transcript	ENSMUST00000027198	protein_coding	`15/18	c.1426C>G	`p.Leu476Val	`1823/3561	`1426/1731	`476/576										1	0	2	0	2	0	0	19	37	13,6	37,0	0.315789	0
chr1	63190477	.	T	A		.		A	synonymous_variant	LOW	Ndufs1	NDUFS1	Syn	ENSMUSG00000025968	transcript	ENSMUST00000027111	protein_coding	`19/19	c.2112A>T	`p.Ser704Ser	`2354/2661	`2112/2184	`704/727										1	0	2	0	2	0	0	69	74	50,19	74,0	0.275362	0
chr1	63193986	.	T	C		.		C	missense_variant	MODERATE	Ndufs1	NDUFS1	Non-syn	ENSMUSG00000025968	transcript	ENSMUST00000027111	protein_coding	`17/19	c.1897A>G	`p.Thr633Ala	`2139/2661	`1897/2184	`633/727										1	0	2	0	2	0	0	22	20	9,13	20,0	0.590909	0
chr1	66471918	.	G	T		.		T	missense_variant	MODERATE	Mtap2	MAP2	Non-syn	ENSMUSG00000015222	transcript	ENSMUST00000114013	protein_coding	`12/15	c.4892G>T	`p.Gly1631Val	`5482/6258	`4892/5487	`1631/1828										1	0	2	0	2	0	0	18	27	11,7	27,0	0.388889	0
chr1	68089284	.	A	G		.		G	missense_variant	MODERATE	Erbb4	ERBB4	Non-syn	ENSMUSG00000062209	transcript	ENSMUST00000119142	protein_coding	`27/28	c.3212T>C	`p.Phe1071Ser	`3212/11782	`3212/3927	`1071/1308										1	0	2	0	2	0	0	32	40	19,13	39,0	0.40625	0
chr1	74193236	.	A	G		.		G	missense_variant	MODERATE	Rufy4	RUFY4	Non-syn	ENSMUSG00000061815	transcript	ENSMUST00000127134	protein_coding	`11/12	c.1487A>G	`p.Asp496Gly	`1609/1841	`1487/1692	`496/563										1	0	2	0	2	0	0	35	52	26,9	52,0	0.257143	0
chr1	74238392	.	G	A		.		A	synonymous_variant	LOW	Cxcr1	CXCR1	Syn	ENSMUSG00000048480	transcript	ENSMUST00000053389	protein_coding	`2/2	c.1044C>T	`p.Thr348Thr	`1092/1125	`1044/1056	`348/351										1	0	2	0	2	0	0	24	19	17,7	19,0	0.291667	0
chr1	74414956	.	G	GC		.		GC	downstream_gene_variant	MODIFIER	Gm216		Syn	ENSMUSG00000073650	transcript	ENSMUST00000128445	protein_coding	`	c.*584_*585insC	`	`	`	`	585									1	0	2	0	0	0	0	28	28	28,27	28,0	0.964286	0
chr1	74640926	.	G	T		.		T	synonymous_variant	LOW	Rnf25	RNF25	Syn	ENSMUSG00000026171	transcript	ENSMUST00000135140	nonsense_mediated_decay	`10/10	c.903C>A	`p.Pro301Pro	`903/1507	`903/1507	`301/501										1	0	2	0	2	0	0	31	39	18,13	39,0	0.419355	0
chr1	75472205	.	C	A		.		A	synonymous_variant	LOW	Chpf	CHPF	Syn	ENSMUSG00000032997	transcript	ENSMUST00000079205	protein_coding	`4/4	c.1665G>T	`p.Arg555Arg	`1831/2892	`1665/2325	`555/774										1	0	2	0	2	0	0	14	19	8,6	19,0	0.428571	0
chr1	75473168	.	C	T		.		T	synonymous_variant	LOW	Chpf	CHPF	Syn	ENSMUSG00000032997	transcript	ENSMUST00000079205	protein_coding	`3/4	c.1035G>A	`p.Leu345Leu	`1201/2892	`1035/2325	`345/774										1	0	2	0	2	0	0	22	25	10,12	25,0	0.545455	0
chr1	75551271	.	G	T		.		T	missense_variant&splice_region_variant	MODERATE	Slc4a3	SLC4A3	Non-syn	ENSMUSG00000006576	transcript	ENSMUST00000113545	protein_coding	`16/24	c.2532G>T	`p.Lys844Asn	`2748/3936	`2532/3720	`844/1239										1	0	2	0	2	0	0	35	45	25,10	45,0	0.285714	0
chr1	78686889	.	G	A		.		A	missense_variant	MODERATE	Acsl3	ACSL3	Non-syn	ENSMUSG00000032883	transcript	ENSMUST00000035779	protein_coding	`5/16	c.602G>A	`p.Gly201Glu	`1061/3194	`602/2163	`201/720										1	0	2	0	2	0	0	31	44	23,8	44,0	0.258065	0
chr1	82484181	.	T	C		.		C	synonymous_variant	LOW	Col4a4	COL4A4	Syn	ENSMUSG00000067158	transcript	ENSMUST00000087027	protein_coding	`33/49	c.2847A>G	`p.Gly949Gly	`3198/7808	`2847/5049	`949/1682										1	0	2	0	2	0	0	35	47	31,4	46,0	0.114286	0
chr1	84765169	.	C	A		.		A	missense_variant	MODERATE	Trip12	TRIP12	Non-syn	ENSMUSG00000026219	transcript	ENSMUST00000027421	protein_coding	`8/41	c.1462G>T	`p.Val488Phe	`1587/9632	`1462/6078	`488/2025										1	0	2	0	2	0	0	39	50	33,6	50,0	0.153846	0
chr1	85244895	.	G	A		.		A	missense_variant	MODERATE	C130026I21Rik		Non-syn	ENSMUSG00000052477	transcript	ENSMUST00000093506	protein_coding	`7/8	c.655C>T	`p.Pro219Ser	`1134/1948	`655/876	`219/291										1	0	2	0	2	0	0	407	589	385,22	645,0	0.0540541	0
chr1	85256919	.	A	G		.		G	downstream_gene_variant	MODIFIER	Gm16028		Syn	ENSMUSG00000090252	transcript	ENSMUST00000162347	antisense	`	n.*4879A>G	`	`	`	`	4879									1	0	2	0	0	0	0	512	703	496,14	689,6	0.0273438	0
chr1	87475761	.	C	G		.		G	missense_variant	MODERATE	Sp110	SP110	Non-syn	ENSMUSG00000070034	transcript	ENSMUST00000093508	protein_coding	`11/12	c.1155G>C	`p.Lys385Asn	`1345/1921	`1155/1338	`385/445										1	0	2	0	2	0	0	70	131	64,6	141,0	0.0857143	0
chr1	88566462	.	C	T		.		T	missense_variant	MODERATE	Nppc	NPPC	Non-syn	ENSMUSG00000026241	transcript	ENSMUST00000027449	protein_coding	`2/3	c.158G>A	`p.Gly53Asp	`292/1043	`158/381	`53/126										1	0	2	0	2	0	0	33	42	23,10	42,0	0.30303	0
chr1	89091363	.	T	C		.		C	intron_variant	MODIFIER	Chrnd	CHRND	Syn	ENSMUSG00000026251	transcript	ENSMUST00000086943	protein_coding	`5/10	c.707-12T>C	`	`	`	`										1	0	2	0	2	0	0	15	15	12,3	15,0	0.2	0
chr1	89108086	.	C	A		.		A	3_prime_UTR_variant	MODIFIER	Chrng	CHRNG	Syn	ENSMUSG00000026253	transcript	ENSMUST00000027470	protein_coding	`12/12	c.*23C>A	`	`	`	`	23									1	0	2	0	2	0	0	18	20	7,11	20,0	0.611111	0
chr1	89614482	.	G	A		.		A	missense_variant	MODERATE	Inpp5d	INPP5D	Non-syn	ENSMUSG00000026288	transcript	ENSMUST00000169754	protein_coding	`26/27	c.3196G>A	`p.Glu1066Lys	`3373/4937	`3196/3576	`1066/1191										1	0	2	0	2	0	0	13	9	8,5	9,0	0.384615	0
chr1	89984663	.	G	A		.		A	synonymous_variant	LOW	Ugt1a8		Syn	ENSMUSG00000089675	transcript	ENSMUST00000113139	protein_coding	`1/5	c.222G>A	`p.Val74Val	`276/2227	`222/1593	`74/530										1	0	2	0	2	0	0	39	54	17,22	54,0	0.564103	0
chr1	90097743	.	G	A		.		A	missense_variant	MODERATE	Ugt1a2	UGT1A3	Non-syn	ENSMUSG00000090171	transcript	ENSMUST00000049289	protein_coding	`1/5	c.532G>A	`p.Gly178Ser	`568/2211	`532/1602	`178/533										1	0	2	0	2	0	0	64	68	22,42	68,0	0.65625	0
chr1	90598196	.	T	A		.		A	missense_variant	MODERATE	Arl4c	ARL4C	Non-syn	ENSMUSG00000049866	transcript	ENSMUST00000051236	nonsense_mediated_decay	`1/3	c.44A>T	`p.His15Leu	`256/2742	`44/579	`15/192										1	0	2	0	0	0	0	40	47	36,4	47,0	0.1	0
chr1	91986011	.	G	T		.		T	intron_variant	MODIFIER	Iqca	IQCA1	Syn	ENSMUSG00000026301	transcript	ENSMUST00000113094	protein_coding	`9/18	c.1210+39C>A	`	`	`	`										1	0	2	0	2	0	0	35	48	24,11	48,0	0.314286	0
chr1	92684855	.	C	A		.		A	splice_acceptor_variant&intron_variant	HIGH	Col6a3	COL6A3	Non-syn	ENSMUSG00000048126	transcript	ENSMUST00000056925	protein_coding	`22/42	c.4861-1G>T	`	`	`	`										1	0	2	0	2	0	0	15	33	10,5	33,0	0.333333	0
chr1	94388338	.	C	A		.		A	upstream_gene_variant	MODIFIER	Olfr1415		Syn	ENSMUSG00000057464	transcript	ENSMUST00000071521	protein_coding	`	c.-8G>T	`	`	`	`	8									1	0	2	0	0	0	0	17	25	13,4	25,0	0.235294	0
chr1	108265666	.	C	T		.		T	synonymous_variant	LOW	Phlpp1	PHLPP1	Syn	ENSMUSG00000044340	transcript	ENSMUST00000061047	protein_coding	`12/17	c.3105C>T	`p.Ile1035Ile	`3357/6226	`3105/5064	`1035/1687										1	0	2	0	2	0	0	17	33	6,11	33,0	0.647059	0
chr1	108609462	.	C	A		.		A	5_prime_UTR_variant	MODIFIER	Bcl2	BCL2	Non-syn	ENSMUSG00000057329	transcript	ENSMUST00000112751	protein_coding	`1/2	c.-5G>T	`	`	`	`	5									1	0	2	0	0	0	0	39	46	35,4	45,0	0.102564	0
chr1	108974923	.	C	G		.		G	missense_variant	MODERATE	Serpinb3d	SERPINB3	Non-syn	ENSMUSG00000058017	transcript	ENSMUST00000168616	protein_coding	`7/7	c.1017G>C	`p.Glu339Asp	`1043/1222	`1017/1170	`339/389										1	0	2	0	0	0	0	80	81	75,5	81,0	0.0625	0
chr1	121807527	.	G	A		.		A	5_prime_UTR_variant	MODIFIER	Tmem177	TMEM177	Non-syn	ENSMUSG00000036975	transcript	ENSMUST00000037906	protein_coding	`2/2	c.-3C>T	`	`	`	`	3									1	0	2	0	2	0	0	17	29	8,9	29,0	0.529412	0
chr1	122238228	.	C	T		.		T	synonymous_variant	LOW	C1ql2	C1QL2	Syn	ENSMUSG00000036907	transcript	ENSMUST00000037286	protein_coding	`1/2	c.534C>T	`p.Asp178Asp	`1070/1997	`534/864	`178/287										1	0	2	0	2	0	0	33	49	10,23	49,0	0.69697	0
chr1	129720179	.	C	A		.		A	stop_gained	HIGH	Ysk4	MAP3K19	Non-syn	ENSMUSG00000051590	transcript	ENSMUST00000061512	protein_coding	`7/10	c.1399G>T	`p.Glu467*	`1399/3936	`1399/3936	`467/1311										1	0	2	0	2	0	0	39	53	35,4	53,0	0.102564	0
chr1	130196592	.	G	A		.		A	missense_variant	MODERATE	Lct	LCT	Non-syn	ENSMUSG00000026354	transcript	ENSMUST00000073490	protein_coding	`8/17	c.3740C>T	`p.Ser1247Phe	`3755/6174	`3740/5796	`1247/1931										1	0	2	0	2	0	0	35	41	23,12	41,0	0.342857	0
chr1	132346134	.	G	C		.		C	missense_variant	MODERATE	Cd55	CD55	Non-syn	ENSMUSG00000026399	transcript	ENSMUST00000027650	protein_coding	`7/10	c.863C>G	`p.Ser288Cys	`938/2533	`863/1173	`288/390										1	0	2	0	2	0	0	40	57	29,11	57,0	0.275	0
chr1	133571332	.	C	T		.		T	intron_variant	MODIFIER	Ctse	CTSE	Syn	ENSMUSG00000004552	transcript	ENSMUST00000073350	protein_coding	`9/9	c.1030-26C>T	`	`	`	`										1	0	2	0	2	0	0	13	15	9,4	15,0	0.307692	0
chr1	134196198	.	G	A		.		A	synonymous_variant	LOW	Klhdc8a	KLHDC8A	Syn	ENSMUSG00000042115	transcript	ENSMUST00000046071	protein_coding	`1/5	c.345G>A	`p.Glu115Glu	`996/4269	`345/1053	`115/350										1	0	2	0	2	0	0	15	31	8,7	31,0	0.466667	0
chr1	134420140	.	G	A		.		A	intron_variant	MODIFIER	Cntn2	CNTN2	Syn	ENSMUSG00000053024	transcript	ENSMUST00000086521	protein_coding	`11/22	c.1397+30C>T	`	`	`	`										1	0	2	0	2	0	0	15	30	5,10	30,0	0.666667	0
chr1	135636702	.	AAG	A		.		A	intron_variant	MODIFIER	Atp2b4	ATP2B4	Syn	ENSMUSG00000026463	transcript	ENSMUST00000143567	protein_coding	`2/20	c.194-16_194-15delCT	`	`	`	`										1	0	2	0	0	0	0	22	35	14,10	35,0	0.454545	0
chr1	137287088	.	A	C		.		C	upstream_gene_variant	MODIFIER	Ipo9	IPO9	Syn	ENSMUSG00000041879	transcript	ENSMUST00000161934	protein_coding	`	c.-1918T>G	`	`	`	`	1917									1	0	2	0	2	0	0	16	23	12,4	22,0	0.25	0
chr1	139964987	.	C	T		.		T	missense_variant	MODERATE	Ptprc	PTPRC	Non-syn	ENSMUSG00000026395	transcript	ENSMUST00000074797	protein_coding	`40/46	c.3301G>A	`p.Glu1101Lys	`3444/5814	`3301/4026	`1101/1341										1	0	2	0	2	0	0	38	44	12,26	44,0	0.684211	0
chr1	141145060	.	C	A		.		A	missense_variant	MODERATE	Crb1	CRB1	Non-syn	ENSMUSG00000063681	transcript	ENSMUST00000059825	protein_coding	`6/12	c.1761G>T	`p.Lys587Asn	`1892/5865	`1761/4218	`587/1405										1	0	2	0	0	0	0	56	34	52,4	34,0	0.0714286	0
chr1	141710127	.	G	A		.		A	missense_variant	MODERATE	Cfhr2	CFHR2	Non-syn	ENSMUSG00000033898	transcript	ENSMUST00000170974	protein_coding	`8/9	c.1220C>T	`p.Pro407Leu	`1276/3057	`1220/1533	`407/510										1	0	2	0	2	0	0	78	65	74,4	68,1	0.0512821	0
chr1	146018610	.	A	C		.		C	start_lost	HIGH	Rgs13	RGS13	Non-syn	ENSMUSG00000051079	transcript	ENSMUST00000052375	protein_coding	`3/6	c.2T>G	`p.Met1?	`188/1497	`2/477	`1/158										1	0	2	0	2	0	0	11	20	7,4	20,0	0.363636	0
chr1	152277818	.	T	A		.		A	missense_variant	MODERATE	Tpr	TPR	Non-syn	ENSMUSG00000006005	transcript	ENSMUST00000064506	protein_coding	`33/52	c.4712T>A	`p.Val1571Glu	`4818/7405	`4712/7299	`1571/2432										1	0	2	0	0	0	0	69	48	65,4	48,0	0.057971	0
chr1	152302041	.	G	A		.		A	synonymous_variant	LOW	Prg4	PRG4	Syn	ENSMUSG00000006014	transcript	ENSMUST00000161611	protein_coding	`7/13	c.2010C>T	`p.Pro670Pro	`2050/3821	`2010/3666	`670/1221										1	0	2	0	0	0	0	83	79	75,6	79,0	0.0722892	0
chr1	152302052	.	C	T		.		T	missense_variant	MODERATE	Prg4	PRG4	Non-syn	ENSMUSG00000006014	transcript	ENSMUST00000161611	protein_coding	`7/13	c.1999G>A	`p.Glu667Lys	`2039/3821	`1999/3666	`667/1221										1	0	2	0	0	0	0	78	77	71,6	77,0	0.0769231	0
chr1	152477863	.	G	A		.		A	synonymous_variant	LOW	Hmcn1	HMCN1	Syn	ENSMUSG00000066842	transcript	ENSMUST00000074783	protein_coding	`74/107	c.11322C>T	`p.Val3774Val	`11322/16905	`11322/16905	`3774/5634										1	0	2	0	2	0	0	39	31	29,10	31,0	0.25641	0
chr1	154692463	.	C	A		.		A	missense_variant	MODERATE	Smg7	SMG7	Non-syn	ENSMUSG00000042772	transcript	ENSMUST00000043560	protein_coding	`16/23	c.2127G>T	`p.Gln709His	`2202/5792	`2127/3441	`709/1146										1	0	2	0	2	0	0	57	50	41,16	50,0	0.280702	0
chr1	155179388	.	C	A		.		A	missense_variant	MODERATE	Lamc1	LAMC1	Non-syn	ENSMUSG00000026478	transcript	ENSMUST00000027752	protein_coding	`1/28	c.282G>T	`p.Gln94His	`529/7622	`282/4824	`94/1607										1	0	2	0	2	0	0	23	25	19,4	25,0	0.173913	0
chr1	155691297	.	G	A		.		A	upstream_gene_variant	MODIFIER	Rgsl1	RGSL1	Syn	ENSMUSG00000042641	transcript	ENSMUST00000124558	protein_coding	`	c.-53C>T	`	`	`	`	25									1	0	2	0	2	0	0	20	23	13,7	23,0	0.35	0
chr1	155753519	.	G	A		.		A	missense_variant	MODERATE	Glul	GLUL	Non-syn	ENSMUSG00000026473	transcript	ENSMUST00000086199	protein_coding	`4/7	c.369G>A	`p.Met123Ile	`498/2792	`369/1122	`123/373										1	0	2	0	2	0	0	88	63	52,36	63,0	0.409091	0
chr1	161249847	.	T	G		.		G	splice_region_variant&intron_variant	LOW	Rfwd2	COP1	Non-syn	ENSMUSG00000040782	transcript	ENSMUST00000076894	protein_coding	`14/19	c.1619-8T>G	`	`	`	`										1	0	2	0	2	0	0	40	44	33,7	44,0	0.175	0
chr1	164155643	.	G	A		.		A	downstream_gene_variant	MODIFIER	Mir214		Syn	ENSMUSG00000065516	transcript	ENSMUST00000083582	miRNA	`	n.*2035G>A	`	`	`	`	2035									1	0	2	0	2	0	0	56	61	40,16	61,0	0.285714	0
chr1	164828275	.	C	T		.		T	intron_variant	MODIFIER	Fmo2	FMO2	Syn	ENSMUSG00000040170	transcript	ENSMUST00000045902	protein_coding	`2/8	c.132+30G>A	`	`	`	`										1	0	2	0	2	0	0	47	39	41,6	39,0	0.12766	0
chr1	166060352	.	C	T		.		T	synonymous_variant	LOW	Selp	SELP	Syn	ENSMUSG00000026580	transcript	ENSMUST00000162746	protein_coding	`6/16	c.918C>T	`p.Cys306Cys	`1041/3438	`918/2307	`306/768										1	0	2	0	2	0	0	32	28	28,4	28,0	0.125	0
chr1	166739150	.	C	A		.		A	missense_variant	MODERATE	Dpt	DPT	Non-syn	ENSMUSG00000026574	transcript	ENSMUST00000027861	protein_coding	`2/4	c.419C>A	`p.Pro140Gln	`419/1636	`419/606	`140/201										1	0	2	0	2	0	0	29	34	24,5	34,0	0.172414	0
chr1	167114050	.	G	A		.		A	intron_variant	MODIFIER	Sft2d2	SFT2D2	Syn	ENSMUSG00000040848	transcript	ENSMUST00000043338	protein_coding	`5/7	c.355-37C>T	`	`	`	`										1	0	2	0	2	0	0	79	62	56,23	61,0	0.291139	0
chr1	173168740	.	G	A		.		A	upstream_gene_variant	MODIFIER	Fcer1g	FCER1G	Syn	ENSMUSG00000058715	transcript	ENSMUST00000079957	protein_coding	`	c.-4364C>T	`	`	`	`	4244									1	0	2	0	2	0	0	34	21	17,17	21,0	0.5	0
chr1	173184162	.	G	T		.		T	missense_variant	MODERATE	Adamts4	ADAMTS4	Non-syn	ENSMUSG00000006403	transcript	ENSMUST00000006570	protein_coding	`4/9	c.1253G>T	`p.Arg418Leu	`1643/4386	`1253/2538	`418/845										1	0	2	0	2	0	0	26	33	19,7	33,0	0.269231	0
chr1	173519138	.	G	A		.		A	synonymous_variant	LOW	Ly9	LY9	Syn	ENSMUSG00000004707	transcript	ENSMUST00000143463	nonsense_mediated_decay	`10/10	c.2121C>T	`p.Ile707Ile	`2121/2480	`2121/2480	`707/825										1	0	2	0	0	0	0	53	43	45,8	43,0	0.150943	0
chr1	173612292	.	T	A		.		A	missense_variant	MODERATE	Cd48	CD48	Non-syn	ENSMUSG00000015355	transcript	ENSMUST00000068584	protein_coding	`1/4	c.68T>A	`p.Phe23Tyr	`152/1179	`68/723	`23/240										1	0	2	0	2	0	0	48	51	28,20	51,0	0.416667	0
chr1	173722458	.	G	T		.		T	stop_gained	HIGH	Slamf1	SLAMF1	Non-syn	ENSMUSG00000015316	transcript	ENSMUST00000015460	protein_coding	`5/7	c.844G>T	`p.Glu282*	`944/2693	`844/1032	`282/343										1	0	2	0	2	0	0	67	63	59,8	63,0	0.119403	0
chr1	174161261	.	A	AC		.		AC	splice_donor_variant&intron_variant	HIGH	Atp1a4	ATP1A4	Non-syn	ENSMUSG00000007107	transcript	ENSMUST00000111243	protein_coding	`19/22	c.2745+1_2745+2insG	`	`	`	`										1	0	2	0	0	0	0	74	48	30,25	48,0	0.337838	0
chr1	174561748	.	G	T		.		T	3_prime_UTR_variant	MODIFIER	Dusp23	DUSP23	Syn	ENSMUSG00000026544	transcript	ENSMUST00000027826	protein_coding	`2/2	c.*24C>A	`	`	`	`	24									1	0	2	0	0	0	0	20	21	16,4	21,0	0.2	0
chr1	176512063	.	C	A		.		A	missense_variant	MODERATE	Fmn2	FMN2	Non-syn	ENSMUSG00000028354	transcript	ENSMUST00000030039	protein_coding	`3/18	c.1730C>A	`p.Thr577Asn	`1951/6430	`1730/4737	`577/1578										1	0	2	0	2	0	0	28	25	19,9	25,0	0.321429	0
chr1	179008891	.	A	G		.		G	intron_variant	MODIFIER	Akt3	AKT3	Syn	ENSMUSG00000019699	transcript	ENSMUST00000111159	protein_coding	`8/13	c.696+14T>C	`	`	`	`										1	0	2	0	2	0	0	67	65	44,23	65,0	0.343284	0
chr1	180260746	.	C	T		.		T	missense_variant	MODERATE	Hnrnpu	HNRNPU	Non-syn	ENSMUSG00000039630	transcript	ENSMUST00000037748	protein_coding	`11/14	c.2072G>A	`p.Arg691Gln	`2298/3878	`2072/2403	`691/800										1	0	2	0	2	0	0	35	33	29,6	33,0	0.171429	0
chr1	181509679	.	C	T		.		T	synonymous_variant	LOW	Cnst	CNST	Syn	ENSMUSG00000038949	transcript	ENSMUST00000040706	protein_coding	`2/11	c.159C>T	`p.Thr53Thr	`458/4709	`159/2136	`53/711										1	0	2	0	2	0	0	27	24	15,12	24,0	0.444444	0
chr1	182932108	.	C	T		.		T	stop_gained	HIGH	Ephx1	EPHX1	Non-syn	ENSMUSG00000038776	transcript	ENSMUST00000036928	protein_coding	`2/9	c.5G>A	`p.Trp2*	`153/1741	`5/1368	`2/455										1	0	2	0	2	0	0	30	33	25,5	33,0	0.166667	0
chr1	183380103	.	G	A		.		A	splice_region_variant&synonymous_variant	LOW	Cnih3	CNIH3	Non-syn	ENSMUSG00000026514	transcript	ENSMUST00000161880	protein_coding	`4/6	c.258G>A	`p.Leu86Leu	`1056/1995	`258/540	`86/179										1	0	2	0	2	0	0	23	31	20,3	31,0	0.130435	0
chr1	183677391	.	A	T		.		T	missense_variant	MODERATE	Dnahc14	DNAH14	Non-syn	ENSMUSG00000047369	transcript	ENSMUST00000160345	protein_coding	`4/12	c.445A>T	`p.Ser149Cys	`609/1986	`445/1578	`149/525										1	0	2	0	2	0	0	42	26	36,6	26,0	0.142857	0
chr1	183682148	.	C	T		.		T	splice_region_variant&intron_variant	LOW	Dnahc14	DNAH14	Non-syn	ENSMUSG00000047369	transcript	ENSMUST00000160345	protein_coding	`5/11	c.625-4C>T	`	`	`	`										1	0	2	0	2	0	0	78	77	59,19	77,0	0.24359	0
chr1	184695303	.	T	A		.		A	synonymous_variant	LOW	Susd4	SUSD4	Syn	ENSMUSG00000038576	transcript	ENSMUST00000085724	protein_coding	`1/8	c.132T>A	`p.Pro44Pro	`278/2990	`132/1473	`44/490										1	0	2	0	2	0	0	41	41	26,15	41,0	0.365854	0
chr1	188959468	.	T	C		.		C	3_prime_UTR_variant	MODIFIER	Spata17	SPATA17	Syn	ENSMUSG00000026611	transcript	ENSMUST00000110945	protein_coding	`7/7	c.*34A>G	`	`	`	`	34									1	0	2	0	2	0	0	90	81	64,26	81,0	0.288889	0
chr1	189017892	.	G	T		.		T	missense_variant&splice_region_variant	MODERATE	Spata17	SPATA17	Non-syn	ENSMUSG00000026611	transcript	ENSMUST00000027908	protein_coding	`2/10	c.119C>A	`p.Ala40Asp	`280/1303	`119/1140	`40/379										1	0	2	0	2	0	0	63	46	49,14	46,0	0.222222	0
chr1	190180657	.	C	A		.		A	missense_variant	MODERATE	Ush2a	USH2A	Non-syn	ENSMUSG00000026609	transcript	ENSMUST00000027905	protein_coding	`5/72	c.929C>A	`p.Pro310His	`1125/15963	`929/15654	`310/5217										1	0	2	0	0	0	0	50	54	46,4	54,0	0.08	0
chr1	190205379	.	G	A		.		A	missense_variant	MODERATE	Ush2a	USH2A	Non-syn	ENSMUSG00000026609	transcript	ENSMUST00000027905	protein_coding	`10/72	c.1915G>A	`p.Asp639Asn	`2111/15963	`1915/15654	`639/5217										1	0	2	0	2	0	0	28	27	22,6	27,0	0.214286	0
chr1	190811493	.	C	A		.		A	missense_variant	MODERATE	Kctd3	KCTD3	Non-syn	ENSMUSG00000026608	transcript	ENSMUST00000085678	protein_coding	`10/18	c.838G>T	`p.Val280Phe	`1066/3703	`838/2448	`280/815										1	0	2	0	2	0	0	32	36	26,6	36,0	0.1875	0
chr1	191475185	.	A	C		.		C	splice_region_variant&intron_variant	LOW	Cenpf	CENPF	Non-syn	ENSMUSG00000026605	transcript	ENSMUST00000171929	protein_coding	`13/17	c.7822-6T>G	`	`	`	`										1	0	2	0	2	0	0	30	41	15,15	41,0	0.5	0
chr1	196775509	.	C	T		.		T	synonymous_variant	LOW	Cd34	CD34	Syn	ENSMUSG00000016494	transcript	ENSMUST00000016638	protein_coding	`3/8	c.258C>T	`p.Val86Val	`403/2465	`258/1149	`86/382										1	0	2	0	2	0	0	24	31	17,7	31,0	0.291667	0
chr1	196918449	.	C	A		.		A	upstream_gene_variant	MODIFIER	Cd46	CD46	Syn	ENSMUSG00000016493	transcript	ENSMUST00000162650	protein_coding	`	c.-30G>T	`	`	`	`	7									1	0	2	0	0	0	0	17	22	13,4	22,0	0.235294	0
chr10	3551686	.	T	C		.		C	3_prime_UTR_variant	MODIFIER	Oprm1	OPRM1	Syn	ENSMUSG00000000766	transcript	ENSMUST00000143875	nonsense_mediated_decay	`3/4	c.*307A>G	`	`	`	`	5937									1	0	2	0	2	0	0	110	64	86,24	64,0	0.218182	0
chr10	4742057	.	G	T		.		T	stop_gained	HIGH	Myct1	MYCT1	Non-syn	ENSMUSG00000046916	transcript	ENSMUST00000051809	protein_coding	`2/2	c.350C>A	`p.Ser117*	`472/2775	`350/567	`117/188										1	0	2	0	2	0	0	50	32	44,6	32,0	0.12	0
chr10	5127845	.	G	A		.		A	synonymous_variant	LOW	Syne1	SYNE1	Syn	ENSMUSG00000019769	transcript	ENSMUST00000056571	protein_coding	`80/144	c.15714G>A	`p.Glu5238Glu	`15714/28204	`15714/26400	`5238/8799										1	0	2	0	2	0	0	43	17	33,10	17,0	0.232558	0
chr10	5892927	.	C	T		.		T	missense_variant	MODERATE	1700052N19Rik	ARMT1	Non-syn	ENSMUSG00000061759	transcript	ENSMUST00000095893	protein_coding	`5/5	c.698G>A	`p.Ser233Asn	`902/2429	`698/1320	`233/439										1	0	2	0	2	0	0	38	27	32,6	26,0	0.157895	0
chr10	5977281	.	C	T		.		T	synonymous_variant	LOW	Zbtb2	ZBTB2	Syn	ENSMUSG00000075327	transcript	ENSMUST00000100077	protein_coding	`3/3	c.765C>T	`p.Ala255Ala	`888/2673	`765/1545	`255/514										1	0	2	0	2	0	0	45	29	38,7	29,0	0.155556	0
chr10	5991035	.	A	T		.		T	missense_variant	MODERATE	Akap12	AKAP12	Non-syn	ENSMUSG00000038587	transcript	ENSMUST00000045730	protein_coding	`3/4	c.2630T>A	`p.Ile877Asn	`2820/6244	`2630/5055	`877/1684										1	0	2	0	2	0	0	31	44	25,6	44,0	0.193548	0
chr10	6382413	.	A	G		.		G	synonymous_variant	LOW	Plekhg1	PLEKHG1	Syn	ENSMUSG00000040624	transcript	ENSMUST00000136671	protein_coding	`16/16	c.4014T>C	`p.Asp1338Asp	`4015/4436	`4014/4338	`1338/1445										1	0	2	0	2	0	0	67	62	54,13	62,0	0.19403	0
chr10	7582193	.	TGCTGGAGGAACTGGA	T		.		T	disruptive_inframe_deletion	MODERATE	Zc3h12d	ZC3H12D	Non-syn	ENSMUSG00000039981	transcript	ENSMUST00000039484	protein_coding	`4/6	c.467_481delTGGAGGAACTGGAGC	`p.Leu156_Glu160del	`630/4093	`467/1602	`156/533										1	0	2	0	0	0	0	39	58	39,34	58,0	0.871795	0
chr10	7587372	.	G	A		.		A	synonymous_variant	LOW	Zc3h12d	ZC3H12D	Syn	ENSMUSG00000039981	transcript	ENSMUST00000039484	protein_coding	`6/6	c.1107G>A	`p.Pro369Pro	`1270/4093	`1107/1602	`369/533										1	0	2	0	2	0	0	23	11	18,5	11,0	0.217391	0
chr10	8018018	.	A	G		.		G	intron_variant	MODIFIER	Ust	UST	Syn	ENSMUSG00000047712	transcript	ENSMUST00000061601	protein_coding	`4/7	c.531-11T>C	`	`	`	`										1	0	2	0	0	0	0	51	30	46,5	30,0	0.0980392	0
chr10	11329167	.	G	A		.		A	synonymous_variant	LOW	Gm9797		Syn	ENSMUSG00000045455	transcript	ENSMUST00000052902	protein_coding	`1/1	c.72G>A	`p.Glu24Glu	`147/613	`72/294	`24/97										1	0	2	0	2	0	0	63	73	54,9	81,0	0.142857	0
chr10	17561268	.	G	A		.		A	missense_variant	MODERATE	Txlnb	TXLNB	Non-syn	ENSMUSG00000039891	transcript	ENSMUST00000037964	protein_coding	`9/10	c.1216G>A	`p.Ala406Thr	`1395/4422	`1216/2058	`406/685										1	0	2	0	2	0	0	51	66	35,16	66,0	0.313725	0
chr10	18333091	.	G	A		.		A	splice_region_variant&intron_variant	LOW	D10Bwg1379e	ARFGEF3	Non-syn	ENSMUSG00000019852	transcript	ENSMUST00000019999	protein_coding	`22/33	c.3814-3C>T	`	`	`	`										1	0	2	0	2	0	0	13	12	9,4	12,0	0.307692	0
chr10	19077646	.	G	A		.		A	3_prime_UTR_variant	MODIFIER	Olig3	OLIG3	Syn	ENSMUSG00000045591	transcript	ENSMUST00000053225	protein_coding	`1/1	c.*390G>A	`	`	`	`	390									1	0	2	0	2	0	0	21	32	15,6	32,0	0.285714	0
chr10	20163190	.	C	A		.		A	intron_variant	MODIFIER	Pde7b	PDE7B	Syn	ENSMUSG00000019990	transcript	ENSMUST00000169404	protein_coding	`2/11	c.323-15G>T	`	`	`	`										1	0	2	0	2	0	0	41	54	30,11	54,0	0.268293	0
chr10	23964223	.	G	A		.		A	intron_variant	MODIFIER	Moxd1	MOXD1	Syn	ENSMUSG00000020000	transcript	ENSMUST00000095784	protein_coding	`2/11	c.411+31G>A	`	`	`	`										1	0	2	0	2	0	0	23	22	14,9	22,0	0.391304	0
chr10	24376889	.	C	A		.		A	intron_variant	MODIFIER	Enpp1	ENPP1	Syn	ENSMUSG00000037370	transcript	ENSMUST00000135846	protein_coding	`15/24	c.1511+22G>T	`	`	`	`										1	0	2	0	2	0	0	50	62	32,18	62,0	0.36	0
chr10	25003873	.	T	A		.		A	upstream_gene_variant	MODIFIER	7SK		Syn	ENSMUSG00000089048	transcript	ENSMUST00000158423	misc_RNA	`	n.-2215A>T	`	`	`	`	2215									1	0	2	0	2	0	0	24	43	19,5	43,0	0.208333	0
chr10	26755735	.	C	A		.		A	intron_variant	MODIFIER	Lama2	LAMA2	Syn	ENSMUSG00000019899	transcript	ENSMUST00000092639	protein_coding	`49/64	c.6980+28G>T	`	`	`	`										1	0	2	0	2	0	0	29	27	24,5	27,0	0.172414	0
chr10	26963478	.	T	G		.		G	missense_variant&splice_region_variant	MODERATE	Lama2	LAMA2	Non-syn	ENSMUSG00000019899	transcript	ENSMUST00000092639	protein_coding	`15/65	c.2195A>C	`p.Glu732Ala	`2341/9710	`2195/9357	`732/3118										1	0	2	0	0	0	0	45	50	41,4	50,0	0.0888889	0
chr10	28916157	.	A	C		.		C	missense_variant	MODERATE	6330407J23Rik	SOGA3	Non-syn	ENSMUSG00000038916	transcript	ENSMUST00000092629	protein_coding	`6/7	c.1638A>C	`p.Lys546Asn	`2173/3948	`1638/2838	`546/945										1	0	2	0	2	0	0	13	27	6,7	27,0	0.538462	0
chr10	28944125	.	C	A		.		A	synonymous_variant	LOW	9330159F19Rik	KIAA0408	Syn	ENSMUSG00000004360	transcript	ENSMUST00000092627	protein_coding	`5/6	c.687C>A	`p.Gly229Gly	`976/5644	`687/1947	`229/648										1	0	2	0	2	0	0	41	36	38,3	36,0	0.0731707	0
chr10	33342575	.	A	G		.		G	missense_variant	MODERATE	Clvs2	CLVS2	Non-syn	ENSMUSG00000019785	transcript	ENSMUST00000019920	protein_coding	`2/6	c.164T>C	`p.Leu55Ser	`924/2717	`164/984	`55/327										1	0	2	0	2	0	0	38	58	21,17	58,0	0.447368	0
chr10	36694526	.	G	T		.		T	5_prime_UTR_variant	MODIFIER	Hdac2	HDAC2	Non-syn	ENSMUSG00000019777	transcript	ENSMUST00000019911	protein_coding	`1/14	c.-32G>T	`	`	`	`	32									1	0	2	0	2	0	0	19	18	12,7	18,0	0.368421	0
chr10	39345719	.	T	A		.		A	stop_gained	HIGH	Traf3ip2	TRAF3IP2	Non-syn	ENSMUSG00000019842	transcript	ENSMUST00000019987	protein_coding	`2/9	c.56T>A	`p.Leu19*	`477/2867	`56/1668	`19/555										1	0	2	0	2	0	0	28	28	13,15	28,0	0.535714	0
chr10	40997204	.	G	A		.		A	missense_variant	MODERATE	Fig4	FIG4	Non-syn	ENSMUSG00000038417	transcript	ENSMUST00000043814	protein_coding	`4/23	c.406C>T	`p.Pro136Ser	`595/3263	`406/2724	`136/907										1	0	2	0	2	0	0	31	45	26,5	45,0	0.16129	0
chr10	41207405	.	C	G		.		G	upstream_gene_variant	MODIFIER	Ppil6	PPIL6	Syn	ENSMUSG00000078451	transcript	ENSMUST00000105507	protein_coding	`	c.-2882C>G	`	`	`	`	2840									1	0	2	0	2	0	0	20	27	14,6	27,0	0.3	0
chr10	41270598	.	G	T		.		T	missense_variant	MODERATE	Ccdc162	CCDC162P	Non-syn	ENSMUSG00000075225	transcript	ENSMUST00000160751	protein_coding	`14/18	c.1850C>A	`p.Thr617Lys	`1852/2749	`1850/2304	`617/767										1	0	2	0	2	0	0	15	18	9,6	18,0	0.4	0
chr10	41614814	.	C	T		.		T	synonymous_variant	LOW	Sesn1	SESN1	Syn	ENSMUSG00000038332	transcript	ENSMUST00000099931	protein_coding	`3/10	c.534C>T	`p.Tyr178Tyr	`982/3170	`534/1656	`178/551										1	0	2	0	2	0	0	19	20	12,7	20,0	0.368421	0
chr10	49298027	.	C	T		.		T	missense_variant	MODERATE	Grik2	GRIK2	Non-syn	ENSMUSG00000056073	transcript	ENSMUST00000078692	protein_coding	`2/16	c.197G>A	`p.Arg66Lys	`197/2727	`197/2727	`66/908										1	0	2	0	2	0	0	16	32	11,5	32,0	0.3125	0
chr10	49298073	.	C	T		.		T	missense_variant	MODERATE	Grik2	GRIK2	Non-syn	ENSMUSG00000056073	transcript	ENSMUST00000078692	protein_coding	`2/16	c.151G>A	`p.Gly51Arg	`151/2727	`151/2727	`51/908										1	0	2	0	2	0	0	22	27	16,6	27,0	0.272727	0
chr10	51204232	.	C	T		.		T	intron_variant	MODIFIER	Gp49a		Syn	ENSMUSG00000089672	transcript	ENSMUST00000139982	nonsense_mediated_decay	`6/7	c.659-20C>T	`	`	`	`										1	0	2	0	2	0	0	43	77	13,30	77,0	0.697674	0
chr10	51211030	.	T	G		.		G	missense_variant	MODERATE	Lilrb4	LILRB4	Non-syn	ENSMUSG00000062593	transcript	ENSMUST00000078778	protein_coding	`2/9	c.62T>G	`p.Val21Gly	`62/1377	`62/1008	`21/335										1	0	2	0	2	0	0	75	114	58,17	113,1	0.226667	0
chr10	51335288	.	C	T		.		T	missense_variant	MODERATE	Gprc6a	GPRC6A	Non-syn	ENSMUSG00000019905	transcript	ENSMUST00000020062	protein_coding	`6/6	c.2170G>A	`p.Val724Met	`2197/2856	`2170/2787	`724/928										1	0	2	0	2	0	0	22	33	15,7	33,0	0.318182	0
chr10	57941766	.	A	G		.		G	synonymous_variant	LOW	Ranbp2	RGPD1	Syn	ENSMUSG00000003226	transcript	ENSMUST00000003310	protein_coding	`20/29	c.5559A>G	`p.Val1853Val	`5687/9477	`5559/9162	`1853/3053										1	0	2	0	2	0	0	37	42	32,5	42,0	0.135135	0
chr10	58900533	.	C	T		.		T	missense_variant	MODERATE	Oit3	RGPD1	Non-syn	ENSMUSG00000009654	transcript	ENSMUST00000009798	protein_coding	`3/9	c.469G>A	`p.Gly157Ser	`564/2717	`469/1641	`157/546										1	0	2	0	2	0	0	26	34	15,11	34,0	0.423077	0
chr10	59826914	.	G	T		.		T	intron_variant	MODIFIER	Cdh23	RGPD1	Syn	ENSMUSG00000012819	transcript	ENSMUST00000105464	protein_coding	`39/70	c.4845+12623C>A	`	`	`	`										1	0	2	0	2	0	0	10	11	6,4	11,0	0.4	0
chr10	60391061	.	G	C		.		C	missense_variant	MODERATE	Pldi	RGPD1	Non-syn	ENSMUSG00000037247	transcript	ENSMUST00000036304	protein_coding	`3/3	c.334C>G	`p.Pro112Ala	`766/853	`334/387	`112/128										1	0	2	0	2	0	0	25	24	16,9	24,0	0.36	0
chr10	60886245	.	T	A		.		A	missense_variant	MODERATE	Nodal	RGPD1	Non-syn	ENSMUSG00000037171	transcript	ENSMUST00000049339	protein_coding	`2/3	c.712T>A	`p.Trp238Arg	`1040/2095	`712/1065	`238/354										1	0	2	0	2	0	0	22	26	16,6	26,0	0.272727	0
chr10	62032221	.	A	G		.		G	missense_variant	MODERATE	2510003E04Rik	RGPD1	Non-syn	ENSMUSG00000036955	transcript	ENSMUST00000065887	protein_coding	`4/7	c.763T>C	`p.Phe255Leu	`843/2472	`763/1854	`255/617										1	0	2	0	2	0	0	18	33	11,7	33,0	0.388889	0
chr10	62427778	.	G	T		.		T	missense_variant	MODERATE	Dna2	RGPD1	Non-syn	ENSMUSG00000036875	transcript	ENSMUST00000131422	protein_coding	`15/21	c.2342G>T	`p.Arg781Leu	`2409/4122	`2342/3189	`781/1062										1	0	2	0	2	0	0	23	20	18,5	20,0	0.217391	0
chr10	62429538	.	C	G		.		G	missense_variant	MODERATE	Dna2	DNA2	Non-syn	ENSMUSG00000036875	transcript	ENSMUST00000131422	protein_coding	`17/21	c.2686C>G	`p.Leu896Val	`2753/4122	`2686/3189	`896/1062										1	0	2	0	2	0	0	17	21	13,4	21,0	0.235294	0
chr10	63550893	.	C	G		.		G	missense_variant	MODERATE	Lrrtm3	LRRTM3	Non-syn	ENSMUSG00000042846	transcript	ENSMUST00000105439	protein_coding	`2/3	c.1242G>C	`p.Glu414Asp	`1803/3896	`1242/1749	`414/582										1	0	2	0	2	0	0	22	31	19,3	31,0	0.136364	0
chr10	67559950	.	C	T		.		T	missense_variant	MODERATE	Arid5b	ARID5B	Non-syn	ENSMUSG00000019947	transcript	ENSMUST00000020106	protein_coding	`10/10	c.2869G>A	`p.Val957Ile	`2885/4494	`2869/3567	`957/1188										1	0	2	0	2	0	0	41	60	26,15	59,1	0.365854	0
chr10	74515256	.	C	T		.		T	synonymous_variant	LOW	Rab36	RAB36	Syn	ENSMUSG00000020175	transcript	ENSMUST00000020391	protein_coding	`11/11	c.786C>T	`p.Pro262Pro	`1049/2641	`786/804	`262/267										1	0	2	0	2	0	0	23	28	18,5	28,0	0.217391	0
chr10	75994355	.	C	T		.		T	5_prime_UTR_variant	MODIFIER	Lss	LSS	Non-syn	ENSMUSG00000033105	transcript	ENSMUST00000048678	protein_coding	`1/22	c.-51C>T	`	`	`	`	51									1	0	2	0	2	0	0	26	31	14,12	31,0	0.461538	0
chr10	76288657	.	C	A		.		A	5_prime_UTR_variant	MODIFIER	Pcbp3	PCBP3	Non-syn	ENSMUSG00000001120	transcript	ENSMUST00000001148	protein_coding	`3/16	c.-43G>T	`	`	`	`	43									1	0	2	0	2	0	0	14	19	10,4	19,0	0.285714	0
chr10	77462658	.	G	A		.		A	synonymous_variant	LOW	Pfkl	PFKL	Syn	ENSMUSG00000020277	transcript	ENSMUST00000020522	protein_coding	`7/22	c.660C>T	`p.Ala220Ala	`784/3730	`660/2343	`220/780										1	0	2	0	2	0	0	24	25	15,9	25,0	0.375	0
chr10	77520166	.	T	A		.		A	downstream_gene_variant	MODIFIER	Dnmt3l	DNMT3L	Syn	ENSMUSG00000000730	transcript	ENSMUST00000144446	retained_intron	`	n.*53T>A	`	`	`	`	53									1	0	2	0	2	0	0	33	44	18,15	44,0	0.454545	0
chr10	77640992	.	C	T		.		T	synonymous_variant	LOW	Pwp2		Syn	ENSMUSG00000032834	transcript	ENSMUST00000042556	protein_coding	`12/21	c.1404G>A	`p.Ser468Ser	`1465/3871	`1404/2760	`468/919										1	0	2	0	2	0	0	20	28	14,5	28,0	0.25	0
chr10	78841608	.	T	G		.		G	missense_variant	MODERATE	Vmn2r82		Non-syn	ENSMUSG00000091468	transcript	ENSMUST00000170596	protein_coding	`3/6	c.679T>G	`p.Phe227Val	`694/3045	`679/2598	`227/865										1	0	2	0	2	0	0	65	89	0,65	89,0	1	0
chr10	79005357	.	A	G		.		G	missense_variant	MODERATE	Mier2	MIER2	Non-syn	ENSMUSG00000042570	transcript	ENSMUST00000165028	protein_coding	`11/14	c.1091T>C	`p.Val364Ala	`1208/2676	`1091/1626	`364/541										1	0	2	0	2	0	0	19	18	13,6	18,0	0.315789	0
chr10	79102964	.	C	A		.		A	missense_variant	MODERATE	Odf3l2	ODF3L2	Non-syn	ENSMUSG00000035963	transcript	ENSMUST00000095464	protein_coding	`4/4	c.510G>T	`p.Trp170Cys	`555/1248	`510/834	`170/277										1	0	2	0	2	0	0	15	16	11,4	16,0	0.266667	0
chr10	79129294	.	G	T		.		T	missense_variant	MODERATE	Madcam1	MADCAM1	Non-syn	ENSMUSG00000020310	transcript	ENSMUST00000020554	protein_coding	`4/5	c.866G>T	`p.Trp289Leu	`899/1420	`866/1218	`289/405										1	0	2	0	2	0	0	19	18	5,14	18,0	0.736842	0
chr10	79240114	.	C	T		.		T	synonymous_variant	LOW	Fstl3	FSTL3	Syn	ENSMUSG00000020325	transcript	ENSMUST00000020575	protein_coding	`1/5	c.69C>T	`p.Ala23Ala	`98/1955	`69/771	`23/256										1	0	2	0	2	0	0	18	23	14,4	23,0	0.222222	0
chr10	79247229	.	C	T		.		T	synonymous_variant	LOW	Prss57	PRSS57	Syn	ENSMUSG00000020323	transcript	ENSMUST00000020573	protein_coding	`4/5	c.525G>A	`p.Glu175Glu	`568/2693	`525/855	`175/284										1	0	2	0	2	0	0	17	20	10,7	20,0	0.411765	0
chr10	79282161	.	C	T		.		T	missense_variant	MODERATE	Palm	PALM	Non-syn	ENSMUSG00000035863	transcript	ENSMUST00000046945	protein_coding	`9/9	c.1007C>T	`p.Pro336Leu	`1171/2651	`1007/1152	`336/383										1	0	2	0	2	0	0	13	18	7,6	18,0	0.461538	0
chr10	79365807	.	T	A		.		A	missense_variant	MODERATE	Med16	MED16	Non-syn	ENSMUSG00000013833	transcript	ENSMUST00000165684	protein_coding	`5/15	c.889A>T	`p.Asn297Tyr	`892/2950	`889/2598	`297/865										1	0	2	0	2	0	0	27	31	3,24	31,0	0.888889	0
chr10	79488104	.	T	C		.		C	intron_variant	MODIFIER	Hmha1	ARHGAP45	Syn	ENSMUSG00000035697	transcript	ENSMUST00000105373	protein_coding	`11/22	c.1405-50T>C	`	`	`	`										1	0	2	0	2	0	0	25	18	10,15	18,0	0.6	0
chr10	79535193	.	A	G		.		G	missense_variant	MODERATE	Sbno2	SBNO2	Non-syn	ENSMUSG00000035673	transcript	ENSMUST00000042771	protein_coding	`5/32	c.338T>C	`p.Ile113Thr	`515/4227	`338/4050	`113/1349										1	0	2	0	2	0	0	18	24	14,4	24,0	0.222222	0
chr10	80132025	.	C	A		.		A	intron_variant	MODIFIER	Mknk2	MKNK2	Syn	ENSMUSG00000020190	transcript	ENSMUST00000072616	protein_coding	`8/13	c.598+18G>T	`	`	`	`										1	0	2	0	2	0	0	19	36	13,6	36,0	0.315789	0
chr10	80571594	.	G	C		.		C	missense_variant	MODERATE	Map2k2	MAP2K2	Non-syn	ENSMUSG00000035027	transcript	ENSMUST00000143517	protein_coding	`2/11	c.194G>C	`p.Gly65Ala	`426/2405	`194/1206	`65/401										1	0	2	0	2	0	0	25	34	15,10	34,0	0.4	0
chr10	80663608	.	C	A		.		A	downstream_gene_variant	MODIFIER	Atcay	ATCAY	Syn	ENSMUSG00000034958	transcript	ENSMUST00000047408	protein_coding	`	c.*5869G>T	`	`	`	`	3645									1	0	2	0	2	0	0	29	49	20,9	49,0	0.310345	0
chr10	85347238	.	C	A		.		A	synonymous_variant	LOW	Pwp1	PWP1	Syn	ENSMUSG00000001785	transcript	ENSMUST00000001836	protein_coding	`11/15	c.993C>A	`p.Pro331Pro	`1105/2572	`993/1506	`331/501										1	0	2	0	0	0	0	57	70	53,4	70,0	0.0701754	0
chr10	88022992	.	C	T		.		T	missense_variant	MODERATE	Mybpc1	MYBPC1	Non-syn	ENSMUSG00000020061	transcript	ENSMUST00000119185	protein_coding	`8/29	c.695G>A	`p.Arg232His	`795/3752	`695/3384	`232/1127										1	0	2	0	2	0	0	24	33	21,3	33,0	0.125	0
chr10	89495997	.	C	T		.		T	missense_variant	MODERATE	Anks1b	ANKS1B	Non-syn	ENSMUSG00000058589	transcript	ENSMUST00000099368	protein_coding	`2/26	c.173C>T	`p.Ser58Leu	`173/3780	`173/3780	`58/1259										1	0	2	0	2	0	0	37	49	31,6	49,0	0.162162	0
chr10	90626918	.	C	T		.		T	synonymous_variant	LOW	Tmpo	TMPO	Syn	ENSMUSG00000019961	transcript	ENSMUST00000020123	protein_coding	`3/4	c.432G>A	`p.Lys144Lys	`701/3776	`432/2082	`144/693										1	0	2	0	2	0	0	14	22	11,3	22,0	0.214286	0
chr10	92916238	.	G	C		.		C	5_prime_UTR_variant	MODIFIER	Lta4h	LTA4H	Non-syn	ENSMUSG00000015889	transcript	ENSMUST00000016033	protein_coding	`1/19	c.-17G>C	`	`	`	`	17									1	0	2	0	2	0	0	15	14	10,5	14,0	0.333333	0
chr10	93563110	.	G	A		.		A	intron_variant	MODIFIER	Fgd6	FGD6	Syn	ENSMUSG00000020021	transcript	ENSMUST00000020208	protein_coding	`5/20	c.2596-37G>A	`	`	`	`										1	0	2	0	2	0	0	26	34	20,6	34,0	0.230769	0
chr10	94151284	.	C	A		.		A	upstream_gene_variant	MODIFIER	Ccdc41	CEP83	Syn	ENSMUSG00000020024	transcript	ENSMUST00000020212	protein_coding	`	c.-30435C>A	`	`	`	`	251									1	0	2	0	2	0	0	5	8	3,2	8,0	0.4	0
chr10	98442340	.	T	G		.		G	missense_variant&splice_region_variant	MODERATE	Atp2b1	ATP2B1	Non-syn	ENSMUSG00000019943	transcript	ENSMUST00000020107	protein_coding	`3/21	c.211T>G	`p.Leu71Val	`654/7130	`211/3663	`71/1220										1	0	2	0	2	0	0	19	27	7,12	27,0	0.631579	0
chr10	98884597	.	A	T		.		T	missense_variant	MODERATE	B530045E10Rik		Non-syn	ENSMUSG00000044633	transcript	ENSMUST00000060657	protein_coding	`1/1	c.4A>T	`p.Ser2Cys	`1442/2526	`4/360	`2/119										1	0	2	0	2	0	0	13	37	10,3	37,0	0.230769	0
chr10	102618961	.	T	A		.		A	intron_variant	MODIFIER	Lrriq1	LRRIQ1	Syn	ENSMUSG00000019892	transcript	ENSMUST00000166240	protein_coding	`18/25	c.4164+10A>T	`	`	`	`										1	0	2	0	0	0	0	22	20	17,5	19,0	0.227273	0
chr10	102862802	.	C	A		.		A	intron_variant	MODIFIER	Slc6a15	SLC6A15	Syn	ENSMUSG00000019894	transcript	ENSMUST00000074204	protein_coding	`6/12	c.757-14C>A	`	`	`	`										1	0	2	0	2	0	0	22	39	8,14	39,0	0.636364	0
chr10	107125526	.	T	C		.		C	synonymous_variant	LOW	Ptprq	PTPRQ	Syn	ENSMUSG00000035916	transcript	ENSMUST00000050702	protein_coding	`10/45	c.1401A>G	`p.Leu467Leu	`1556/7058	`1401/6903	`467/2300										1	0	2	0	2	0	0	21	26	11,10	26,0	0.47619	0
chr10	107690501	.	C	T		.		T	synonymous_variant	LOW	Ppp1r12a	PPP1R12A	Syn	ENSMUSG00000019907	transcript	ENSMUST00000105279	protein_coding	`15/26	c.1944C>T	`p.Thr648Thr	`2016/3220	`1944/3090	`648/1029										1	0	2	0	2	0	0	22	50	11,11	50,0	0.5	0
chr10	110709334	.	C	T		.		T	synonymous_variant	LOW	Osbpl8	OSBPL8	Syn	ENSMUSG00000020189	transcript	ENSMUST00000105275	protein_coding	`11/24	c.1134C>T	`p.Thr378Thr	`1593/7152	`1134/2670	`378/889										1	0	2	0	2	0	0	13	31	4,9	31,0	0.692308	0
chr10	114238067	.	G	A		.		A	missense_variant	MODERATE	Trhde	TRHDE	Non-syn	ENSMUSG00000050663	transcript	ENSMUST00000061632	protein_coding	`1/19	c.290C>T	`p.Ala97Val	`354/5714	`290/3078	`97/1025										1	0	2	0	2	0	0	10	11	7,3	11,0	0.3	0
chr10	115714305	.	G	T		.		T	missense_variant	MODERATE	Ptprb	PTPRB	Non-syn	ENSMUSG00000020154	transcript	ENSMUST00000020363	protein_coding	`2/8	c.16G>T	`p.Gly6Cys	`187/2633	`16/2172	`6/723										1	0	2	0	2	0	0	20	24	13,7	24,0	0.35	0
chr10	116797895	.	C	A		.		A	upstream_gene_variant	MODIFIER	Cpsf6	CPSF6	Syn	ENSMUSG00000055531	transcript	ENSMUST00000175888	protein_coding	`	c.-4785G>T	`	`	`	`	4783									1	0	2	0	0	0	0	26	20	22,4	20,0	0.153846	0
chr10	119885132	.	A	T		.		T	intron_variant	MODIFIER	Hmga2		Syn	ENSMUSG00000056758	transcript	ENSMUST00000159699	protein_coding	`3/5	c.249+14588T>A	`	`	`	`										1	0	2	0	2	0	0	32	56	23,9	56,0	0.28125	0
chr10	124667916	.	G	T		.		T	synonymous_variant	LOW	Slc16a7	SLC16A7	Syn	ENSMUSG00000020102	transcript	ENSMUST00000063318	protein_coding	`5/6	c.909C>A	`p.Ala303Ala	`1693/3787	`909/1455	`303/484										1	0	2	0	2	0	0	31	40	24,7	40,0	0.225806	0
chr10	127010135	.	C	A		.		A	missense_variant	MODERATE	Lrp1	LRP1	Non-syn	ENSMUSG00000040249	transcript	ENSMUST00000049149	protein_coding	`30/89	c.4993G>T	`p.Ala1665Ser	`5454/14888	`4993/13638	`1665/4545										1	0	2	0	0	0	0	25	26	21,4	26,0	0.16	0
chr10	127714730	.	G	C		.		C	missense_variant	MODERATE	Stat2	STAT2	Non-syn	ENSMUSG00000040033	transcript	ENSMUST00000164569	protein_coding	`5/25	c.409G>C	`p.Val137Leu	`561/3290	`409/2775	`137/924										1	0	2	0	2	0	0	50	50	34,16	50,0	0.32	0
chr10	128449107	.	GA	G		.		G	frameshift_variant	HIGH	Olfr763		Non-syn	ENSMUSG00000063374	transcript	ENSMUST00000077460	protein_coding	`1/1	c.766delA	`p.Thr256fs	`831/1044	`766/930	`256/309										1	0	2	0	0	0	0	94	124	41,27	124,0	0.287234	0
chr10	128516802	.	C	T		.		T	synonymous_variant	LOW	Olfr767	OR2AP1	Syn	ENSMUSG00000059762	transcript	ENSMUST00000082131	protein_coding	`1/1	c.216G>A	`p.Thr72Thr	`312/1086	`216/930	`72/309										1	0	2	0	2	0	0	98	78	93,5	78,1	0.0510204	0
chr10	128759511	.	T	G		.		G	synonymous_variant	LOW	Olfr780		Syn	ENSMUSG00000049573	transcript	ENSMUST00000063168	protein_coding	`1/1	c.831T>G	`p.Ser277Ser	`887/1025	`831/939	`277/312										1	0	2	0	2	0	0	53	67	0,53	67,0	1	0
chr10	129707934	.	G	T		.		T	missense_variant	MODERATE	Neurod4	NEUROD4	Non-syn	ENSMUSG00000048015	transcript	ENSMUST00000061571	protein_coding	`2/2	c.526C>A	`p.Leu176Met	`619/3344	`526/993	`176/330										1	0	2	0	2	0	0	33	56	22,11	56,0	0.333333	0
chr10	129855844	.	C	T		.		T	missense_variant	MODERATE	Vmn2r85		Non-syn	ENSMUSG00000092048	transcript	ENSMUST00000171811	protein_coding	`6/6	c.2026G>A	`p.Ala676Thr	`2026/3042	`2026/2553	`676/850										1	0	2	0	0	0	0	286	323	262,24	317,5	0.0839161	0
chr10	129855889	.	C	T		.		T	missense_variant	MODERATE	Vmn2r85		Non-syn	ENSMUSG00000092048	transcript	ENSMUST00000171811	protein_coding	`6/6	c.1981G>A	`p.Val661Met	`1981/3042	`1981/2553	`661/850										1	0	2	0	0	0	0	225	281	196,29	275,6	0.128889	0
chr11	3045270	.	G	C		.		C	missense_variant	MODERATE	Sfi1	SFI1	Non-syn	ENSMUSG00000023764	transcript	ENSMUST00000081318	protein_coding	`16/33	c.1528C>G	`p.Arg510Gly	`1669/3969	`1528/3651	`510/1216										1	0	2	0	0	0	0	1015	1116	971,25	1085,11	0.0246305	0
chr11	3053406	.	T	G		.		G	upstream_gene_variant	MODIFIER	Gm11400		Syn	ENSMUSG00000081208	transcript	ENSMUST00000120853	transcribed_processed_pseudogene	`	n.-2448A>C	`	`	`	`	2448									1	0	2	0	0	0	0	693	845	635,51	838,2	0.0735931	0
chr11	3569435	.	G	C		.		C	downstream_gene_variant	MODIFIER	Morc2a	MORC2	Syn	ENSMUSG00000034543	transcript	ENSMUST00000140242	protein_coding	`	c.*22G>C	`	`	`	`	22									1	0	2	0	2	0	0	29	36	26,3	36,0	0.103448	0
chr11	3942180	.	C	T		.		T	intron_variant	MODIFIER	Sec14l4	SEC14L4	Syn	ENSMUSG00000019368	transcript	ENSMUST00000019512	protein_coding	`6/11	c.520-14C>T	`	`	`	`										1	0	2	0	2	0	0	44	47	29,15	47,0	0.340909	0
chr11	5544964	.	A	C		.		C	3_prime_UTR_variant	MODIFIER	Ankrd36		Syn	ENSMUSG00000020481	transcript	ENSMUST00000137933	protein_coding	`7/7	c.*7A>C	`	`	`	`	7									1	0	2	0	2	0	0	52	44	40,12	44,0	0.230769	0
chr11	5694269	.	AG	A		.		A	frameshift_variant	HIGH	Dbnl	DBNL	Non-syn	ENSMUSG00000020476	transcript	ENSMUST00000020769	protein_coding	`4/13	c.284delG	`p.Gly95fs	`322/1638	`284/1311	`95/436										1	0	2	0	0	0	0	90	85	24,16	85,0	0.177778	0
chr11	5810360	.	T	C		.		C	missense_variant	MODERATE	Gck	GCK	Non-syn	ENSMUSG00000041798	transcript	ENSMUST00000102920	protein_coding	`3/10	c.284A>G	`p.Glu95Gly	`766/2727	`284/1398	`95/465										1	0	2	0	2	0	0	42	21	39,3	21,0	0.0714286	0
chr11	6415181	.	G	A		.		A	synonymous_variant	LOW	Myo1g	MYO1G	Syn	ENSMUSG00000020437	transcript	ENSMUST00000003459	protein_coding	`10/22	c.1266C>T	`p.Asn422Asn	`1370/3307	`1266/3075	`422/1024										1	0	2	0	2	0	0	32	32	26,6	32,0	0.1875	0
chr11	7044756	.	C	A		.		A	missense_variant	MODERATE	Adcy1	ADCY1	Non-syn	ENSMUSG00000020431	transcript	ENSMUST00000020706	protein_coding	`9/20	c.1678C>A	`p.Pro560Thr	`1789/12259	`1678/3357	`560/1118										1	0	2	0	2	0	0	35	28	25,10	28,0	0.285714	0
chr11	11833481	.	G	A		.		A	synonymous_variant	LOW	Grb10	GRB10	Syn	ENSMUSG00000020176	transcript	ENSMUST00000078449	protein_coding	`18/18	c.1851C>T	`p.Ile617Ile	`2166/2485	`1851/1866	`617/621										1	0	2	0	2	0	0	27	23	20,7	23,0	0.259259	0
chr11	12153614	.	G	T		.		T	synonymous_variant	LOW	Cobl	COBL	Syn	ENSMUSG00000020173	transcript	ENSMUST00000046755	protein_coding	`12/15	c.3090C>A	`p.Val1030Val	`3325/5615	`3090/4014	`1030/1337										1	0	2	0	2	0	0	44	36	28,16	36,0	0.363636	0
chr11	17108810	.	C	A		.		A	missense_variant	MODERATE	Pno1	PNO1	Non-syn	ENSMUSG00000020116	transcript	ENSMUST00000020317	protein_coding	`5/7	c.590G>T	`p.Arg197Leu	`651/1544	`590/747	`197/248										1	0	2	0	0	0	0	37	35	33,4	34,0	0.108108	0
chr11	18784001	.	C	G		.		G	3_prime_UTR_variant	MODIFIER	Meis1		Syn	ENSMUSG00000020160	transcript	ENSMUST00000068264	protein_coding	`12/13	c.*26G>C	`	`	`	`	26									1	0	2	0	2	0	0	79	68	59,20	68,0	0.253165	0
chr11	21407110	.	A	G		.		G	non_coding_exon_variant	MODIFIER	4932414J04Rik		Syn	ENSMUSG00000078962	transcript	ENSMUST00000152483	lincRNA	`2/9	n.818T>C	`	`	`	`										1	0	2	0	2	0	0	95	77	68,27	77,0	0.284211	0
chr11	21589565	.	T	G		.		G	splice_region_variant&intron_variant	LOW	Wdpcp	WDPCP	Non-syn	ENSMUSG00000020319	transcript	ENSMUST00000020568	protein_coding	`6/17	c.292-6T>G	`	`	`	`										1	0	2	0	2	0	0	45	48	32,13	48,0	0.288889	0
chr11	23255066	.	C	T		.		T	stop_gained	HIGH	Usp34	USP34	Non-syn	ENSMUSG00000056342	transcript	ENSMUST00000137823	protein_coding	`10/80	c.1276C>T	`p.Gln426*	`1277/11363	`1276/10806	`426/3601										1	0	2	0	2	0	0	103	76	83,19	76,0	0.184466	0
chr11	23284486	.	C	G		.		G	missense_variant	MODERATE	Usp34	USP34	Non-syn	ENSMUSG00000056342	transcript	ENSMUST00000137823	protein_coding	`24/80	c.3536C>G	`p.Ser1179Cys	`3537/11363	`3536/10806	`1179/3601										1	0	2	0	2	0	0	71	53	62,9	52,0	0.126761	0
chr11	26371456	.	A	G		.		G	missense_variant	MODERATE	Vrk2	VRK2	Non-syn	ENSMUSG00000064090	transcript	ENSMUST00000078362	protein_coding	`13/13	c.1501T>C	`p.Tyr501His	`1837/1889	`1501/1512	`501/503										1	0	2	0	2	0	0	40	35	31,9	35,0	0.225	0
chr11	29724442	.	C	T		.		T	synonymous_variant	LOW	4931440F15Rik		Syn	ENSMUSG00000078157	transcript	ENSMUST00000104962	protein_coding	`1/1	c.1065G>A	`p.Glu355Glu	`1227/3274	`1065/2016	`355/671										1	0	2	0	2	0	0	32	65	26,6	65,0	0.1875	0
chr11	30046010	.	C	A		.		A	missense_variant	MODERATE	Spnb2	SPTBN1	Non-syn	ENSMUSG00000020315	transcript	ENSMUST00000006629	protein_coding	`9/36	c.883G>T	`p.Asp295Tyr	`1151/8461	`883/7092	`295/2363										1	0	2	0	2	0	0	15	25	5,10	25,0	0.666667	0
chr11	30720072	.	A	G		.		G	missense_variant	MODERATE	Psme4	PSME4	Non-syn	ENSMUSG00000040850	transcript	ENSMUST00000041231	protein_coding	`18/47	c.2191A>G	`p.Ile731Val	`2448/6491	`2191/5532	`731/1843										1	0	2	0	2	0	0	39	52	28,11	52,0	0.282051	0
chr11	32271487	.	TA	T		.		T	intron_variant	MODIFIER	Sh3pxd2b	SH3PXD2B	Syn	ENSMUSG00000040711	transcript	ENSMUST00000038753	protein_coding	`1/12	c.76-30delA	`	`	`	`										1	0	2	0	0	0	0	47	58	13,10	58,0	0.212766	0
chr11	32510725	.	G	T		.		T	splice_region_variant&synonymous_variant	LOW	Stk10	STK10	Non-syn	ENSMUSG00000020272	transcript	ENSMUST00000102821	protein_coding	`13/19	c.2079G>T	`p.Leu693Leu	`2178/5026	`2079/2901	`693/966										1	0	2	0	2	0	0	31	16	25,6	16,0	0.193548	0
chr11	33533142	.	C	A		.		A	splice_region_variant&intron_variant	LOW	Kcnip1	KCNIP1	Non-syn	ENSMUSG00000053519	transcript	ENSMUST00000109341	protein_coding	`8/8	c.663+6G>T	`	`	`	`										1	0	2	0	2	0	0	40	46	27,13	46,0	0.325	0
chr11	34263849	.	G	A		.		A	intron_variant	MODIFIER	Dock2	DOCK2	Syn	ENSMUSG00000020143	transcript	ENSMUST00000093193	protein_coding	`27/51	c.2797-51292C>T	`	`	`	`										1	0	2	0	2	0	0	55	55	42,13	55,0	0.236364	0
chr11	34503284	.	C	T		.		T	missense_variant	MODERATE	Dock2	DOCK2	Non-syn	ENSMUSG00000020143	transcript	ENSMUST00000093193	protein_coding	`20/52	c.1960G>A	`p.Asp654Asn	`2029/6409	`1960/5487	`654/1828										1	0	2	0	2	0	0	64	57	48,16	57,0	0.25	0
chr11	35920186	.	C	T		.		T	intron_variant	MODIFIER	Odz2	TENM2	Syn	ENSMUSG00000049336	transcript	ENSMUST00000057207	protein_coding	`13/28	c.2542+35G>A	`	`	`	`										1	0	2	0	2	0	0	20	20	14,6	20,0	0.3	0
chr11	43396732	.	G	T		.		T	missense_variant	MODERATE	Ccnjl	CCNJL	Non-syn	ENSMUSG00000044707	transcript	ENSMUST00000050574	protein_coding	`5/6	c.631G>T	`p.Gly211Trp	`857/2672	`631/1164	`211/387										1	0	2	0	0	0	0	24	26	19,5	26,0	0.208333	0
chr11	45721435	.	C	G		.		G	missense_variant	MODERATE	Clint1	CLINT1	Non-syn	ENSMUSG00000006169	transcript	ENSMUST00000109261	protein_coding	`11/12	c.1468C>G	`p.Pro490Ala	`1569/3365	`1468/1926	`490/641										1	0	2	0	2	0	0	31	33	21,10	33,0	0.322581	0
chr11	49649158	.	C	T		.		T	synonymous_variant	LOW	Gfpt2	GFPT2	Syn	ENSMUSG00000020363	transcript	ENSMUST00000020629	protein_coding	`18/19	c.1887C>T	`p.Ser629Ser	`1937/2947	`1887/2049	`629/682										1	0	2	0	2	0	0	30	31	21,8	31,0	0.266667	0
chr11	50172822	.	C	G		.		G	missense_variant	MODERATE	Cby3	CBY3	Non-syn	ENSMUSG00000050087	transcript	ENSMUST00000164067	protein_coding	`3/3	c.352C>G	`p.Pro118Ala	`352/731	`352/708	`118/235										1	0	2	0	2	0	0	56	31	41,15	31,0	0.267857	0
chr11	50697240	.	C	T		.		T	missense_variant	MODERATE	Zfp454	ZNF454	Non-syn	ENSMUSG00000048728	transcript	ENSMUST00000050595	protein_coding	`3/6	c.107G>A	`p.Arg36Lys	`282/2059	`107/1611	`36/536										1	0	2	0	2	0	0	38	23	29,9	23,0	0.236842	0
chr11	53392328	.	G	T		.		T	upstream_gene_variant	MODIFIER	Kif3a	KIF3A	Syn	ENSMUSG00000018395	transcript	ENSMUST00000132653	nonsense_mediated_decay	`	c.-290G>T	`	`	`	`	289									1	0	2	0	2	0	0	52	45	37,15	45,0	0.288462	0
chr11	53431621	.	T	A		.		A	upstream_gene_variant	MODIFIER	Il4	IL4	Syn	ENSMUSG00000000869	transcript	ENSMUST00000127858	processed_transcript	`	n.-895A>T	`	`	`	`	895									1	0	2	0	2	0	0	28	17	22,6	17,0	0.214286	0
chr11	53869419	.	G	C		.		C	missense_variant	MODERATE	Pdlim4	PDLIM4	Non-syn	ENSMUSG00000020388	transcript	ENSMUST00000018755	protein_coding	`5/7	c.543C>G	`p.Asp181Glu	`625/1182	`543/993	`181/330										1	0	2	0	2	0	0	16	27	13,3	27,0	0.1875	0
chr11	53938236	.	G	A		.		A	splice_region_variant&intron_variant	LOW	P4ha2	P4HA2	Non-syn	ENSMUSG00000018906	transcript	ENSMUST00000019050	protein_coding	`10/15	c.1157+7G>A	`	`	`	`										1	0	2	0	2	0	0	48	29	45,3	29,0	0.0625	0
chr11	54911679	.	C	T		.		T	missense_variant	MODERATE	Gm2a	GM2A	Non-syn	ENSMUSG00000000594	transcript	ENSMUST00000000608	protein_coding	`1/4	c.14C>T	`p.Pro5Leu	`63/4127	`14/582	`5/193										1	0	2	0	2	0	0	38	32	30,8	32,0	0.210526	0
chr11	55095058	.	G	T		.		T	missense_variant	MODERATE	Fat2	FAT2	Non-syn	ENSMUSG00000055333	transcript	ENSMUST00000068853	protein_coding	`10/24	c.8330C>A	`p.Thr2777Asn	`8445/14528	`8330/13056	`2777/4351										1	0	2	0	2	0	0	46	39	37,9	39,0	0.195652	0
chr11	55854268	.	C	A		.		A	missense_variant	MODERATE	Nmur2	NMUR2	Non-syn	ENSMUSG00000037393	transcript	ENSMUST00000037682	protein_coding	`1/4	c.118G>T	`p.Val40Leu	`245/3302	`118/1188	`40/395										1	0	2	0	2	0	0	21	30	17,4	30,0	0.190476	0
chr11	57985254	.	G	A		.		A	upstream_gene_variant	MODIFIER	Gemin5	GEMIN5	Syn	ENSMUSG00000037275	transcript	ENSMUST00000172035	protein_coding	`	c.-3299C>T	`	`	`	`	3213									1	0	2	0	2	0	0	104	96	94,9	96,0	0.0865385	0
chr11	58464982	.	C	A		.		A	missense_variant	MODERATE	Trim58	TRIM58	Non-syn	ENSMUSG00000037124	transcript	ENSMUST00000075084	protein_coding	`6/6	c.1265C>A	`p.Ser422Tyr	`1268/2192	`1265/1458	`422/485										1	0	2	0	0	0	0	39	41	35,4	41,0	0.102564	0
chr11	59026409	.	C	A		.		A	missense_variant	MODERATE	Arf1	ARF1	Non-syn	ENSMUSG00000048076	transcript	ENSMUST00000061242	protein_coding	`4/5	c.298G>T	`p.Val100Leu	`432/1800	`298/546	`100/181										1	0	2	0	2	0	0	44	42	30,14	42,0	0.318182	0
chr11	59403076	.	G	T		.		T	missense_variant	MODERATE	Olfr223		Non-syn	ENSMUSG00000048919	transcript	ENSMUST00000061293	protein_coding	`1/1	c.514C>A	`p.Leu172Ile	`595/1102	`514/960	`172/319										1	0	2	0	2	0	0	34	33	21,13	33,0	0.382353	0
chr11	60318638	.	C	T		.		T	synonymous_variant	LOW	Myo15	MYO15A	Syn	ENSMUSG00000042678	transcript	ENSMUST00000071880	protein_coding	`42/66	c.7857C>T	`p.Ala2619Ala	`8146/11769	`7857/10536	`2619/3511										1	0	2	0	2	0	0	21	30	15,6	30,0	0.285714	0
chr11	60615375	.	G	A		.		A	upstream_gene_variant	MODIFIER	SNORA25		Syn	ENSMUSG00000088956	transcript	ENSMUST00000158331	snoRNA	`	n.-2705G>A	`	`	`	`	2705									1	0	2	0	2	0	0	30	19	23,7	19,0	0.233333	0
chr11	61116264	.	A	T		.		T	splice_region_variant&intron_variant	LOW	Slc47a2	SLC47A2	Non-syn	ENSMUSG00000069855	transcript	ENSMUST00000093029	protein_coding	`15/16	c.1432-7T>A	`	`	`	`										1	0	2	0	2	0	0	40	55	36,4	55,0	0.1	0
chr11	62396430	.	G	T		.		T	missense_variant	MODERATE	Trpv2	TRPV2	Non-syn	ENSMUSG00000018507	transcript	ENSMUST00000018651	protein_coding	`5/16	c.408G>T	`p.Gln136His	`728/2909	`408/2271	`136/756										1	0	2	0	2	0	0	23	32	17,6	32,0	0.26087	0
chr11	62667713	.	C	T		.		T	downstream_gene_variant	MODIFIER	Trim16	TRIM16	Syn	ENSMUSG00000047821	transcript	ENSMUST00000072639	protein_coding	`	c.*3613C>T	`	`	`	`	3403									1	0	2	0	2	0	0	22	25	4,18	25,0	0.818182	0
chr11	65981930	.	C	A		.		A	missense_variant	MODERATE	Dnahc9	DNAH9	Non-syn	ENSMUSG00000056752	transcript	ENSMUST00000080665	protein_coding	`1/69	c.40G>T	`p.Gly14Trp	`106/13798	`40/13455	`14/4484										1	0	2	0	2	0	0	8	14	5,3	14,0	0.375	0
chr11	67020992	.	T	C		.		C	missense_variant	MODERATE	Myh1	MYH1	Non-syn	ENSMUSG00000056328	transcript	ENSMUST00000018637	protein_coding	`15/40	c.1487T>C	`p.Met496Thr	`1570/5938	`1487/5829	`496/1942										1	0	2	0	2	0	0	76	132	68,8	132,0	0.105263	0
chr11	67115048	.	T	G		.		G	missense_variant	MODERATE	Myh8	MYH8	Non-syn	ENSMUSG00000055775	transcript	ENSMUST00000019625	protein_coding	`31/40	c.4324T>G	`p.Cys1442Gly	`4508/6149	`4324/5814	`1442/1937										1	0	2	0	2	0	0	43	62	30,13	62,0	0.302326	0
chr11	67704965	.	C	T		.		T	synonymous_variant	LOW	Usp43	USP43	Syn	ENSMUSG00000020905	transcript	ENSMUST00000021288	protein_coding	`7/15	c.1128G>A	`p.Val376Val	`1233/4462	`1128/3399	`376/1132										1	0	2	0	2	0	0	21	18	6,15	18,0	0.714286	0
chr11	68288988	.	C	A		.		A	missense_variant	MODERATE	Pik3r5	PIK3R5	Non-syn	ENSMUSG00000020901	transcript	ENSMUST00000021283	protein_coding	`3/19	c.187C>A	`p.Leu63Ile	`342/4370	`187/2616	`63/871										1	0	2	0	2	0	0	30	36	21,9	36,0	0.3	0
chr11	68401762	.	G	T		.		T	missense_variant	MODERATE	Ccdc42	CCDC42	Non-syn	ENSMUSG00000045915	transcript	ENSMUST00000154294	protein_coding	`3/7	c.273G>T	`p.Gln91His	`467/1384	`273/951	`91/316										1	0	2	0	2	0	0	38	39	25,13	39,0	0.342105	0
chr11	69249962	.	C	T		.		T	intron_variant	MODIFIER	Dnahc2	DNAH2	Syn	ENSMUSG00000005237	transcript	ENSMUST00000108659	protein_coding	`68/85	c.10492+24G>A	`	`	`	`										1	0	2	0	2	0	0	26	36	23,3	36,0	0.115385	0
chr11	69272383	.	C	G		.		G	missense_variant	MODERATE	Dnahc2	DNAH2	Non-syn	ENSMUSG00000005237	transcript	ENSMUST00000108659	protein_coding	`46/86	c.7235G>C	`p.Trp2412Ser	`7366/13704	`7235/13389	`2412/4462										1	0	2	0	2	0	0	16	21	11,5	21,0	0.3125	0
chr11	69287771	.	G	C		.		C	synonymous_variant	LOW	Dnahc2	DNAH2	Syn	ENSMUSG00000005237	transcript	ENSMUST00000108659	protein_coding	`37/86	c.5886C>G	`p.Ala1962Ala	`6017/13704	`5886/13389	`1962/4462										1	0	2	0	2	0	0	30	40	19,11	40,0	0.366667	0
chr11	69289092	.	G	A		.		A	synonymous_variant	LOW	Dnahc2	DNAH2	Syn	ENSMUSG00000005237	transcript	ENSMUST00000108659	protein_coding	`36/86	c.5703C>T	`p.Ser1901Ser	`5834/13704	`5703/13389	`1901/4462										1	0	2	0	2	0	0	36	41	23,13	41,0	0.361111	0
chr11	69402110	.	A	G		.		G	upstream_gene_variant	MODIFIER	Trp53	TP53	Syn	ENSMUSG00000059552	transcript	ENSMUST00000130540	processed_transcript	`	n.-87A>G	`	`	`	`	87									1	0	2	0	2	0	0	49	53	29,20	53,0	0.408163	0
chr11	69403109	.	C	T		.		T	missense_variant	MODERATE	Trp53	TP53	Non-syn	ENSMUSG00000059552	transcript	ENSMUST00000108658	protein_coding	`8/11	c.808C>T	`p.Arg270Cys	`965/1771	`808/1173	`270/390										1	0	2	0	2	0	0	22	24	9,13	24,0	0.590909	0
chr11	69420126	.	C	CT		.		CT	upstream_gene_variant	MODIFIER	Atp1b2	ATP1B2	Syn	ENSMUSG00000041329	transcript	ENSMUST00000047889	protein_coding	`	c.-1253_-1252insA	`	`	`	`	796									1	0	2	0	0	0	0	24	24	9,8	24,0	0.333333	0
chr11	69420128	.	C	A		.		A	upstream_gene_variant	MODIFIER	Atp1b2	ATP1B2	Syn	ENSMUSG00000041329	transcript	ENSMUST00000047889	protein_coding	`	c.-1254G>T	`	`	`	`	797									1	0	2	0	0	0	0	23	24	15,8	24,0	0.347826	0
chr11	69560718	.	C	T		.		T	synonymous_variant	LOW	Polr2a	POLR2A	Syn	ENSMUSG00000005198	transcript	ENSMUST00000058470	protein_coding	`4/29	c.426G>A	`p.Thr142Thr	`840/6740	`426/5913	`142/1970										1	0	2	0	2	0	0	52	47	47,5	47,0	0.0961538	0
chr11	69759688	.	C	A		.		A	missense_variant	MODERATE	Slc2a4	SLC2A4	Non-syn	ENSMUSG00000018566	transcript	ENSMUST00000018710	protein_coding	`4/11	c.331G>T	`p.Ala111Ser	`499/2524	`331/1530	`111/509										1	0	2	0	2	0	0	17	22	12,5	22,0	0.294118	0
chr11	69828725	.	C	T		.		T	upstream_gene_variant	MODIFIER	Dlg4	DLG4	Syn	ENSMUSG00000020886	transcript	ENSMUST00000108589	protein_coding	`	c.-1992C>T	`	`	`	`	1862									1	0	2	0	2	0	0	28	36	21,7	36,0	0.25	0
chr11	70066521	.	C	A		.		A	missense_variant	MODERATE	Alox12	ALOX12	Non-syn	ENSMUSG00000000320	transcript	ENSMUST00000000329	protein_coding	`4/14	c.534G>T	`p.Leu178Phe	`615/3001	`534/1992	`178/663										1	0	2	0	0	0	0	54	45	50,4	45,0	0.0740741	0
chr11	70276083	.	C	A		.		A	synonymous_variant	LOW	Zmynd15	ZMYND15	Syn	ENSMUSG00000040829	transcript	ENSMUST00000039093	protein_coding	`5/14	c.1024C>A	`p.Arg342Arg	`1501/2804	`1024/2211	`342/736										1	0	2	0	2	0	0	23	36	18,5	36,0	0.217391	0
chr11	70700549	.	G	A		.		A	missense_variant	MODERATE	Rabep1	RABEP1	Non-syn	ENSMUSG00000020817	transcript	ENSMUST00000108533	protein_coding	`4/19	c.404G>A	`p.Arg135Lys	`616/5428	`404/2595	`135/864										1	0	2	0	2	0	0	40	33	30,10	33,0	0.25	0
chr11	70936048	.	T	A		.		A	intron_variant	MODIFIER	Nlrp1a		Syn	ENSMUSG00000069830	transcript	ENSMUST00000048514	protein_coding	`2/13	c.1832+45A>T	`	`	`	`										1	0	2	0	2	0	0	24	28	17,7	28,0	0.291667	0
chr11	71856624	.	A	T		.		T	stop_gained	HIGH	Fam64a	PIMREG	Non-syn	ENSMUSG00000020808	transcript	ENSMUST00000021164	protein_coding	`2/6	c.73A>T	`p.Lys25*	`186/1513	`73/696	`25/231										1	0	2	0	2	0	0	30	29	20,10	29,0	0.333333	0
chr11	72065827	.	C	G		.		G	synonymous_variant	LOW	Slc13a5	SLC13A5	Syn	ENSMUSG00000020805	transcript	ENSMUST00000021161	protein_coding	`8/12	c.1101G>C	`p.Val367Val	`1138/3267	`1101/1719	`367/572										1	0	2	0	2	0	0	41	58	26,15	58,0	0.365854	0
chr11	72581101	.	T	C		.		C	missense_variant	MODERATE	Ankfy1	ANKFY1	Non-syn	ENSMUSG00000020790	transcript	ENSMUST00000155998	protein_coding	`25/25	c.3464T>C	`p.Val1155Ala	`3483/8030	`3464/3510	`1155/1169										1	0	2	0	2	0	0	20	24	17,3	24,0	0.15	0
chr11	73053630	.	C	A		.		A	5_prime_UTR_variant	MODIFIER	Trpv1	TRPV1	Non-syn	ENSMUSG00000005952	transcript	ENSMUST00000108470	protein_coding	`1/10	c.-434C>A	`	`	`	`	434									1	0	2	0	2	0	0	24	15	16,8	15,0	0.333333	0
chr11	73778095	.	C	G		.		G	5_prime_UTR_variant	MODIFIER	Olfr397		Non-syn	ENSMUSG00000057050	transcript	ENSMUST00000108465	protein_coding	`1/1	c.-17C>G	`	`	`	`	17									1	0	2	0	2	0	0	39	52	23,16	52,0	0.410256	0
chr11	74495832	.	T	G		.		G	missense_variant	MODERATE	Pafah1b1	PAFAH1B1	Non-syn	ENSMUSG00000020745	transcript	ENSMUST00000021091	protein_coding	`9/11	c.907A>C	`p.Lys303Gln	`1757/5803	`907/1233	`303/410										1	0	2	0	2	0	0	22	24	13,9	24,0	0.409091	0
chr11	74672127	.	G	A		.		A	splice_region_variant&intron_variant	LOW	Sgsm2	SGSM2	Non-syn	ENSMUSG00000038351	transcript	ENSMUST00000081799	protein_coding	`15/23	c.1788+4C>T	`	`	`	`										1	0	2	0	2	0	0	21	33	14,7	33,0	0.333333	0
chr11	76493672	.	C	T		.		T	missense_variant	MODERATE	Tusc5	TRARG1	Non-syn	ENSMUSG00000046275	transcript	ENSMUST00000062024	protein_coding	`1/3	c.11C>T	`p.Pro4Leu	`363/3302	`11/522	`4/173										1	0	2	0	2	0	0	27	26	17,10	26,0	0.37037	0
chr11	77272667	.	G	T		.		T	3_prime_UTR_variant	MODIFIER	Ssh2	SSH2	Syn	ENSMUSG00000072682	transcript	ENSMUST00000068342	protein_coding	`1/1	c.*101G>T	`	`	`	`	101									1	0	2	0	2	0	0	59	67	51,8	67,0	0.135593	0
chr11	77272669	.	G	A		.		A	3_prime_UTR_variant	MODIFIER	Ssh2	SSH2	Syn	ENSMUSG00000072682	transcript	ENSMUST00000068342	protein_coding	`1/1	c.*103G>A	`	`	`	`	103									1	0	2	0	2	0	0	59	67	51,8	67,0	0.135593	0
chr11	77273569	.	C	T		.		T	3_prime_UTR_variant	MODIFIER	Ssh2	SSH2	Syn	ENSMUSG00000072682	transcript	ENSMUST00000068342	protein_coding	`1/1	c.*1003C>T	`	`	`	`	1003									1	0	2	0	2	0	0	42	34	38,4	34,0	0.0952381	0
chr11	77893847	.	C	T		.		T	synonymous_variant	LOW	Eral1	ERAL1	Syn	ENSMUSG00000020832	transcript	ENSMUST00000021183	protein_coding	`1/10	c.15G>A	`p.Arg5Arg	`39/2014	`15/1314	`5/437										1	0	2	0	2	0	0	18	15	15,3	15,0	0.166667	0
chr11	77982490	.	C	A		.		A	missense_variant	MODERATE	Nek8	NEK8	Non-syn	ENSMUSG00000017405	transcript	ENSMUST00000017549	protein_coding	`10/15	c.1419G>T	`p.Trp473Cys	`1488/2809	`1419/2097	`473/698										1	0	2	0	2	0	0	15	11	9,6	11,0	0.4	0
chr11	78184531	.	G	C		.		C	missense_variant	MODERATE	Foxn1	FOXN1	Non-syn	ENSMUSG00000002057	transcript	ENSMUST00000108294	protein_coding	`3/9	c.513C>G	`p.Phe171Leu	`606/3214	`513/1947	`171/648										1	0	2	0	2	0	0	36	19	15,21	19,0	0.583333	0
chr11	78279393	.	G	T		.		T	synonymous_variant	LOW	Slc46a1	SLC46A1	Syn	ENSMUSG00000020829	transcript	ENSMUST00000001126	protein_coding	`1/5	c.114G>T	`p.Leu38Leu	`195/1978	`114/1380	`38/459										1	0	2	0	2	0	0	24	13	8,16	13,0	0.666667	0
chr11	78310916	.	G	C		.		C	missense_variant	MODERATE	Sarm1	SARM1	Non-syn	ENSMUSG00000050132	transcript	ENSMUST00000108287	protein_coding	`1/9	c.45C>G	`p.Phe15Leu	`45/4868	`45/2295	`15/764										1	0	2	0	2	0	0	26	40	15,11	40,0	0.423077	0
chr11	78564582	.	C	G		.		G	missense_variant	MODERATE	Fam58b	CCNQ	Non-syn	ENSMUSG00000049489	transcript	ENSMUST00000059468	protein_coding	`1/1	c.583G>C	`p.Val195Leu	`650/1223	`583/753	`195/250										1	0	2	0	0	0	0	31	27	27,4	27,0	0.129032	0
chr11	80145397	.	G	T		.		T	missense_variant	MODERATE	Rhbdl3	RHBDL3	Non-syn	ENSMUSG00000017692	transcript	ENSMUST00000017836	protein_coding	`6/9	c.769G>T	`p.Gly257Cys	`1018/3736	`769/1215	`257/404										1	0	2	0	2	0	0	38	28	31,7	28,0	0.184211	0
chr11	80681083	.	C	G		.		G	intron_variant	MODIFIER	Spaca3	SPACA3	Syn	ENSMUSG00000053184	transcript	ENSMUST00000065468	protein_coding	`5/5	c.603-57C>G	`	`	`	`										1	0	2	0	2	0	0	15	12	10,5	12,0	0.333333	0
chr11	81930082	.	G	T		.		T	missense_variant	MODERATE	Ccl8	CCL8	Non-syn	ENSMUSG00000009185	transcript	ENSMUST00000009329	protein_coding	`3/3	c.240G>T	`p.Trp80Cys	`292/511	`240/294	`80/97										1	0	2	0	2	0	0	48	44	27,21	44,0	0.4375	0
chr11	83236134	.	C	T		.		T	missense_variant	MODERATE	Gas2l2	GAS2L2	Non-syn	ENSMUSG00000020686	transcript	ENSMUST00000052521	protein_coding	`6/6	c.1853G>A	`p.Ser618Asn	`1880/2610	`1853/2583	`618/860										1	0	2	0	2	0	0	26	30	18,8	30,0	0.307692	0
chr11	83298106	.	A	T		.		T	upstream_gene_variant	MODIFIER	Taf15	TAF15	Syn	ENSMUSG00000020680	transcript	ENSMUST00000133170	protein_coding	`	c.-4425A>T	`	`	`	`	4423									1	0	2	0	2	0	0	27	27	23,4	27,0	0.148148	0
chr11	84262575	.	C	G		.		G	intron_variant	MODIFIER	Aatf	AATF	Syn	ENSMUSG00000018697	transcript	ENSMUST00000018841	protein_coding	`10/12	c.1364+47G>C	`	`	`	`										1	0	2	0	2	0	0	47	33	38,9	33,0	0.191489	0
chr11	85271433	.	A	T		.		T	missense_variant	MODERATE	Bcas3	BCAS3	Non-syn	ENSMUSG00000059439	transcript	ENSMUST00000108061	protein_coding	`10/28	c.648A>T	`p.Lys216Asn	`806/3810	`648/2832	`216/943										1	0	2	0	2	0	0	48	46	15,33	46,0	0.6875	0
chr11	87240437	.	G	A		.		A	upstream_gene_variant	MODIFIER	Tex14	TEX14	Syn	ENSMUSG00000010342	transcript	ENSMUST00000156483	protein_coding	`	c.-746G>A	`	`	`	`	656									1	0	2	0	2	0	0	32	37	22,10	37,0	0.3125	0
chr11	93793637	.	G	A		.		A	missense_variant	MODERATE	Mbtd1	MBTD1	Non-syn	ENSMUSG00000059474	transcript	ENSMUST00000107853	protein_coding	`14/16	c.1568G>A	`p.Arg523His	`1825/5245	`1568/1896	`523/631										1	0	2	0	2	0	0	27	30	0,27	56,0	1	0
chr11	93811254	.	C	T		.		T	missense_variant	MODERATE	Nme2	NME2	Non-syn	ENSMUSG00000020857	transcript	ENSMUST00000021217	protein_coding	`5/5	c.448G>A	`p.Val150Met	`886/1012	`448/459	`150/152										1	0	2	0	2	0	0	49	53	44,5	52,1	0.102041	0
chr11	95332500	.	G	T		.		T	upstream_gene_variant	MODIFIER	Spop	SPOP	Syn	ENSMUSG00000057522	transcript	ENSMUST00000150922	processed_transcript	`	n.-3133G>T	`	`	`	`	3133									1	0	2	0	2	0	0	20	21	10,10	21,0	0.5	0
chr11	95432129	.	C	T		.		T	synonymous_variant	LOW	Ngfr	NGFR	Syn	ENSMUSG00000000120	transcript	ENSMUST00000000122	protein_coding	`6/6	c.1272G>A	`p.Thr424Thr	`1449/3446	`1272/1284	`424/427										1	0	2	0	2	0	0	23	16	18,5	16,0	0.217391	0
chr11	95442388	.	C	A		.		A	missense_variant	MODERATE	Ngfr	NGFR	Non-syn	ENSMUSG00000000120	transcript	ENSMUST00000000122	protein_coding	`2/6	c.96G>T	`p.Lys32Asn	`273/3446	`96/1284	`32/427										1	0	2	0	2	0	0	33	20	30,3	20,0	0.0909091	0
chr11	95886690	.	A	C		.		C	initiator_codon_variant	LOW	Gip	GIP	Non-syn	ENSMUSG00000014351	transcript	ENSMUST00000103156	protein_coding	`2/6	c.1A>C	`p.Met1?	`58/607	`1/435	`1/144										1	0	2	0	2	0	0	28	22	22,6	22,0	0.214286	0
chr11	95900673	.	T	C		.		C	synonymous_variant	LOW	Snf8	SNF8	Syn	ENSMUSG00000006058	transcript	ENSMUST00000006217	protein_coding	`3/8	c.186T>C	`p.Pro62Pro	`315/1004	`186/777	`62/258										1	0	2	0	2	0	0	53	39	48,5	38,1	0.0943396	0
chr11	96961417	.	G	C		.		C	downstream_gene_variant	MODIFIER	Gm11573		Syn	ENSMUSG00000084068	transcript	ENSMUST00000119956	transcribed_processed_pseudogene	`	n.*2777G>C	`	`	`	`	2777									1	0	2	0	2	0	0	16	18	13,3	18,0	0.1875	0
chr11	97363242	.	A	T		.		T	3_prime_UTR_variant	MODIFIER	Arhgap23	ARHGAP23	Syn	ENSMUSG00000049807	transcript	ENSMUST00000121799	protein_coding	`24/24	c.*803A>T	`	`	`	`	803									1	0	2	0	2	0	0	44	18	34,10	18,0	0.227273	0
chr11	97384866	.	G	A		.		A	missense_variant	MODERATE	Srcin1	SRCIN1	Non-syn	ENSMUSG00000038453	transcript	ENSMUST00000064145	protein_coding	`19/22	c.3217C>T	`p.Pro1073Ser	`3217/6921	`3217/3747	`1073/1248										1	0	2	0	2	0	0	29	17	18,11	17,0	0.37931	0
chr11	97864487	.	G	A		.		A	stop_gained	HIGH	Cacnb1	CACNB1	Non-syn	ENSMUSG00000020882	transcript	ENSMUST00000103144	protein_coding	`14/14	c.1762C>T	`p.Arg588*	`1964/2236	`1762/2034	`588/677										1	0	2	0	2	0	0	66	63	49,17	63,0	0.257576	0
chr11	98782518	.	G	C		.		C	stop_lost	HIGH	Cdc6	CDC6	Non-syn	ENSMUSG00000017499	transcript	ENSMUST00000093937	protein_coding	`12/12	c.1769G>C	`p.Ter590Serext*?	`1870/2559	`1769/1770	`590/589										1	0	2	0	2	0	0	90	63	76,14	63,0	0.155556	0
chr11	98833109	.	G	T		.		T	intron_variant	MODIFIER	Rara	RARA	Syn	ENSMUSG00000037992	transcript	ENSMUST00000068133	protein_coding	`8/9	c.1012+9G>T	`	`	`	`										1	0	2	0	2	0	0	36	29	30,6	29,0	0.166667	0
chr11	99006317	.	C	T		.		T	synonymous_variant	LOW	Ccr7	CCR7	Syn	ENSMUSG00000037944	transcript	ENSMUST00000103134	protein_coding	`3/3	c.1092G>A	`p.Ala364Ala	`1171/1978	`1092/1137	`364/378										1	0	2	0	2	0	0	43	39	36,7	39,0	0.162791	0
chr11	99840040	.	A	G		.		G	missense_variant	MODERATE	Krtap29-1	KRTAP29-1	Non-syn	ENSMUSG00000078254	transcript	ENSMUST00000105051	protein_coding	`1/1	c.328T>C	`p.Cys110Arg	`328/1029	`328/1029	`110/342										1	0	2	0	2	0	0	35	29	25,10	29,0	0.285714	0
chr11	99949092	.	G	T		.		T	missense_variant	MODERATE	Krt32	KRT32	Non-syn	ENSMUSG00000046095	transcript	ENSMUST00000107419	protein_coding	`1/7	c.449C>A	`p.Ser150Tyr	`449/1664	`449/1362	`150/453										1	0	2	0	2	0	0	55	45	43,12	45,0	0.218182	0
chr11	100518765	.	G	C		.		C	synonymous_variant	LOW	Zfp385c	LOC100507656	Syn	ENSMUSG00000014198	transcript	ENSMUST00000151589	protein_coding	`1/5	c.171C>G	`p.Ala57Ala	`172/751	`171/750	`57/249										1	0	2	0	2	0	0	49	37	43,5	37,0	0.102041	0
chr11	100631109	.	A	C		.		C	upstream_gene_variant	MODIFIER	Ghdc	GHDC	Syn	ENSMUSG00000017747	transcript	ENSMUST00000147682	processed_transcript	`	n.-1082T>G	`	`	`	`	1082									1	0	2	0	2	0	0	18	20	14,4	20,0	0.222222	0
chr11	101138179	.	C	T		.		T	synonymous_variant	LOW	Wnk4	WNK4	Syn	ENSMUSG00000035112	transcript	ENSMUST00000103108	protein_coding	`18/19	c.3606C>T	`p.Thr1202Thr	`3680/4117	`3606/3669	`1202/1222										1	0	2	0	2	0	0	47	26	35,12	26,0	0.255319	0
chr11	102155514	.	C	A		.		A	missense_variant	MODERATE	Atxn7l3	ATXN7L3	Non-syn	ENSMUSG00000059995	transcript	ENSMUST00000107132	protein_coding	`4/13	c.290G>T	`p.Arg97Leu	`577/3706	`290/1065	`97/354										1	0	2	0	2	0	0	59	49	49,10	49,0	0.169492	0
chr11	102295522	.	C	T		.		T	stop_gained	HIGH	Grn	GRN	Non-syn	ENSMUSG00000034708	transcript	ENSMUST00000049460	protein_coding	`6/13	c.565C>T	`p.Arg189*	`759/2340	`565/1809	`189/602										1	0	2	0	2	0	0	34	35	31,3	35,0	0.0882353	0
chr11	102744046	.	G	T		.		T	upstream_gene_variant	MODIFIER	Eftud2	EFTUD2	Syn	ENSMUSG00000020929	transcript	ENSMUST00000021306	protein_coding	`	c.-5018C>A	`	`	`	`	1765									1	0	2	0	2	0	0	18	14	13,5	14,0	0.277778	0
chr11	103070385	.	C	A		.		A	missense_variant	MODERATE	4933400C05Rik	SPATA32	Non-syn	ENSMUSG00000044787	transcript	ENSMUST00000103076	protein_coding	`4/5	c.607G>T	`p.Ala203Ser	`685/1112	`607/1005	`203/334										1	0	2	0	2	0	0	48	47	33,14	47,0	0.291667	0
chr11	103102304	.	G	C		.		C	upstream_gene_variant	MODIFIER	Map3k14	MAP3K14	Syn	ENSMUSG00000020941	transcript	ENSMUST00000152677	processed_transcript	`	n.-856C>G	`	`	`	`	856									1	0	2	0	2	0	0	29	29	15,14	29,0	0.482759	0
chr11	103844921	.	A	G		.		G	missense_variant	MODERATE	Arf2	ARF4	Non-syn	ENSMUSG00000062421	transcript	ENSMUST00000057921	protein_coding	`5/5	c.404A>G	`p.Asn135Ser	`512/2242	`404/546	`135/181										1	0	2	0	2	0	0	36	38	33,3	38,0	0.0833333	0
chr11	104229957	.	C	T		.		T	intron_variant	MODIFIER	1700081L11Rik	KANSL1	Syn	ENSMUSG00000018412	transcript	ENSMUST00000106971	protein_coding	`4/14	c.1530+37G>A	`	`	`	`										1	0	2	0	2	0	0	42	30	33,9	30,0	0.214286	0
chr11	105202659	.	C	T		.		T	splice_region_variant&intron_variant	LOW	Mrc2	MRC2	Non-syn	ENSMUSG00000020695	transcript	ENSMUST00000100335	protein_coding	`17/29	c.2632-6C>T	`	`	`	`										1	0	2	0	2	0	0	16	35	13,3	35,0	0.1875	0
chr11	109932764	.	C	A		.		A	missense_variant	MODERATE	Abca8a		Non-syn	ENSMUSG00000041828	transcript	ENSMUST00000100287	protein_coding	`12/39	c.1576G>T	`p.Val526Phe	`1657/5619	`1576/4863	`526/1620										1	0	2	0	2	0	0	69	77	55,14	77,0	0.202899	0
chr11	110934319	.	G	T		.		T	missense_variant	MODERATE	Kcnj2	KCNJ2	Non-syn	ENSMUSG00000041695	transcript	ENSMUST00000042970	protein_coding	`2/2	c.1222G>T	`p.Asp408Tyr	`1628/5444	`1222/1287	`408/428										1	0	2	0	2	0	0	49	66	33,16	66,0	0.326531	0
chr11	113518474	.	C	T		.		T	upstream_gene_variant	MODIFIER	Cog1	COG1	Syn	ENSMUSG00000018661	transcript	ENSMUST00000148736	protein_coding	`	c.-215C>T	`	`	`	`	215									1	0	2	0	2	0	0	24	14	20,4	14,0	0.166667	0
chr11	113642195	.	G	A		.		A	missense_variant	MODERATE	Sdk2	SDK2	Non-syn	ENSMUSG00000041592	transcript	ENSMUST00000041627	protein_coding	`45/45	c.6440C>T	`p.Pro2147Leu	`6780/11287	`6440/6531	`2147/2176										1	0	2	0	2	0	0	33	44	28,5	44,0	0.151515	0
chr11	113746707	.	G	T		.		T	intron_variant	MODIFIER	Sdk2	SDK2	Syn	ENSMUSG00000041592	transcript	ENSMUST00000041627	protein_coding	`4/44	c.492-10C>A	`	`	`	`										1	0	2	0	2	0	0	20	20	16,4	20,0	0.2	0
chr11	114613253	.	C	G		.		G	upstream_gene_variant	MODIFIER	Dnaic2	DNAI2	Syn	ENSMUSG00000034706	transcript	ENSMUST00000130692	processed_transcript	`	n.-737C>G	`	`	`	`	737									1	0	2	0	2	0	0	22	21	16,6	21,0	0.272727	0
chr11	115130082	.	G	A		.		A	upstream_gene_variant	MODIFIER	Grin2c	GRIN2C	Syn	ENSMUSG00000020734	transcript	ENSMUST00000003351	protein_coding	`	c.-7636C>T	`	`	`	`	3339									1	0	2	0	2	0	0	19	22	15,4	22,0	0.210526	0
chr11	115130083	.	A	G		.		G	upstream_gene_variant	MODIFIER	Grin2c	GRIN2C	Syn	ENSMUSG00000020734	transcript	ENSMUST00000003351	protein_coding	`	c.-7637T>C	`	`	`	`	3340									1	0	2	0	2	0	0	19	22	15,4	22,0	0.210526	0
chr11	115854734	.	C	T		.		T	missense_variant	MODERATE	Itgb4	ITGB4	Non-syn	ENSMUSG00000020758	transcript	ENSMUST00000106458	protein_coding	`24/39	c.2932C>T	`p.Arg978Cys	`2942/5779	`2932/5457	`978/1818										1	0	2	0	2	0	0	23	19	19,4	19,0	0.173913	0
chr11	115870304	.	C	A		.		A	downstream_gene_variant	MODIFIER	Itgb4	ITGB4	Syn	ENSMUSG00000020758	transcript	ENSMUST00000106458	protein_coding	`	c.*890C>A	`	`	`	`	578									1	0	2	0	2	0	0	27	27	21,6	27,0	0.222222	0
chr11	115926835	.	G	C		.		C	missense_variant	MODERATE	Unc13d	UNC13D	Non-syn	ENSMUSG00000057948	transcript	ENSMUST00000106450	protein_coding	`26/32	c.2471C>G	`p.Thr824Arg	`2660/4046	`2471/3258	`824/1085										1	0	2	0	2	0	0	38	26	27,11	26,0	0.289474	0
chr11	116306347	.	G	T		.		T	missense_variant	MODERATE	Qrich2	QRICH2	Non-syn	ENSMUSG00000070331	transcript	ENSMUST00000134182	protein_coding	`12/16	c.1548C>A	`p.Phe516Leu	`1550/2281	`1548/2253	`516/750										1	0	2	0	2	0	0	29	25	25,4	25,0	0.137931	0
chr11	117582690	.	G	T		.		T	missense_variant	MODERATE	Tnrc6c	TNRC6C	Non-syn	ENSMUSG00000025571	transcript	ENSMUST00000026658	protein_coding	`5/22	c.839G>T	`p.Gly280Val	`1274/8724	`839/5703	`280/1900										1	0	2	0	2	0	0	60	54	44,16	54,0	0.266667	0
chr11	117593567	.	G	T		.		T	synonymous_variant	LOW	Tnrc6c	TNRC6C	Syn	ENSMUSG00000025571	transcript	ENSMUST00000026658	protein_coding	`6/22	c.3099G>T	`p.Val1033Val	`3534/8724	`3099/5703	`1033/1900										1	0	2	0	0	0	0	29	29	24,5	29,0	0.172414	0
chr11	117829440	.	C	G		.		G	synonymous_variant	LOW	Socs3	SOCS3	Syn	ENSMUSG00000053113	transcript	ENSMUST00000054002	protein_coding	`2/2	c.105G>C	`p.Val35Val	`505/2552	`105/678	`35/225										1	0	2	0	2	0	0	25	24	19,6	24,0	0.24	0
chr11	117914203	.	A	G		.		G	missense_variant	MODERATE	Dnahc17	DNAH17	Non-syn	ENSMUSG00000033987	transcript	ENSMUST00000132685	protein_coding	`38/60	c.6473T>C	`p.Met2158Thr	`6473/10886	`6473/10716	`2158/3571										1	0	2	0	2	0	0	39	36	33,6	36,0	0.153846	0
chr11	117935780	.	G	A		.		A	intron_variant	MODIFIER	Dnahc17	DNAH17	Syn	ENSMUSG00000033987	transcript	ENSMUST00000106308	protein_coding	`44/81	c.6771-22C>T	`	`	`	`										1	0	2	0	2	0	0	21	18	18,3	18,0	0.142857	0
chr11	118032215	.	G	A		.		A	splice_region_variant&intron_variant	LOW	Cyth1	CYTH1	Non-syn	ENSMUSG00000017132	transcript	ENSMUST00000100181	protein_coding	`10/13	c.931-4C>T	`	`	`	`										1	0	2	0	2	0	0	51	71	43,8	71,0	0.156863	0
chr11	119208040	.	G	T		.		T	missense_variant	MODERATE	Sgsh	SGSH	Non-syn	ENSMUSG00000005043	transcript	ENSMUST00000005173	protein_coding	`8/8	c.1061C>A	`p.Ala354Glu	`1113/4357	`1061/1509	`354/502										1	0	2	0	2	0	0	41	39	28,13	39,0	0.317073	0
chr11	119241236	.	G	T		.		T	stop_gained	HIGH	Slc26a11	SLC26A11	Non-syn	ENSMUSG00000039908	transcript	ENSMUST00000050880	protein_coding	`16/17	c.1669G>T	`p.Glu557*	`1791/2695	`1669/1782	`557/593										1	0	2	0	2	0	0	39	22	32,7	22,0	0.179487	0
chr11	120140805	.	G	T		.		T	missense_variant	MODERATE	Bahcc1	BAHCC1	Non-syn	ENSMUSG00000039741	transcript	ENSMUST00000044985	protein_coding	`13/28	c.4421G>T	`p.Arg1474Leu	`4802/10726	`4421/7932	`1474/2643										1	0	2	0	2	0	0	27	27	21,6	27,0	0.222222	0
chr11	121082244	.	C	A		.		A	missense_variant	MODERATE	Hexdc	HEXD	Non-syn	ENSMUSG00000039307	transcript	ENSMUST00000038831	protein_coding	`10/13	c.1049C>A	`p.Ala350Asp	`1512/2378	`1049/1680	`350/559										1	0	2	0	2	0	0	39	36	28,11	36,0	0.282051	0
chr11	121161059	.	G	C		.		C	missense_variant	MODERATE	Foxk2	FOXK2	Non-syn	ENSMUSG00000039275	transcript	ENSMUST00000106114	protein_coding	`9/10	c.2185G>C	`p.Ala729Pro	`2185/4149	`2185/2430	`729/809										1	0	2	0	2	0	0	35	32	30,5	32,0	0.142857	0
chr11	121196754	.	G	A		.		A	synonymous_variant	LOW	Wdr45l	WDR45B	Syn	ENSMUSG00000025173	transcript	ENSMUST00000026173	protein_coding	`6/10	c.562C>T	`p.Leu188Leu	`714/2321	`562/1035	`188/344										1	0	2	0	2	0	0	40	32	30,10	32,0	0.25	0
chr11	121692482	.	C	T		.		T	missense_variant	MODERATE	Ptchd3	PTCHD3	Non-syn	ENSMUSG00000039198	transcript	ENSMUST00000036690	protein_coding	`1/4	c.866C>T	`p.Pro289Leu	`922/3194	`866/2721	`289/906										1	0	2	0	2	0	0	50	35	39,11	35,0	0.22	0
chr12	4195164	.	C	T		.		T	synonymous_variant	LOW	Adcy3	ADCY3	Syn	ENSMUSG00000020654	transcript	ENSMUST00000020984	protein_coding	`5/21	c.1101C>T	`p.Gly367Gly	`1274/4348	`1101/3438	`367/1145										1	0	2	0	2	0	0	18	22	13,5	22,0	0.277778	0
chr12	8020945	.	T	G		.		G	intron_variant	MODIFIER	Apob	APOB	Syn	ENSMUSG00000020609	transcript	ENSMUST00000037811	protein_coding	`28/28	c.11982+22T>G	`	`	`	`										1	0	2	0	2	0	0	16	15	9,7	15,0	0.4375	0
chr12	29431883	.	C	T		.		T	missense_variant	MODERATE	Ttc15	TRAPPC12	Non-syn	ENSMUSG00000020628	transcript	ENSMUST00000020954	protein_coding	`2/12	c.514G>A	`p.Glu172Lys	`811/3377	`514/2394	`172/797										1	0	2	0	2	0	0	22	35	8,14	35,0	0.636364	0
chr12	33638912	.	C	T		.		T	upstream_gene_variant	MODIFIER	4933406C10Rik		Syn	ENSMUSG00000086543	transcript	ENSMUST00000146632	lincRNA	`	n.-258G>A	`	`	`	`	258									1	0	2	0	2	0	0	16	13	10,5	13,0	0.3125	0
chr12	37040895	.	C	A		.		A	synonymous_variant	LOW	Sostdc1	SOSTDC1	Syn	ENSMUSG00000036169	transcript	ENSMUST00000041407	protein_coding	`1/2	c.15C>A	`p.Ala5Ala	`140/1751	`15/621	`5/206										1	0	2	0	2	0	0	30	27	20,10	27,0	0.333333	0
chr12	47801312	.	C	A		.		A	missense_variant	MODERATE	Nova1	NOVA1	Non-syn	ENSMUSG00000021047	transcript	ENSMUST00000021438	protein_coding	`5/5	c.1168G>T	`p.Ala390Ser	`1192/7000	`1168/1524	`390/507										1	0	2	0	2	0	0	21	31	15,6	31,0	0.285714	0
chr12	52546027	.	C	T		.		T	downstream_gene_variant	MODIFIER	Scfd1	SCFD1	Syn	ENSMUSG00000020952	transcript	ENSMUST00000110735	protein_coding	`	c.*156C>T	`	`	`	`	156									1	0	2	0	2	0	0	32	51	24,7	51,0	0.21875	0
chr12	54242456	.	G	T		.		T	missense_variant	MODERATE	Akap6	AKAP6	Non-syn	ENSMUSG00000061603	transcript	ENSMUST00000110722	protein_coding	`14/15	c.5668G>T	`p.Asp1890Tyr	`5762/10266	`5668/6927	`1890/2308										1	0	2	0	2	0	0	13	21	7,6	21,0	0.461538	0
chr12	58677207	.	C	G		.		G	missense_variant	MODERATE	Ttc6	TTC6	Non-syn	ENSMUSG00000046782	transcript	ENSMUST00000172939	protein_coding	`1/31	c.404C>G	`p.Ala135Gly	`404/5782	`404/5574	`135/1857										1	0	2	0	2	0	0	3	12	1,2	12,0	0.666667	0
chr12	66176854	.	G	C		.		C	synonymous_variant	LOW	Fancm	FANCM	Syn	ENSMUSG00000055884	transcript	ENSMUST00000058889	protein_coding	`1/23	c.162G>C	`p.Arg54Arg	`262/7775	`162/6066	`54/2021										1	0	2	0	2	0	0	18	17	15,3	17,0	0.166667	0
chr12	70269936	.	C	T		.		T	synonymous_variant	LOW	Lrr1	LRR1	Syn	ENSMUSG00000034883	transcript	ENSMUST00000110621	protein_coding	`1/4	c.94C>T	`p.Leu32Leu	`136/1501	`94/1269	`32/422										1	0	2	0	2	0	0	10	20	4,6	20,0	0.6	0
chr12	70298585	.	G	T		.		T	missense_variant	MODERATE	1110034A24Rik	DNAAF2	Non-syn	ENSMUSG00000020973	transcript	ENSMUST00000021356	protein_coding	`1/3	c.688C>A	`p.Pro230Thr	`832/3390	`688/2445	`230/814										1	0	2	0	2	0	0	18	24	15,3	24,0	0.166667	0
chr12	72055573	.	G	T		.		T	intron_variant	MODIFIER	Actr10	ACTR10	Syn	ENSMUSG00000021076	transcript	ENSMUST00000021479	protein_coding	`7/12	c.599-33G>T	`	`	`	`										1	0	2	0	2	0	0	25	27	17,8	27,0	0.32	0
chr12	72240658	.	T	G		.		G	synonymous_variant	LOW	2700049A03Rik	KIAA0586	Syn	ENSMUSG00000034601	transcript	ENSMUST00000149564	protein_coding	`2/30	c.216T>G	`p.Thr72Thr	`1208/5763	`216/4563	`72/1520										1	0	2	0	2	0	0	40	42	27,13	42,0	0.325	0
chr12	77988986	.	C	A		.		A	synonymous_variant	LOW	Fntb	FNTB	Syn	ENSMUSG00000033373	transcript	ENSMUST00000137826	protein_coding	`8/14	c.651C>A	`p.Ser217Ser	`653/1442	`651/1416	`217/471										1	0	2	0	2	0	0	55	72	51,4	72,0	0.0727273	0
chr12	80374640	.	G	A		.		A	synonymous_variant	LOW	Zfyve26	ZFYVE26	Syn	ENSMUSG00000066440	transcript	ENSMUST00000021547	protein_coding	`17/42	c.3016C>T	`p.Leu1006Leu	`3175/9368	`3016/7590	`1006/2529										1	0	2	0	2	0	0	47	47	35,12	47,0	0.255319	0
chr12	83019312	.	C	A		.		A	missense_variant	MODERATE	Pcnx	PCNX1	Non-syn	ENSMUSG00000021140	transcript	ENSMUST00000021567	protein_coding	`6/36	c.1265C>A	`p.Ser422Tyr	`1607/12139	`1265/7035	`422/2344										1	0	2	0	2	0	0	32	30	28,4	30,0	0.125	0
chr12	85911086	.	G	T		.		T	missense_variant	MODERATE	Vsx2	VSX2	Non-syn	ENSMUSG00000021239	transcript	ENSMUST00000169934	protein_coding	`1/5	c.194G>T	`p.Arg65Leu	`297/3253	`194/1143	`65/380										1	0	2	0	2	0	0	14	19	10,4	19,0	0.285714	0
chr12	88222788	.	G	C		.		C	missense_variant	MODERATE	6430527G18Rik	IRF2BPL	Non-syn	ENSMUSG00000034168	transcript	ENSMUST00000038422	protein_coding	`1/1	c.2060C>G	`p.Ala687Gly	`2977/4112	`2060/2328	`687/775										1	0	2	0	2	0	0	54	76	49,5	76,0	0.0925926	0
chr12	97017640	.	G	C		.		C	missense_variant	MODERATE	Flrt2	FLRT2	Non-syn	ENSMUSG00000047414	transcript	ENSMUST00000057324	protein_coding	`2/2	c.541G>C	`p.Asp181His	`1314/7099	`541/1983	`181/660										1	0	2	0	2	0	0	41	52	25,16	52,0	0.390244	0
chr12	102173908	.	G	A		.		A	missense_variant	MODERATE	Ccdc88c	CCDC88C	Non-syn	ENSMUSG00000021182	transcript	ENSMUST00000085096	protein_coding	`21/30	c.3701C>T	`p.Ala1234Val	`3853/6313	`3701/6051	`1234/2016										1	0	2	0	2	0	0	19	29	13,6	29,0	0.315789	0
chr12	102173909	.	C	T		.		T	missense_variant	MODERATE	Ccdc88c	CCDC88C	Non-syn	ENSMUSG00000021182	transcript	ENSMUST00000085096	protein_coding	`21/30	c.3700G>A	`p.Ala1234Thr	`3852/6313	`3700/6051	`1234/2016										1	0	2	0	2	0	0	20	29	14,6	29,0	0.3	0
chr12	103084799	.	C	A		.		A	splice_region_variant&intron_variant	LOW	Trip11	TRIP11	Non-syn	ENSMUSG00000021188	transcript	ENSMUST00000021605	protein_coding	`17/20	c.5333+7G>T	`	`	`	`										1	0	2	0	2	0	0	48	52	36,12	52,0	0.25	0
chr12	105235260	.	C	A		.		A	missense_variant	MODERATE	Serpina9	SERPINA9	Non-syn	ENSMUSG00000058260	transcript	ENSMUST00000058464	protein_coding	`5/5	c.1198G>T	`p.Asp400Tyr	`1264/3571	`1198/1257	`400/418										1	0	2	0	2	0	0	19	38	8,11	38,0	0.578947	0
chr12	105479567	.	G	T		.		T	3_prime_UTR_variant	MODIFIER	Serpina3g		Syn	ENSMUSG00000041481	transcript	ENSMUST00000043315	protein_coding	`5/5	c.*31G>T	`	`	`	`	31									1	0	2	0	2	0	0	11	24	8,3	24,0	0.272727	0
chr12	105491012	.	A	T		.		T	non_coding_exon_variant	MODIFIER	Serpina3h		Syn	ENSMUSG00000041449	transcript	ENSMUST00000049922	processed_transcript	`4/4	n.1078A>T	`	`	`	`										1	0	2	0	2	0	0	46	65	30,16	65,0	0.347826	0
chr12	109153859	.	C	T		.		T	synonymous_variant	LOW	Bcl11b	BCL11B	Syn	ENSMUSG00000048251	transcript	ENSMUST00000066060	protein_coding	`4/4	c.2406G>A	`p.Thr802Thr	`2865/8111	`2406/2655	`802/884										1	0	2	0	2	0	0	11	23	8,3	23,0	0.272727	0
chr12	109558253	.	C	T		.		T	synonymous_variant	LOW	Hhipl1	HHIPL1	Syn	ENSMUSG00000021260	transcript	ENSMUST00000021685	protein_coding	`6/9	c.1608C>T	`p.Phe536Phe	`1749/2605	`1608/2376	`536/791										1	0	2	0	2	0	0	27	33	19,8	33,0	0.296296	0
chr12	110697924	.	C	A		.		A	missense_variant	MODERATE	Dlk1	DLK1	Non-syn	ENSMUSG00000040856	transcript	ENSMUST00000056110	protein_coding	`6/6	c.512C>A	`p.Ala171Asp	`1031/4653	`512/1158	`171/385										1	0	2	0	2	0	0	18	18	14,4	18,0	0.222222	0
chr12	111518386	.	G	T		.		T	3_prime_UTR_variant	MODIFIER	Dio3	DIO3	Syn	ENSMUSG00000075707	transcript	ENSMUST00000173014	protein_coding	`1/1	c.*30G>T	`	`	`	`	30									1	0	2	0	2	0	0	19	23	14,5	23,0	0.263158	0
chr12	111783919	.	C	A		.		A	intron_variant	MODIFIER	Ppp2r5c		Syn	ENSMUSG00000017843	transcript	ENSMUST00000084985	protein_coding	`4/13	c.498+22C>A	`	`	`	`										1	0	2	0	0	0	0	77	58	71,5	58,0	0.0649351	0
chr12	112512897	.	C	G		.		G	intron_variant	MODIFIER	Amn	AMN	Syn	ENSMUSG00000021278	transcript	ENSMUST00000021707	protein_coding	`5/11	c.514-25C>G	`	`	`	`										1	0	2	0	2	0	0	12	12	8,4	12,0	0.333333	0
chr12	114598317	.	G	C		.		C	missense_variant	MODERATE	Ighg3	IGHG3	Non-syn	ENSMUSG00000076615	transcript	ENSMUST00000103423	IG_C_gene	`3/4	c.661C>G	`p.Pro221Ala	`663/992	`661/990	`221/329										1	0	2	0	0	0	0	48	59	43,4	59,0	0.0833333	0
chr12	114598321	.	T	G		.		G	synonymous_variant	LOW	Ighg3	IGHG3	Syn	ENSMUSG00000076615	transcript	ENSMUST00000103423	IG_C_gene	`3/4	c.657A>C	`p.Ser219Ser	`659/992	`657/990	`219/329										1	0	2	0	0	0	0	50	59	44,5	59,0	0.1	0
chr12	114598331	.	C	T		.		T	missense_variant	MODERATE	Ighg3	IGHG3	Non-syn	ENSMUSG00000076615	transcript	ENSMUST00000103423	IG_C_gene	`3/4	c.647G>A	`p.Arg216Lys	`649/992	`647/990	`216/329										1	0	2	0	0	0	0	57	63	51,5	63,0	0.0877193	0
chr12	114863807	.	G	A		.		A	missense_variant	MODERATE	Ighv5-6		Non-syn	ENSMUSG00000076637	transcript	ENSMUST00000103446	IG_V_gene	`2/2	c.263C>T	`p.Thr88Ile	`263/353	`263/353	`88/116										1	0	2	0	0	0	0	65	87	28,34	84,0	0.523077	0
chr12	114900070	.	G	A		.		A	missense_variant	MODERATE	Ighv5-9		Non-syn	ENSMUSG00000076639	transcript	ENSMUST00000103448	IG_V_gene	`2/2	c.263C>T	`p.Thr88Ile	`263/353	`263/353	`88/116										1	0	2	0	0	0	0	392	507	357,25	499,0	0.0637755	0
chr12	115506052	.	A	C		.		C	missense_variant	MODERATE	Ighv13-1		Non-syn	ENSMUSG00000076671	transcript	ENSMUST00000103480	IG_V_gene	`1/1	c.66T>G	`p.Cys22Trp	`66/300	`66/300	`22/99										1	0	2	0	2	0	0	29	33	20,9	33,0	0.310345	0
chr12	117381193	.	G	T		.		T	upstream_gene_variant	MODIFIER	RP24-386J17.2		Syn	ENSMUSG00000093765	transcript	ENSMUST00000177059	processed_transcript	`	n.-4072C>A	`	`	`	`	4072									1	0	2	0	2	0	0	34	35	24,10	35,0	0.294118	0
chr13	4236295	.	T	A		.		A	missense_variant	MODERATE	Akr1c19		Non-syn	ENSMUSG00000071551	transcript	ENSMUST00000081326	protein_coding	`3/9	c.266T>A	`p.Phe89Tyr	`297/1242	`266/972	`89/323										1	0	2	0	2	0	0	30	32	22,8	32,0	0.266667	0
chr13	4237591	.	T	A		.		A	intron_variant	MODIFIER	Akr1c19		Syn	ENSMUSG00000071551	transcript	ENSMUST00000081326	protein_coding	`3/8	c.370-49T>A	`	`	`	`										1	0	2	0	2	0	0	25	31	18,7	31,0	0.28	0
chr13	6620175	.	G	T		.		T	synonymous_variant	LOW	Pfkp	PFKP	Syn	ENSMUSG00000021196	transcript	ENSMUST00000021614	protein_coding	`5/22	c.574C>A	`p.Arg192Arg	`620/2679	`574/2355	`192/784										1	0	2	0	2	0	0	32	49	25,7	49,0	0.21875	0
chr13	8202543	.	G	C		.		C	missense_variant	MODERATE	Adarb2	ADARB2	Non-syn	ENSMUSG00000052551	transcript	ENSMUST00000064473	protein_coding	`1/10	c.77G>C	`p.Arg26Thr	`432/6721	`77/2238	`26/745										1	0	2	0	2	0	0	17	22	10,7	22,0	0.411765	0
chr13	8569638	.	G	A		.		A	missense_variant	MODERATE	Adarb2	ADARB2	Non-syn	ENSMUSG00000052551	transcript	ENSMUST00000064473	protein_coding	`3/10	c.913G>A	`p.Glu305Lys	`1268/6721	`913/2238	`305/745										1	0	2	0	2	0	0	24	29	16,8	29,0	0.333333	0
chr13	11660727	.	G	T		.		T	intron_variant	MODIFIER	Ryr2	RYR2	Syn	ENSMUSG00000021313	transcript	ENSMUST00000021750	protein_coding	`99/104	c.14295+12C>A	`	`	`	`										1	0	2	0	2	0	0	18	20	15,3	20,0	0.166667	0
chr13	11819195	.	G	A		.		A	synonymous_variant	LOW	Ryr2	RYR2	Syn	ENSMUSG00000021313	transcript	ENSMUST00000021750	protein_coding	`41/105	c.6366C>T	`p.Leu2122Leu	`6865/16813	`6366/14901	`2122/4966										1	0	2	0	2	0	0	36	45	24,12	45,0	0.333333	0
chr13	12675836	.	C	T		.		T	missense_variant	MODERATE	Ero1lb	ERO1B	Non-syn	ENSMUSG00000057069	transcript	ENSMUST00000071973	protein_coding	`6/16	c.464C>T	`p.Ala155Val	`658/4237	`464/1404	`155/467										1	0	2	0	2	0	0	40	45	33,7	45,0	0.175	0
chr13	13582284	.	G	T		.		T	intron_variant	MODIFIER	Nid1	NID1	Syn	ENSMUSG00000005397	transcript	ENSMUST00000005532	protein_coding	`11/19	c.2399-28G>T	`	`	`	`										1	0	2	0	2	0	0	34	46	25,9	46,0	0.264706	0
chr13	18809195	.	C	T		.		T	missense_variant	MODERATE	Vps41	VPS41	Non-syn	ENSMUSG00000041236	transcript	ENSMUST00000072961	protein_coding	`1/29	c.11C>T	`p.Ala4Val	`35/3195	`11/2562	`4/853										1	0	2	0	2	0	0	41	51	25,16	51,0	0.390244	0
chr13	19715388	.	C	A		.		A	synonymous_variant	LOW	Sfrp4	SFRP4	Syn	ENSMUSG00000021319	transcript	ENSMUST00000169327	protein_coding	`1/5	c.87C>A	`p.Ile29Ile	`416/4049	`87/1098	`29/365										1	0	2	0	2	0	0	23	31	19,4	31,0	0.173913	0
chr13	21208304	.	G	A		.		A	missense_variant	MODERATE	Olfr1369-ps1		Non-syn	ENSMUSG00000060404	transcript	ENSMUST00000079050	protein_coding	`1/1	c.742G>A	`p.Val248Ile	`742/954	`742/954	`248/317										1	0	2	0	0	0	0	58	63	43,11	58,0	0.189655	0
chr13	21225216	.	G	A		.		A	missense_variant	MODERATE	Olfr263	OR2W1	Non-syn	ENSMUSG00000071522	transcript	ENSMUST00000096006	protein_coding	`1/1	c.571G>A	`p.Asp191Asn	`650/1087	`571/954	`191/317										1	0	2	0	2	0	0	81	92	56,25	92,0	0.308642	0
chr13	21284432	.	G	T		.		T	missense_variant	MODERATE	Trim27	TRIM27	Non-syn	ENSMUSG00000021326	transcript	ENSMUST00000021761	protein_coding	`8/8	c.1480G>T	`p.Gly494Trp	`1762/3923	`1480/1542	`494/513										1	0	2	0	2	0	0	25	43	13,12	43,0	0.48	0
chr13	21380642	.	A	G		.		G	synonymous_variant	LOW	Gpx5	GPX5	Syn	ENSMUSG00000004344	transcript	ENSMUST00000110491	protein_coding	`4/5	c.438T>C	`p.Pro146Pro	`461/1674	`438/714	`146/237										1	0	2	0	2	0	0	44	69	29,15	69,0	0.340909	0
chr13	21827530	.	A	T		.		T	downstream_gene_variant	MODIFIER	Hist1h4j	H4C12	Syn	ENSMUSG00000067455	transcript	ENSMUST00000087714	protein_coding	`	c.*254A>T	`	`	`	`	201									1	0	2	0	2	0	0	70	70	62,8	70,0	0.114286	0
chr13	22534093	.	C	G		.		G	downstream_gene_variant	MODIFIER	Vmn1r-ps103		Syn	ENSMUSG00000084924	transcript	ENSMUST00000120171	pseudogene	`	n.*60C>G	`	`	`	`	60									1	0	2	0	2	0	0	83	101	55,28	101,0	0.337349	0
chr13	22944120	.	G	C		.		C	missense_variant	MODERATE	Vmn1r211		Non-syn	ENSMUSG00000063998	transcript	ENSMUST00000073728	protein_coding	`1/1	c.245C>G	`p.Ala82Gly	`293/985	`245/897	`82/298										1	0	2	0	2	0	0	47	89	44,3	89,0	0.0638298	0
chr13	23103748	.	T	G		.		G	missense_variant	MODERATE	Vmn1r213		Non-syn	ENSMUSG00000060024	transcript	ENSMUST00000076897	protein_coding	`1/1	c.631T>G	`p.Trp211Gly	`631/1155	`631/1155	`211/384										1	0	2	0	2	0	0	108	134	33,75	134,0	0.694444	0
chr13	23623099	.	C	T		.		T	missense_variant	MODERATE	Hist1h4h	H4C9	Non-syn	ENSMUSG00000060981	transcript	ENSMUST00000102972	protein_coding	`1/1	c.116C>T	`p.Ala39Val	`181/470	`116/312	`39/103										1	0	2	0	2	0	0	56	147	24,32	176,0	0.571429	0
chr13	23663262	.	A	T		.		T	upstream_gene_variant	MODIFIER	Hist1h2ae	H2AC16	Syn	ENSMUSG00000069272	transcript	ENSMUST00000102969	protein_coding	`	c.-285T>A	`	`	`	`	173									1	0	2	0	2	0	0	25	61	9,16	61,0	0.64	0
chr13	23837236	.	G	A		.		A	missense_variant	MODERATE	Hist1h3c	H3C13	Non-syn	ENSMUSG00000069310	transcript	ENSMUST00000091752	protein_coding	`1/1	c.131C>T	`p.Pro44Leu	`236/630	`131/411	`44/136										1	0	2	0	2	0	0	38	65	29,9	105,0	0.236842	0
chr13	23843145	.	C	A		.		A	synonymous_variant	LOW	Hist1h2ab	H2AC7	Syn	ENSMUSG00000061615	transcript	ENSMUST00000078369	protein_coding	`1/1	c.144C>A	`p.Ala48Ala	`189/506	`144/393	`48/130										1	0	2	0	0	0	0	9	20	5,4	20,0	0.444444	0
chr13	24025909	.	G	A		.		A	synonymous_variant	LOW	Hist1h2ba	H2BC1	Syn	ENSMUSG00000050799	transcript	ENSMUST00000052776	protein_coding	`1/1	c.117C>T	`p.Tyr39Tyr	`117/389	`117/384	`39/127										1	0	2	0	2	0	0	62	56	38,24	56,0	0.387097	0
chr13	24964173	.	G	T		.		T	missense_variant	MODERATE	D130043K22Rik	KIAA0319	Non-syn	ENSMUSG00000006711	transcript	ENSMUST00000006893	protein_coding	`10/21	c.1618G>T	`p.Ala540Ser	`1874/4973	`1618/3246	`540/1081										1	0	2	0	0	0	0	12	41	9,3	41,0	0.25	0
chr13	25044795	.	A	G		.		G	missense_variant	MODERATE	Gpld1	GPLD1	Non-syn	ENSMUSG00000021340	transcript	ENSMUST00000021773	protein_coding	`4/26	c.226A>G	`p.Lys76Glu	`542/3476	`226/2529	`76/842										1	0	2	0	2	0	0	46	69	36,10	69,0	0.217391	0
chr13	29896188	.	C	A		.		A	missense_variant	MODERATE	Cdkal1	CDKAL1	Non-syn	ENSMUSG00000006191	transcript	ENSMUST00000091674	protein_coding	`6/6	c.404G>T	`p.Trp135Leu	`549/2427	`404/411	`135/136										1	0	2	0	2	0	0	44	55	28,16	55,0	0.363636	0
chr13	35006441	.	C	T		.		T	missense_variant&splice_region_variant	MODERATE	1700026J04Rik	FAM217A	Non-syn	ENSMUSG00000021414	transcript	ENSMUST00000021851	protein_coding	`4/8	c.733G>A	`p.Gly245Ser	`733/2396	`733/2118	`245/705										1	0	2	0	2	0	0	38	48	26,12	48,0	0.315789	0
chr13	35993265	.	G	A		.		A	synonymous_variant	LOW	Rpp40	RPP40	Syn	ENSMUSG00000021418	transcript	ENSMUST00000171686	protein_coding	`5/8	c.469C>T	`p.Leu157Leu	`502/4380	`469/1092	`157/363										1	0	2	0	2	0	0	20	24	14,6	24,0	0.3	0
chr13	43229389	.	T	C		.		C	upstream_gene_variant	MODIFIER	Phactr1	PHACTR1	Syn	ENSMUSG00000054728	transcript	ENSMUST00000161201	processed_transcript	`	n.-1364T>C	`	`	`	`	1364									1	0	2	0	2	0	0	25	31	22,3	31,0	0.12	0
chr13	43496848	.	A	G		.		G	downstream_gene_variant	MODIFIER	Ranbp9	RANBP9	Syn	ENSMUSG00000038546	transcript	ENSMUST00000144326	protein_coding	`	c.*2080T>C	`	`	`	`	1194									1	0	2	0	2	0	0	46	60	32,14	60,0	0.304348	0
chr13	48918453	.	C	T		.		T	synonymous_variant	LOW	Phf2	PHF2	Syn	ENSMUSG00000038025	transcript	ENSMUST00000035540	protein_coding	`6/22	c.654G>A	`p.Val218Val	`774/5260	`654/3291	`218/1096										1	0	2	0	2	0	0	21	33	18,3	33,0	0.142857	0
chr13	49198126	.	G	T		.		T	intron_variant	MODIFIER	Wnk2	WNK2	Syn	ENSMUSG00000037989	transcript	ENSMUST00000091623	protein_coding	`3/28	c.854+33C>A	`	`	`	`										1	0	2	0	2	0	0	15	9	9,6	9,0	0.4	0
chr13	49474555	.	AG	A		.		A	frameshift_variant	HIGH	Bicd2	BICD2	Non-syn	ENSMUSG00000037933	transcript	ENSMUST00000048544	protein_coding	`5/7	c.1249delG	`p.Asp417fs	`1371/6351	`1249/2556	`417/851										1	0	2	0	0	0	0	34	57	21,18	57,0	0.529412	0
chr13	49591281	.	G	C		.		C	3_prime_UTR_variant	MODIFIER	Tes3-ps		Syn	ENSMUSG00000074910	transcript	ENSMUST00000099528	protein_coding	`1/1	c.*1483G>C	`	`	`	`	1483									1	0	2	0	2	0	0	40	47	37,3	46,1	0.075	0
chr13	49616401	.	A	G		.		G	synonymous_variant	LOW	Ecm2	ECM2	Syn	ENSMUSG00000043631	transcript	ENSMUST00000051504	protein_coding	`4/10	c.927A>G	`p.Pro309Pro	`1152/3596	`927/2013	`309/670										1	0	2	0	2	0	0	33	32	24,9	32,0	0.272727	0
chr13	49820647	.	C	T		.		T	missense_variant	MODERATE	Iars	IARS1	Non-syn	ENSMUSG00000037851	transcript	ENSMUST00000047363	protein_coding	`27/34	c.2849C>T	`p.Thr950Ile	`2930/4396	`2849/3789	`950/1262										1	0	2	0	2	0	0	57	54	38,19	54,0	0.333333	0
chr13	49820648	.	C	T		.		T	synonymous_variant	LOW	Iars	IARS1	Syn	ENSMUSG00000037851	transcript	ENSMUST00000047363	protein_coding	`27/34	c.2850C>T	`p.Thr950Thr	`2931/4396	`2850/3789	`950/1262										1	0	2	0	2	0	0	57	54	37,19	54,0	0.333333	0
chr13	53472704	.	C	G		.		G	synonymous_variant	LOW	Sptlc1	SPTLC1	Syn	ENSMUSG00000021468	transcript	ENSMUST00000021920	protein_coding	`1/15	c.15G>C	`p.Ala5Ala	`31/2606	`15/1422	`5/473										1	0	2	0	2	0	0	11	18	7,4	18,0	0.363636	0
chr13	54894597	.	C	T		.		T	synonymous_variant	LOW	Tspan17	TSPAN17	Syn	ENSMUSG00000025875	transcript	ENSMUST00000131692	protein_coding	`4/9	c.327C>T	`p.Ala109Ala	`519/1048	`327/856	`109/284										1	0	2	0	2	0	0	42	37	31,11	37,0	0.261905	0
chr13	56996896	.	C	G		.		G	5_prime_UTR_variant	MODIFIER	Trpc7	TRPC7	Non-syn	ENSMUSG00000021541	transcript	ENSMUST00000022023	protein_coding	`1/12	c.-41G>C	`	`	`	`	41									1	0	2	0	2	0	0	45	56	34,11	56,0	0.244444	0
chr13	58438862	.	T	C		.		C	intron_variant	MODIFIER	Kif27	KIF27	Syn	ENSMUSG00000060176	transcript	ENSMUST00000043605	protein_coding	`4/16	c.1602+42A>G	`	`	`	`										1	0	2	0	2	0	0	16	21	9,7	21,0	0.4375	0
chr13	58438863	.	C	T		.		T	intron_variant	MODIFIER	Kif27	KIF27	Syn	ENSMUSG00000060176	transcript	ENSMUST00000043605	protein_coding	`4/16	c.1602+41G>A	`	`	`	`										1	0	2	0	2	0	0	16	21	9,7	21,0	0.4375	0
chr13	58510682	.	T	G		.		G	synonymous_variant	LOW	Rmi1	RMI1	Syn	ENSMUSG00000035367	transcript	ENSMUST00000042450	protein_coding	`3/3	c.1383T>G	`p.Ser461Ser	`1694/3522	`1383/1851	`461/616										1	0	2	0	2	0	0	32	64	22,10	64,0	0.3125	0
chr13	61641065	.	G	GA		.		GA	intron_variant	MODIFIER	Ctsm		Syn	ENSMUSG00000074871	transcript	ENSMUST00000099451	protein_coding	`3/7	c.250-9_250-8insT	`	`	`	`										1	0	2	0	0	0	0	42	44	15,11	44,0	0.261905	0
chr13	70759520	.	A	C		.		C	intron_variant	MODIFIER	BC018507	ICE1	Syn	ENSMUSG00000034525	transcript	ENSMUST00000043493	protein_coding	`5/18	c.306+16T>G	`	`	`	`										1	0	2	0	2	0	0	33	43	28,5	43,0	0.151515	0
chr13	73469066	.	G	A		.		A	synonymous_variant	LOW	Mrpl36	MRPL36	Syn	ENSMUSG00000021607	transcript	ENSMUST00000022098	protein_coding	`2/2	c.246G>A	`p.Lys82Lys	`342/899	`246/309	`82/102										1	0	2	0	2	0	0	24	52	0,24	52,0	1	0
chr13	74471707	.	C	G		.		G	downstream_gene_variant	MODIFIER	Sdha	SDHA	Syn	ENSMUSG00000021577	transcript	ENSMUST00000160667	processed_transcript	`	n.*3223G>C	`	`	`	`	3223									1	0	2	0	0	0	0	20	19	16,4	19,0	0.2	0
chr13	74851170	.	GA	G		.		G	frameshift_variant	HIGH	Cast	CAST	Non-syn	ENSMUSG00000021585	transcript	ENSMUST00000072276	protein_coding	`25/32	c.1840delT	`p.Ser614fs	`1840/2923	`1840/2367	`614/788										1	0	2	0	0	0	0	43	49	21,16	49,0	0.372093	0
chr13	77222663	.	T	C		.		C	intron_variant	MODIFIER	Ankrd32	SLF1	Syn	ENSMUSG00000021597	transcript	ENSMUST00000151524	protein_coding	`14/20	c.1818+39A>G	`	`	`	`										1	0	2	0	2	0	0	19	27	8,11	27,0	0.578947	0
chr13	83879755	.	C	T		.		T	downstream_gene_variant	MODIFIER	Mir9-2		Syn	ENSMUSG00000065424	transcript	ENSMUST00000083490	miRNA	`	n.*1258C>T	`	`	`	`	1258									1	0	2	0	2	0	0	33	49	24,9	49,0	0.272727	0
chr13	89831342	.	G	A		.		A	missense_variant	MODERATE	Vcan	VCAN	Non-syn	ENSMUSG00000021614	transcript	ENSMUST00000109546	protein_coding	`8/15	c.5687C>T	`p.Thr1896Ile	`6130/12427	`5687/10065	`1896/3354										1	0	2	0	2	0	0	45	60	34,11	60,0	0.244444	0
chr13	93208729	.	C	A		.		A	synonymous_variant	LOW	Ankrd34b	ANKRD34B	Syn	ENSMUSG00000045034	transcript	ENSMUST00000061594	protein_coding	`5/5	c.513C>A	`p.Pro171Pro	`1129/4013	`513/1527	`171/508										1	0	2	0	2	0	0	17	30	10,7	30,0	0.411765	0
chr13	93209104	.	A	G		.		G	synonymous_variant	LOW	Ankrd34b	ANKRD34B	Syn	ENSMUSG00000045034	transcript	ENSMUST00000061594	protein_coding	`5/5	c.888A>G	`p.Val296Val	`1504/4013	`888/1527	`296/508										1	0	2	0	2	0	0	17	37	11,6	37,0	0.352941	0
chr13	93210039	.	C	A		.		A	3_prime_UTR_variant	MODIFIER	Ankrd34b	ANKRD34B	Syn	ENSMUSG00000045034	transcript	ENSMUST00000061594	protein_coding	`5/5	c.*296C>A	`	`	`	`	296									1	0	2	0	0	0	0	38	56	34,4	56,0	0.105263	0
chr13	94210995	.	A	G		.		G	synonymous_variant	LOW	Jmy	JMY	Syn	ENSMUSG00000021690	transcript	ENSMUST00000065537	protein_coding	`9/11	c.2619T>C	`p.Thr873Thr	`3002/4548	`2619/2952	`873/983										1	0	2	0	2	0	0	18	28	12,6	28,0	0.333333	0
chr13	94394819	.	T	A		.		A	missense_variant	MODERATE	Bhmt	BHMT	Non-syn	ENSMUSG00000074768	transcript	ENSMUST00000099309	protein_coding	`5/8	c.575A>T	`p.Asp192Val	`1040/2274	`575/1224	`192/407										1	0	2	0	2	0	0	56	70	52,4	70,0	0.0714286	0
chr13	96106761	.	C	T		.		T	3_prime_UTR_variant	MODIFIER	Zbed3	ZBED3	Syn	ENSMUSG00000041995	transcript	ENSMUST00000045909	protein_coding	`2/2	c.*50C>T	`	`	`	`	50									1	0	2	0	2	0	0	31	54	28,3	54,0	0.0967742	0
chr13	96248653	.	C	A		.		A	upstream_gene_variant	MODIFIER	S100z	S100Z	Syn	ENSMUSG00000021679	transcript	ENSMUST00000022186	protein_coding	`	c.-43G>T	`	`	`	`	43									1	0	2	0	2	0	0	15	23	11,4	23,0	0.266667	0
chr13	96486186	.	C	T		.		T	intron_variant	MODIFIER	Iqgap2	IQGAP2	Syn	ENSMUSG00000021676	transcript	ENSMUST00000068603	protein_coding	`11/35	c.1233-50G>A	`	`	`	`										1	0	2	0	0	0	0	21	33	10,11	33,0	0.52381	0
chr13	100828707	.	C	T		.		T	missense_variant	MODERATE	Bdp1	BDP1	Non-syn	ENSMUSG00000049658	transcript	ENSMUST00000109379	protein_coding	`19/38	c.3958G>A	`p.Asp1320Asn	`3958/7567	`3958/7416	`1320/2471										1	0	2	0	2	0	0	17	20	12,5	20,0	0.294118	0
chr13	100930420	.	A	C		.		C	missense_variant	MODERATE	Naip2	NAIP	Non-syn	ENSMUSG00000078945	transcript	ENSMUST00000067975	protein_coding	`10/15	c.3062T>G	`p.Met1021Arg	`3110/4688	`3062/4344	`1021/1447										1	0	2	0	2	0	0	44	81	38,6	81,0	0.136364	0
chr13	100957434	.	A	C		.		C	synonymous_variant	LOW	Naip2	NAIP	Syn	ENSMUSG00000078945	transcript	ENSMUST00000067975	protein_coding	`3/15	c.582T>G	`p.Thr194Thr	`630/4688	`582/4344	`194/1447										1	0	2	0	2	0	0	102	135	62,40	135,0	0.392157	0
chr13	101068835	.	C	T		.		T	missense_variant	MODERATE	Naip6	NAIP	Non-syn	ENSMUSG00000078942	transcript	ENSMUST00000042220	protein_coding	`9/14	c.3134G>A	`p.Arg1045His	`3199/6705	`3134/4212	`1045/1403										1	0	2	0	2	0	0	89	115	67,22	117,0	0.247191	0
chr13	103496238	.	A	G		.		G	missense_variant	MODERATE	Cd180	CD180	Non-syn	ENSMUSG00000021624	transcript	ENSMUST00000022124	protein_coding	`3/3	c.1711A>G	`p.Thr571Ala	`1853/2650	`1711/1986	`571/661										1	0	2	0	2	0	0	36	35	22,14	35,0	0.388889	0
chr13	103544282	.	T	C		.		C	missense_variant	MODERATE	Mast4	MAST4	Non-syn	ENSMUSG00000034751	transcript	ENSMUST00000167058	protein_coding	`24/29	c.3143A>G	`p.Asp1048Gly	`3411/10636	`3143/7857	`1048/2618										1	0	2	0	0	0	0	70	88	65,5	88,0	0.0714286	0
chr13	105234941	.	T	G		.		G	missense_variant	MODERATE	Adamts6	ADAMTS6	Non-syn	ENSMUSG00000046169	transcript	ENSMUST00000065766	protein_coding	`20/25	c.2483T>G	`p.Val828Gly	`2892/4822	`2483/3354	`828/1117										1	0	2	0	2	0	0	36	33	25,11	33,0	0.305556	0
chr13	105653777	.	C	T		.		T	missense_variant	MODERATE	Fam159b	SHISAL2B	Non-syn	ENSMUSG00000042655	transcript	ENSMUST00000043061	protein_coding	`1/3	c.17G>A	`p.Arg6His	`197/1310	`17/477	`6/158										1	0	2	0	2	0	0	9	18	6,3	18,0	0.333333	0
chr13	108530421	.	C	A		.		A	stop_gained	HIGH	Zswim6	ZSWIM6	Non-syn	ENSMUSG00000032846	transcript	ENSMUST00000105097	protein_coding	`9/15	c.1852G>T	`p.Glu618*	`1867/5456	`1852/3624	`618/1207										1	0	2	0	2	0	0	20	34	13,7	34,0	0.35	0
chr13	110051088	.	T	G		.		G	missense_variant	MODERATE	Pde4d	PDE4D	Non-syn	ENSMUSG00000021699	transcript	ENSMUST00000153234	protein_coding	`1/15	c.239T>G	`p.Leu80Arg	`241/2284	`239/2262	`80/753										1	0	2	0	2	0	0	26	29	16,10	29,0	0.384615	0
chr13	112228257	.	G	A		.		A	missense_variant	MODERATE	Gpbp1	GPBP1	Non-syn	ENSMUSG00000032745	transcript	ENSMUST00000047627	protein_coding	`10/13	c.940C>T	`p.Arg314Cys	`2339/3694	`940/1482	`314/493										1	0	2	0	2	0	0	48	54	32,16	54,0	0.333333	0
chr13	113780079	.	G	A		.		A	synonymous_variant	LOW	Ccno	CCNO	Syn	ENSMUSG00000042417	transcript	ENSMUST00000038404	protein_coding	`3/3	c.873G>A	`p.Ala291Ala	`969/1876	`873/1059	`291/352										1	0	2	0	2	0	0	15	21	10,5	21,0	0.333333	0
chr13	114141999	.	C	T		.		T	intron_variant	MODIFIER	BC067074		Syn	ENSMUSG00000021763	transcript	ENSMUST00000136755	protein_coding	`7/8	c.4866+25C>T	`	`	`	`										1	0	2	0	2	0	0	20	29	17,3	29,0	0.15	0
chr13	114156433	.	G	T		.		T	missense_variant	MODERATE	BC067074		Non-syn	ENSMUSG00000021763	transcript	ENSMUST00000136755	protein_coding	`8/9	c.5008G>T	`p.Val1670Leu	`5010/8098	`5008/7095	`1670/2364										1	0	2	0	2	0	0	31	43	19,12	43,0	0.387097	0
chr14	8726249	.	C	G		.		G	intron_variant	MODIFIER	Flnb	FLNB	Syn	ENSMUSG00000025278	transcript	ENSMUST00000052678	protein_coding	`13/45	c.2056-9C>G	`	`	`	`										1	0	2	0	2	0	0	28	31	22,6	31,0	0.214286	0
chr14	9076237	.	C	T		.		T	splice_region_variant&synonymous_variant	LOW	Acox2	ACOX2	Non-syn	ENSMUSG00000021751	transcript	ENSMUST00000022271	protein_coding	`12/15	c.1632G>A	`p.Lys544Lys	`1772/2441	`1632/2046	`544/681										1	0	2	0	2	0	0	27	33	18,9	33,0	0.333333	0
chr14	10382864	.	TG	T		.		T	3_prime_UTR_variant	MODIFIER	Fhit	FHIT	Syn	ENSMUSG00000060579	transcript	ENSMUST00000160340	protein_coding	`10/10	c.*42delC	`	`	`	`	42									1	0	2	0	0	0	0	33	54	16,12	54,0	0.363636	0
chr14	14776043	.	C	A		.		A	intron_variant	MODIFIER	Gm11100		Syn	ENSMUSG00000079357	transcript	ENSMUST00000112652	antisense	`2/4	n.449-22C>A	`	`	`	`										1	0	2	0	2	0	0	29	32	21,8	32,0	0.275862	0
chr14	20627269	.	T	C		.		C	synonymous_variant	LOW	Nid2	NID2	Syn	ENSMUSG00000021806	transcript	ENSMUST00000022340	protein_coding	`18/21	c.3927T>C	`p.Phe1309Phe	`4008/4884	`3927/4212	`1309/1403										1	0	2	0	2	0	0	19	43	16,3	43,0	0.157895	0
chr14	22612475	.	C	A		.		A	3_prime_UTR_variant	MODIFIER	Samd8	SAMD8	Syn	ENSMUSG00000021770	transcript	ENSMUST00000022292	protein_coding	`6/6	c.*12C>A	`	`	`	`	12									1	0	2	0	0	0	0	48	53	44,4	53,0	0.0833333	0
chr14	27529694	.	T	C		.		C	missense_variant	MODERATE	Dnahc12	DNAH12	Non-syn	ENSMUSG00000021879	transcript	ENSMUST00000022433	protein_coding	`10/43	c.1180T>C	`p.Cys394Arg	`1237/7005	`1180/6948	`394/2315										1	0	2	0	2	0	0	45	37	37,8	37,0	0.177778	0
chr14	27714231	.	T	A		.		A	upstream_gene_variant	MODIFIER	Asb14	ASB14	Syn	ENSMUSG00000021898	transcript	ENSMUST00000165305	nonsense_mediated_decay	`	c.-2200T>A	`	`	`	`	2198									1	0	2	0	2	0	0	73	54	60,13	54,0	0.178082	0
chr14	29782339	.	C	T		.		T	splice_region_variant&intron_variant	LOW	Cacna2d3	CACNA2D3	Non-syn	ENSMUSG00000021991	transcript	ENSMUST00000022567	protein_coding	`31/37	c.2690+5G>A	`	`	`	`										1	0	2	0	2	0	0	44	44	38,6	44,0	0.136364	0
chr14	31732284	.	C	A		.		A	upstream_gene_variant	MODIFIER	Itih3	ITIH3	Syn	ENSMUSG00000006522	transcript	ENSMUST00000166622	protein_coding	`	c.-3711G>T	`	`	`	`	3711									1	0	2	0	2	0	0	23	27	16,7	27,0	0.304348	0
chr14	31962656	.	G	T		.		T	upstream_gene_variant	MODIFIER	Stab1	STAB1	Syn	ENSMUSG00000042286	transcript	ENSMUST00000161129	retained_intron	`	n.-4017C>A	`	`	`	`	4017									1	0	2	0	2	0	0	48	32	38,10	32,0	0.208333	0
chr14	31970521	.	C	A		.		A	downstream_gene_variant	MODIFIER	Stab1	STAB1	Syn	ENSMUSG00000042286	transcript	ENSMUST00000159532	retained_intron	`	n.*1175G>T	`	`	`	`	1175									1	0	2	0	2	0	0	38	45	31,7	45,0	0.184211	0
chr14	31970523	.	G	T		.		T	downstream_gene_variant	MODIFIER	Stab1	STAB1	Syn	ENSMUSG00000042286	transcript	ENSMUST00000159532	retained_intron	`	n.*1173C>A	`	`	`	`	1173									1	0	2	0	2	0	0	40	47	33,7	47,0	0.175	0
chr14	32075377	.	C	T		.		T	synonymous_variant	LOW	Dnahc1	DNAH1	Syn	ENSMUSG00000019027	transcript	ENSMUST00000048603	protein_coding	`75/78	c.12006G>A	`p.Glu4002Glu	`12074/12872	`12006/12753	`4002/4250										1	0	2	0	2	0	0	60	46	30,30	46,0	0.5	0
chr14	33158125	.	G	A		.		A	synonymous_variant	LOW	Ogdhl	OGDHL	Syn	ENSMUSG00000021913	transcript	ENSMUST00000022480	protein_coding	`20/24	c.2505G>A	`p.Val835Val	`2673/3449	`2505/3090	`835/1029										1	0	2	0	2	0	0	52	30	43,9	30,0	0.173077	0
chr14	33476883	.	TG	T		.		T	frameshift_variant	HIGH	3425401B19Rik	C10orf71	Non-syn	ENSMUSG00000071540	transcript	ENSMUST00000096038	protein_coding	`1/1	c.309delC	`p.Lys104fs	`309/4239	`309/4239	`103/1412										1	0	2	0	0	0	0	65	58	21,17	58,0	0.261538	0
chr14	33784141	.	A	G		.		G	synonymous_variant	LOW	Wdfy4	WDFY4	Syn	ENSMUSG00000051506	transcript	ENSMUST00000130509	protein_coding	`57/62	c.8691T>C	`p.Ala2897Ala	`8906/10033	`8691/9450	`2897/3149										1	0	2	0	2	0	0	29	20	26,3	20,0	0.103448	0
chr14	33908478	.	C	A		.		A	missense_variant	MODERATE	Wdfy4	WDFY4	Non-syn	ENSMUSG00000051506	transcript	ENSMUST00000130509	protein_coding	`27/62	c.4592G>T	`p.Gly1531Val	`4807/10033	`4592/9450	`1531/3149										1	0	2	0	2	0	0	45	39	34,11	39,0	0.244444	0
chr14	34909715	.	G	T		.		T	splice_acceptor_variant&intron_variant	HIGH	Anxa8	ANXA8L1	Non-syn	ENSMUSG00000021950	transcript	ENSMUST00000022519	protein_coding	`9/11	c.743-1G>T	`	`	`	`										1	0	2	0	2	0	0	78	96	55,23	96,0	0.294872	0
chr14	35392496	.	C	T		.		T	synonymous_variant	LOW	Ldb3	LDB3	Syn	ENSMUSG00000021798	transcript	ENSMUST00000022327	protein_coding	`3/14	c.111G>A	`p.Lys37Lys	`218/5040	`111/2172	`37/723										1	0	2	0	2	0	0	14	18	11,3	18,0	0.214286	0
chr14	47399890	.	G	A		.		A	missense_variant	MODERATE	Cnih	CNIH1	Non-syn	ENSMUSG00000015759	transcript	ENSMUST00000015903	protein_coding	`3/5	c.161C>T	`p.Pro54Leu	`309/1523	`161/435	`54/144										1	0	2	0	0	0	0	40	75	35,5	75,0	0.125	0
chr14	47435308	.	C	A		.		A	stop_gained	HIGH	Gmfb	GMFB	Non-syn	ENSMUSG00000062014	transcript	ENSMUST00000079314	protein_coding	`4/7	c.166G>T	`p.Glu56*	`305/4171	`166/429	`56/142										1	0	2	0	2	0	0	10	27	0,10	27,0	1	0
chr14	49933343	.	G	A		.		A	synonymous_variant	LOW	Slc35f4	SLC35F4	Syn	ENSMUSG00000021852	transcript	ENSMUST00000074368	protein_coding	`4/8	c.738C>T	`p.Phe246Phe	`1011/1931	`738/1458	`246/485										1	0	2	0	2	0	0	12	26	3,9	26,0	0.75	0
chr14	51135554	.	T	C		.		C	missense_variant	MODERATE	Olfr742		Non-syn	ENSMUSG00000068431	transcript	ENSMUST00000089836	protein_coding	`1/1	c.674T>C	`p.Val225Ala	`759/1120	`674/936	`225/311										1	0	2	0	2	0	0	69	107	31,38	107,0	0.550725	0
chr14	51629578	.	G	T		.		T	stop_lost	HIGH	Rnase10	RNASE10	Non-syn	ENSMUSG00000021872	transcript	ENSMUST00000022424	protein_coding	`2/2	c.737G>T	`p.Ter246Leuext*?	`775/1630	`737/738	`246/245										1	0	2	0	2	0	0	15	42	10,5	42,0	0.333333	0
chr14	51782273	.	C	T		.		T	synonymous_variant	LOW	Ear5	RNASE2	Syn	ENSMUSG00000059606	transcript	ENSMUST00000075648	protein_coding	`1/1	c.135C>T	`p.Pro45Pro	`339/759	`135/468	`45/155										1	0	2	0	2	0	0	40	59	25,15	59,0	0.375	0
chr14	52034012	.	T	C		.		C	synonymous_variant	LOW	Vmn2r88		Syn	ENSMUSG00000000606	transcript	ENSMUST00000159674	protein_coding	`3/6	c.969T>C	`p.His323His	`969/2907	`969/2412	`323/803										1	0	2	0	0	0	0	142	181	115,6	153,1	0.0422535	0
chr14	52034014	.	T	A		.		A	missense_variant	MODERATE	Vmn2r88		Non-syn	ENSMUSG00000000606	transcript	ENSMUST00000159674	protein_coding	`3/6	c.971T>A	`p.Ile324Asn	`971/2907	`971/2412	`324/803										1	0	2	0	0	0	0	140	181	115,6	153,1	0.0428571	0
chr14	52888343	.	C	A		.		A	missense_variant	MODERATE	Rab2b	RAB2B	Non-syn	ENSMUSG00000022159	transcript	ENSMUST00000022765	protein_coding	`5/8	c.336G>T	`p.Met112Ile	`640/2906	`336/651	`112/216										1	0	2	0	2	0	0	34	32	31,3	32,0	0.0882353	0
chr14	53373224	.	G	T		.		T	missense_variant&splice_region_variant	MODERATE	Trav6d-4		Non-syn	ENSMUSG00000076768	transcript	ENSMUST00000103577	IG_V_gene	`2/2	c.50G>T	`p.Gly17Val	`81/376	`50/345	`17/114										1	0	2	0	2	0	0	48	66	42,6	67,0	0.125	0
chr14	55732630	.	T	C		.		C	synonymous_variant	LOW	Jph4	JPH4	Syn	ENSMUSG00000022208	transcript	ENSMUST00000022819	protein_coding	`3/6	c.765A>G	`p.Thr255Thr	`1881/4485	`765/1887	`255/628										1	0	2	0	2	0	0	9	16	5,4	16,0	0.444444	0
chr14	56224043	.	G	T		.		T	stop_gained	HIGH	Irf9	IRF9	Non-syn	ENSMUSG00000002325	transcript	ENSMUST00000134863	protein_coding	`3/10	c.352G>T	`p.Glu118*	`914/2959	`352/1398	`118/465										1	0	2	0	2	0	0	19	33	8,11	33,0	0.578947	0
chr14	56386473	.	C	T		.		T	missense_variant	MODERATE	Ltb4r1	LTB4R	Non-syn	ENSMUSG00000046908	transcript	ENSMUST00000057569	protein_coding	`2/2	c.395C>T	`p.Thr132Ile	`536/1394	`395/1056	`132/351										1	0	2	0	2	0	0	27	39	19,8	39,0	0.296296	0
chr14	56785593	.	G	T		.		T	missense_variant	MODERATE	Gzmn		Non-syn	ENSMUSG00000015443	transcript	ENSMUST00000167932	protein_coding	`5/6	c.623C>A	`p.Thr208Lys	`725/989	`623/642	`208/213										1	0	2	0	2	0	0	21	33	0,21	33,0	1	0
chr14	56785594	.	T	A		.		A	missense_variant	MODERATE	Gzmn		Non-syn	ENSMUSG00000015443	transcript	ENSMUST00000167932	protein_coding	`5/6	c.622A>T	`p.Thr208Ser	`724/989	`622/642	`208/213										1	0	2	0	2	0	0	21	33	0,21	33,0	1	0
chr14	60421155	.	G	C		.		C	missense_variant&splice_region_variant	MODERATE	Atp8a2	ATP8A2	Non-syn	ENSMUSG00000021983	transcript	ENSMUST00000080368	protein_coding	`27/36	c.2560C>G	`p.Leu854Val	`2712/3895	`2560/3447	`854/1148										1	0	2	0	2	0	0	37	57	16,21	57,0	0.567568	0
chr14	61825854	.	T	C		.		C	missense_variant	MODERATE	Sacs	SACS	Non-syn	ENSMUSG00000048279	transcript	ENSMUST00000074447	protein_coding	`9/9	c.6511T>C	`p.Ser2171Pro	`6511/13749	`6511/13749	`2171/4582										1	0	2	0	2	0	0	31	60	0,31	60,0	1	0
chr14	61826914	.	T	G		.		G	missense_variant	MODERATE	Sacs	SACS	Non-syn	ENSMUSG00000048279	transcript	ENSMUST00000074447	protein_coding	`9/9	c.7571T>G	`p.Phe2524Cys	`7571/13749	`7571/13749	`2524/4582										1	0	2	0	2	0	0	33	69	30,3	69,0	0.0909091	0
chr14	62224550	.	C	G		.		G	missense_variant	MODERATE	Trim13	TRIM13	Non-syn	ENSMUSG00000035235	transcript	ENSMUST00000039562	protein_coding	`3/3	c.1178C>G	`p.Ala393Gly	`1345/1578	`1178/1224	`393/407										1	0	2	0	2	0	0	25	49	18,6	49,0	0.24	0
chr14	67539226	.	G	T		.		T	downstream_gene_variant	MODIFIER	Pnma2	PNMA2	Syn	ENSMUSG00000046204	transcript	ENSMUST00000089236	protein_coding	`	c.*3163G>T	`	`	`	`	335									1	0	2	0	2	0	0	8	20	4,4	20,0	0.5	0
chr14	67657761	.	G	C		.		C	missense_variant	MODERATE	Ppp2r2a	PPP2R2A	Non-syn	ENSMUSG00000022052	transcript	ENSMUST00000089230	protein_coding	`3/10	c.317C>G	`p.Ala106Gly	`464/2380	`317/1530	`106/509										1	0	2	0	2	0	0	43	59	29,14	57,0	0.325581	0
chr14	70479645	.	G	A		.		A	missense_variant	MODERATE	Egr3	EGR3	Non-syn	ENSMUSG00000033730	transcript	ENSMUST00000035908	protein_coding	`2/2	c.1097G>A	`p.Gly366Glu	`1097/1416	`1097/1164	`366/387										1	0	2	0	2	0	0	11	19	5,6	19,0	0.545455	0
chr14	70571319	.	G	A		.		A	missense_variant	MODERATE	Pdlim2	PDLIM2	Non-syn	ENSMUSG00000022090	transcript	ENSMUST00000022681	protein_coding	`5/10	c.415C>T	`p.Pro139Ser	`490/1523	`415/1050	`139/349										1	0	2	0	2	0	0	6	20	1,5	20,0	0.833333	0
chr14	71177401	.	G	A		.		A	missense_variant	MODERATE	Dok2	DOK2	Non-syn	ENSMUSG00000022102	transcript	ENSMUST00000022698	protein_coding	`5/5	c.760G>A	`p.Gly254Arg	`894/1795	`760/1239	`254/412										1	0	2	0	2	0	0	8	23	0,8	23,0	1	0
chr14	78244176	.	A	C		.		C	intron_variant	MODIFIER	Dnajc15	DNAJC15	Syn	ENSMUSG00000022013	transcript	ENSMUST00000022590	protein_coding	`4/5	c.305+27T>G	`	`	`	`										1	0	2	0	2	0	0	28	38	15,13	38,0	0.464286	0
chr14	78678820	.	G	A		.		A	intron_variant	MODIFIER	Tnfsf11	TNFSF11	Syn	ENSMUSG00000022015	transcript	ENSMUST00000022592	protein_coding	`4/4	c.530-16C>T	`	`	`	`										1	0	2	0	2	0	0	31	36	15,16	36,0	0.516129	0
chr14	93414768	.	C	T		.		T	missense_variant	MODERATE	Pcdh9	PCDH9	Non-syn	ENSMUSG00000055421	transcript	ENSMUST00000068992	protein_coding	`4/4	c.3677G>A	`p.Gly1226Glu	`3677/3714	`3677/3714	`1226/1237										1	0	2	0	2	0	0	20	54	9,11	53,0	0.55	0
chr14	96281078	.	G	A		.		A	synonymous_variant	LOW	4921530L21Rik		Syn	ENSMUSG00000034689	transcript	ENSMUST00000045892	protein_coding	`2/2	c.51G>A	`p.Leu17Leu	`240/1156	`51/825	`17/274										1	0	2	0	2	0	0	15	30	8,7	30,0	0.466667	0
chr14	96522545	.	A	T		.		T	missense_variant	MODERATE	Klhl1	KLHL1	Non-syn	ENSMUSG00000022076	transcript	ENSMUST00000022666	protein_coding	`10/11	c.2087T>A	`p.Val696Asp	`2872/4122	`2087/2256	`696/751										1	0	2	0	2	0	0	17	35	0,17	35,0	1	0
chr14	106507726	.	AG	A		.		A	3_prime_UTR_variant	MODIFIER	Trim52		Syn	ENSMUSG00000022113	transcript	ENSMUST00000022708	protein_coding	`1/1	c.*900delG	`	`	`	`	900									1	0	2	0	0	0	0	23	24	16,14	24,0	0.608696	0
chr14	121693861	.	G	A		.		A	intron_variant	MODIFIER	Stk24	STK24	Syn	ENSMUSG00000063410	transcript	ENSMUST00000079817	protein_coding	`7/10	c.929+16C>T	`	`	`	`										1	0	2	0	2	0	0	5	8	2,3	8,0	0.6	0
chr14	123692734	.	A	G		.		G	synonymous_variant	LOW	Nalcn	NALCN	Syn	ENSMUSG00000000197	transcript	ENSMUST00000000201	protein_coding	`37/44	c.4113T>C	`p.Asn1371Asn	`4481/7115	`4113/5220	`1371/1739										1	0	2	0	0	0	0	36	67	32,4	67,0	0.111111	0
chr15	11229813	.	A	C		.		C	synonymous_variant	LOW	Adamts12	ADAMTS12	Syn	ENSMUSG00000047497	transcript	ENSMUST00000061318	protein_coding	`18/24	c.2830A>C	`p.Arg944Arg	`3071/6234	`2830/4803	`944/1600										1	0	2	0	0	0	0	47	84	35,12	81,3	0.255319	0
chr15	11825397	.	C	T		.		T	upstream_gene_variant	MODIFIER	Npr3	NPR3	Syn	ENSMUSG00000022206	transcript	ENSMUST00000166514	protein_coding	`	c.-12294G>A	`	`	`	`	4654									1	0	2	0	2	0	0	25	23	21,4	23,0	0.16	0
chr15	26472830	.	G	A		.		A	downstream_gene_variant	MODIFIER	Fbxl7	FBXL7	Syn	ENSMUSG00000043556	transcript	ENSMUST00000059204	protein_coding	`	c.*9C>T	`	`	`	`	9									1	0	2	0	2	0	0	23	28	14,9	28,0	0.391304	0
chr15	28208436	.	C	T		.		T	intron_variant	MODIFIER	Dnahc5	DNAH5	Syn	ENSMUSG00000022262	transcript	ENSMUST00000067048	protein_coding	`22/78	c.3387+34C>T	`	`	`	`										1	0	2	0	2	0	0	35	33	29,6	33,0	0.171429	0
chr15	34434739	.	C	T		.		T	synonymous_variant	LOW	Pop1	POP1	Syn	ENSMUSG00000022325	transcript	ENSMUST00000052290	protein_coding	`4/17	c.336C>T	`p.Ala112Ala	`450/3395	`336/3138	`112/1045										1	0	2	0	2	0	0	9	15	5,4	15,0	0.444444	0
chr15	35700411	.	A	C		.		C	missense_variant	MODERATE	Vps13b	VPS13B	Non-syn	ENSMUSG00000037646	transcript	ENSMUST00000048646	protein_coding	`36/62	c.6244A>C	`p.Thr2082Pro	`6504/13370	`6244/11982	`2082/3993										1	0	2	0	2	0	0	34	32	29,5	32,0	0.147059	0
chr15	38908539	.	C	T		.		T	5_prime_UTR_variant	MODIFIER	Cthrc1	CTHRC1	Non-syn	ENSMUSG00000054196	transcript	ENSMUST00000067072	protein_coding	`1/4	c.-11C>T	`	`	`	`	11									1	0	2	0	2	0	0	14	17	5,9	17,0	0.642857	0
chr15	40933971	.	C	A		.		A	missense_variant	MODERATE	Zfpm2	ZFPM2	Non-syn	ENSMUSG00000022306	transcript	ENSMUST00000053467	protein_coding	`8/8	c.2305C>A	`p.Pro769Thr	`2807/4974	`2305/3456	`769/1151										1	0	2	0	2	0	0	26	45	15,11	45,0	0.423077	0
chr15	47467909	.	A	C		.		C	missense_variant	MODERATE	Csmd3	CSMD3	Non-syn	ENSMUSG00000022311	transcript	ENSMUST00000100670	protein_coding	`57/71	c.9109T>G	`p.Leu3037Val	`9194/13022	`9109/11124	`3037/3707										1	0	2	0	2	0	0	49	75	33,16	75,0	0.326531	0
chr15	47527372	.	G	A		.		A	missense_variant	MODERATE	Csmd3	CSMD3	Non-syn	ENSMUSG00000022311	transcript	ENSMUST00000100670	protein_coding	`45/71	c.7040C>T	`p.Ser2347Leu	`7125/13022	`7040/11124	`2347/3707										1	0	2	0	2	0	0	27	46	21,6	45,0	0.222222	0
chr15	51809696	.	C	G		.		G	missense_variant	MODERATE	Rad21	RAD21	Non-syn	ENSMUSG00000022314	transcript	ENSMUST00000022927	protein_coding	`3/14	c.169G>C	`p.Gly57Arg	`414/3604	`169/1908	`57/635										1	0	2	0	2	0	0	19	35	14,5	35,0	0.263158	0
chr15	55304525	.	C	T		.		T	missense_variant	MODERATE	Col14a1	COL14A1	Non-syn	ENSMUSG00000022371	transcript	ENSMUST00000023053	protein_coding	`39/48	c.4598C>T	`p.Pro1533Leu	`4870/6457	`4598/5394	`1533/1797										1	0	2	0	2	0	0	44	60	31,13	60,0	0.295455	0
chr15	57884426	.	C	A		.		A	missense_variant	MODERATE	Zhx1	ZHX1	Non-syn	ENSMUSG00000022361	transcript	ENSMUST00000070143	protein_coding	`3/4	c.1978G>T	`p.Gly660Trp	`2636/4763	`1978/2622	`660/873										1	0	2	0	2	0	0	49	47	46,3	47,0	0.0612245	0
chr15	59847378	.	G	T		.		T	missense_variant	MODERATE	4933412E24Rik		Non-syn	ENSMUSG00000071749	transcript	ENSMUST00000096421	protein_coding	`1/1	c.767C>A	`p.Thr256Asn	`796/1753	`767/1542	`256/513										1	0	2	0	2	0	0	22	27	16,6	27,0	0.272727	0
chr15	63723347	.	T	G		.		G	3_prime_UTR_variant	MODIFIER	Gsdmc4	GSDMC	Syn	ENSMUSG00000055748	transcript	ENSMUST00000063530	protein_coding	`11/11	c.*12A>C	`	`	`	`	12									1	0	2	0	2	0	0	65	86	38,27	86,0	0.415385	0
chr15	71309492	.	G	C		.		C	missense_variant	MODERATE	Fam135b	FAM135B	Non-syn	ENSMUSG00000036800	transcript	ENSMUST00000022953	protein_coding	`10/20	c.964C>G	`p.Leu322Val	`1153/4623	`964/4212	`322/1403										1	0	2	0	2	0	0	33	45	23,10	45,0	0.30303	0
chr15	74681967	.	A	C		.		C	missense_variant	MODERATE	Cyp11b2	CYP11B1	Non-syn	ENSMUSG00000022589	transcript	ENSMUST00000167634	protein_coding	`8/9	c.1277T>G	`p.Met426Arg	`1364/1625	`1277/1509	`426/502										1	0	2	0	2	0	0	37	50	29,8	50,0	0.216216	0
chr15	74989051	.	C	A		.		A	missense_variant	MODERATE	Ly6g		Non-syn	ENSMUSG00000022582	transcript	ENSMUST00000023246	protein_coding	`2/2	c.218C>A	`p.Thr73Asn	`218/336	`218/336	`73/111										1	0	2	0	2	0	0	61	71	50,11	71,0	0.180328	0
chr15	75724045	.	G	A		.		A	synonymous_variant	LOW	Naprt1	NAPRT	Syn	ENSMUSG00000022574	transcript	ENSMUST00000023237	protein_coding	`3/13	c.375C>T	`p.Ser125Ser	`614/1890	`375/1617	`125/538										1	0	2	0	2	0	0	31	36	14,17	35,1	0.548387	0
chr15	76005867	.	G	A		.		A	synonymous_variant	LOW	Plec	PLEC	Syn	ENSMUSG00000022565	transcript	ENSMUST00000073418	protein_coding	`33/33	c.10809C>T	`p.Asp3603Asp	`10992/15455	`10809/14076	`3603/4691										1	0	2	0	2	0	0	35	35	30,5	35,0	0.142857	0
chr15	76073581	.	C	T		.		T	missense_variant	MODERATE	Parp10	PARP10	Non-syn	ENSMUSG00000063268	transcript	ENSMUST00000075689	protein_coding	`2/11	c.85G>A	`p.Glu29Lys	`187/3284	`85/2883	`29/960										1	0	2	0	2	0	0	32	32	17,15	32,0	0.46875	0
chr15	76174957	.	G	C		.		C	downstream_gene_variant	MODIFIER	Sharpin	SHARPIN	Syn	ENSMUSG00000022552	transcript	ENSMUST00000023211	protein_coding	`	c.*2744C>G	`	`	`	`	2513									1	0	2	0	2	0	0	34	42	31,3	42,0	0.0882353	0
chr15	76283918	.	T	A		.		A	missense_variant	MODERATE	Bop1	BOP1	Non-syn	ENSMUSG00000022557	transcript	ENSMUST00000023217	protein_coding	`15/16	c.2020A>T	`p.Ile674Phe	`2068/2476	`2020/2199	`674/732										1	0	2	0	2	0	0	63	56	54,9	56,0	0.142857	0
chr15	76700846	.	TG	T		.		T	splice_region_variant&intron_variant	LOW	Zfp251	ZNF251	Non-syn	ENSMUSG00000022526	transcript	ENSMUST00000080406	protein_coding	`1/3	c.31-3delC	`	`	`	`										1	0	2	0	0	0	0	35	28	14,12	28,0	0.342857	0
chr15	78438562	.	C	A		.		A	synonymous_variant	LOW	Cyth4	CYTH4	Syn	ENSMUSG00000018008	transcript	ENSMUST00000169640	protein_coding	`6/13	c.405C>A	`p.Pro135Pro	`514/2791	`405/1227	`135/408										1	0	2	0	2	0	0	31	35	23,8	35,0	0.258065	0
chr15	78680237	.	G	T		.		T	missense_variant	MODERATE	Cdc42ep1	CDC42EP1	Non-syn	ENSMUSG00000049521	transcript	ENSMUST00000059619	protein_coding	`3/3	c.1106G>T	`p.Trp369Leu	`1447/2542	`1106/1230	`369/409										1	0	2	0	2	0	0	11	17	7,4	17,0	0.363636	0
chr15	78797697	.	C	T		.		T	synonymous_variant	LOW	Triobp	TRIOBP	Syn	ENSMUSG00000033088	transcript	ENSMUST00000089366	protein_coding	`8/25	c.1620C>T	`p.Thr540Thr	`2232/7339	`1620/6057	`540/2018										1	0	2	0	2	0	0	29	29	18,11	29,0	0.37931	0
chr15	78803987	.	G	A		.		A	synonymous_variant	LOW	Triobp	TRIOBP	Syn	ENSMUSG00000033088	transcript	ENSMUST00000089366	protein_coding	`10/25	c.3357G>A	`p.Leu1119Leu	`3969/7339	`3357/6057	`1119/2018										1	0	2	0	2	0	0	12	25	9,3	25,0	0.25	0
chr15	80786713	.	C	T		.		T	missense_variant	MODERATE	Adsl	ADSL	Non-syn	ENSMUSG00000022407	transcript	ENSMUST00000023043	protein_coding	`4/13	c.473C>T	`p.Thr158Ile	`531/3712	`473/1455	`158/484										1	0	2	0	2	0	0	67	67	53,14	67,0	0.208955	0
chr15	80847584	.	G	A		.		A	missense_variant	MODERATE	Mkl1	MRTFA	Non-syn	ENSMUSG00000042292	transcript	ENSMUST00000109579	protein_coding	`10/13	c.1240C>T	`p.Arg414Cys	`1505/4154	`1240/2895	`414/964										1	0	2	0	2	0	0	34	33	25,9	33,0	0.264706	0
chr15	80853005	.	G	A		.		A	upstream_gene_variant	MODIFIER	Mkl1	MRTFA	Syn	ENSMUSG00000042292	transcript	ENSMUST00000138769	retained_intron	`	n.-4387C>T	`	`	`	`	4387									1	0	2	0	2	0	0	22	15	14,8	15,0	0.363636	0
chr15	84895369	.	G	T		.		T	3_prime_UTR_variant	MODIFIER	Smc1b	SMC1B	Syn	ENSMUSG00000022432	transcript	ENSMUST00000023068	protein_coding	`25/25	c.*23C>A	`	`	`	`	23									1	0	2	0	2	0	0	36	52	22,14	52,0	0.388889	0
chr15	85809706	.	G	A		.		A	intron_variant	MODIFIER	Celsr1	CELSR1	Syn	ENSMUSG00000016028	transcript	ENSMUST00000016172	protein_coding	`1/34	c.3590-36C>T	`	`	`	`										1	0	2	0	2	0	0	2	23	0,2	23,0	1	0
chr15	88547331	.	C	A		.		A	splice_region_variant&intron_variant	LOW	Brd1	BRD1	Non-syn	ENSMUSG00000022387	transcript	ENSMUST00000109381	protein_coding	`3/12	c.1524+5G>T	`	`	`	`										1	0	2	0	2	0	0	18	17	11,7	17,0	0.388889	0
chr15	88693530	.	G	T		.		T	intron_variant	MODIFIER	Pim3	PIM3	Syn	ENSMUSG00000035828	transcript	ENSMUST00000042818	protein_coding	`3/5	c.246+9G>T	`	`	`	`										1	0	2	0	2	0	0	21	25	10,11	25,0	0.52381	0
chr15	88920021	.	G	T		.		T	missense_variant	MODERATE	1300018J18Rik	SELENOO	Non-syn	ENSMUSG00000035757	transcript	ENSMUST00000130700	nonsense_mediated_decay	`1/5	c.508G>T	`p.Gly170Trp	`508/2688	`508/2688	`170/895										1	0	2	0	2	0	0	8	15	4,4	15,0	0.5	0
chr15	89285688	.	G	T		.		T	missense_variant	MODERATE	Mapk8ip2	MAPK8IP2	Non-syn	ENSMUSG00000022619	transcript	ENSMUST00000023291	protein_coding	`2/12	c.139G>T	`p.Gly47Cys	`447/5558	`139/2493	`47/830										1	0	2	0	2	0	0	36	47	23,13	47,0	0.361111	0
chr15	91106749	.	G	A		.		A	intron_variant	MODIFIER	Slc2a13	SLC2A13	Syn	ENSMUSG00000036298	transcript	ENSMUST00000109283	protein_coding	`8/9	c.1534+49C>T	`	`	`	`										1	0	2	0	2	0	0	22	31	19,3	31,0	0.136364	0
chr15	91691089	.	G	C		.		C	missense_variant	MODERATE	Smgc		Non-syn	ENSMUSG00000047295	transcript	ENSMUST00000088555	protein_coding	`18/18	c.2159G>C	`p.Cys720Ser	`2200/2977	`2159/2202	`720/733										1	0	2	0	2	0	0	22	31	15,7	31,0	0.318182	0
chr15	95906187	.	C	T		.		T	intron_variant	MODIFIER	D030018L15Rik		Syn	ENSMUSG00000078925	transcript	ENSMUST00000100271	lincRNA	`2/2	n.371+273G>A	`	`	`	`										1	0	2	0	2	0	0	48	50	31,17	50,0	0.354167	0
chr15	97544960	.	C	A		.		A	missense_variant	MODERATE	Endou	ENDOU	Non-syn	ENSMUSG00000022468	transcript	ENSMUST00000023105	protein_coding	`6/9	c.961G>T	`p.Gly321Trp	`970/2404	`961/1365	`321/454										1	0	2	0	0	0	0	73	86	68,5	86,0	0.0684932	0
chr15	97825510	.	C	T		.		T	upstream_gene_variant	MODIFIER	Col2a1	COL2A1	Syn	ENSMUSG00000022483	transcript	ENSMUST00000128547	processed_transcript	`	n.-4603G>A	`	`	`	`	4603									1	0	2	0	2	0	0	47	54	44,3	54,0	0.0638298	0
chr15	98171007	.	C	T		.		T	missense_variant	MODERATE	Olfr284		Non-syn	ENSMUSG00000051793	transcript	ENSMUST00000063289	protein_coding	`1/1	c.364G>A	`p.Val122Ile	`364/918	`364/918	`122/305										1	0	2	0	2	0	0	23	18	17,6	18,0	0.26087	0
chr15	99003943	.	T	C		.		C	splice_donor_variant&intron_variant	HIGH	Spats2	SPATS2	Non-syn	ENSMUSG00000051934	transcript	ENSMUST00000063517	protein_coding	`4/12	c.214+2T>C	`	`	`	`										1	0	2	0	2	0	0	29	30	20,9	30,0	0.310345	0
chr15	100505149	.	C	G		.		G	splice_acceptor_variant&intron_variant	HIGH	Cela1	CELA1	Non-syn	ENSMUSG00000023031	transcript	ENSMUST00000023775	protein_coding	`7/7	c.784-1G>C	`	`	`	`										1	0	2	0	2	0	0	30	37	22,8	37,0	0.266667	0
chr15	100789833	.	G	T		.		T	missense_variant	MODERATE	Scn8a	SCN8A	Non-syn	ENSMUSG00000023033	transcript	ENSMUST00000108910	protein_coding	`4/25	c.413G>T	`p.Arg138Met	`413/10914	`413/5673	`138/1890										1	0	2	0	2	0	0	48	45	40,8	45,0	0.166667	0
chr15	101264186	.	G	T		.		T	downstream_gene_variant	MODIFIER	Krt7	KRT7	Syn	ENSMUSG00000023039	transcript	ENSMUST00000068904	protein_coding	`	c.*6090G>T	`	`	`	`	3442									1	0	2	0	2	0	0	45	57	32,13	57,0	0.288889	0
chr15	101395401	.	G	T		.		T	missense_variant	MODERATE	Krt75	KRT75	Non-syn	ENSMUSG00000022986	transcript	ENSMUST00000042957	protein_coding	`9/9	c.1568C>A	`p.Thr523Asn	`1641/3266	`1568/1656	`523/551										1	0	2	0	2	0	0	15	25	9,6	25,0	0.4	0
chr15	101540966	.	C	T		.		T	splice_donor_variant&intron_variant	HIGH	Krt5	KRT5	Non-syn	ENSMUSG00000061527	transcript	ENSMUST00000023709	protein_coding	`4/8	c.909+1G>A	`	`	`	`										1	0	2	0	2	0	0	62	76	39,23	76,0	0.370968	0
chr15	101750837	.	T	C		.		C	splice_region_variant&intron_variant	LOW	Krt4	KRT4	Non-syn	ENSMUSG00000059668	transcript	ENSMUST00000023797	protein_coding	`5/8	c.1027-5A>G	`	`	`	`										1	0	2	0	2	0	0	25	38	22,3	38,0	0.12	0
chr15	102260464	.	T	A		.		A	missense_variant	MODERATE	Sp1	SP1	Non-syn	ENSMUSG00000001280	transcript	ENSMUST00000001326	protein_coding	`5/6	c.1915T>A	`p.Ser639Thr	`1951/7754	`1915/2346	`639/781										1	0	2	0	0	0	0	77	72	73,4	71,1	0.0519481	0
chr15	102359133	.	G	A		.		A	synonymous_variant	LOW	Atf7	ATF7	Syn	ENSMUSG00000071584	transcript	ENSMUST00000096143	protein_coding	`1/1	c.324C>T	`p.Ser108Ser	`324/390	`324/390	`108/129										1	0	2	0	2	0	0	54	48	49,5	48,0	0.0925926	0
chr15	102376858	.	G	A		.		A	missense_variant	MODERATE	Atf7	ATF7	Non-syn	ENSMUSG00000052414	transcript	ENSMUST00000064254	protein_coding	`9/12	c.905C>T	`p.Ala302Val	`1015/2206	`905/1452	`302/483										1	0	2	0	2	0	0	19	23	14,5	23,0	0.263158	0
chr15	103148380	.	C	T		.		T	missense_variant&splice_region_variant	MODERATE	Zfp385a	ZNF385A	Non-syn	ENSMUSG00000000552	transcript	ENSMUST00000168828	protein_coding	`4/8	c.421G>A	`p.Val141Ile	`451/2291	`421/1161	`141/386										1	0	2	0	2	0	0	31	30	27,4	30,0	0.129032	0
chr15	103291978	.	C	G		.		G	missense_variant	MODERATE	Nckap1l	NCKAP1L	Non-syn	ENSMUSG00000022488	transcript	ENSMUST00000047405	protein_coding	`5/31	c.372C>G	`p.Asn124Lys	`427/4717	`372/3405	`124/1134										1	0	2	0	2	0	0	25	29	17,8	28,0	0.32	0
chr16	4091938	.	C	T		.		T	missense_variant	MODERATE	Crebbp	CREBBP	Non-syn	ENSMUSG00000022521	transcript	ENSMUST00000023165	protein_coding	`28/31	c.4585G>A	`p.Glu1529Lys	`4766/7507	`4585/7326	`1529/2441										1	0	2	0	2	0	0	27	39	18,9	39,0	0.333333	0
chr16	8712255	.	T	G		.		G	missense_variant	MODERATE	Usp7	USP7	Non-syn	ENSMUSG00000022710	transcript	ENSMUST00000090399	protein_coding	`3/31	c.338A>C	`p.Gln113Pro	`338/5490	`338/3432	`113/1143										1	0	2	0	2	0	0	20	39	8,12	39,0	0.6	0
chr16	10491091	.	G	A		.		A	missense_variant	MODERATE	Ciita	CIITA	Non-syn	ENSMUSG00000075404	transcript	ENSMUST00000100186	protein_coding	`3/3	c.343G>A	`p.Glu115Lys	`382/1621	`343/402	`115/133										1	0	2	0	2	0	0	10	17	7,3	17,0	0.3	0
chr16	11116975	.	G	A		.		A	synonymous_variant	LOW	Txndc11	TXNDC11	Syn	ENSMUSG00000022498	transcript	ENSMUST00000038424	protein_coding	`4/12	c.600C>T	`p.Tyr200Tyr	`741/3095	`600/2847	`200/948										1	0	2	0	2	0	0	46	39	15,31	39,0	0.673913	0
chr16	11715124	.	C	A		.		A	missense_variant	MODERATE	Snx29	SNX29	Non-syn	ENSMUSG00000071669	transcript	ENSMUST00000096273	protein_coding	`12/14	c.1138C>A	`p.Pro380Thr	`1183/1622	`1138/1431	`380/476										1	0	2	0	2	0	0	32	44	28,4	44,0	0.125	0
chr16	14250654	.	C	A		.		A	synonymous_variant	LOW	Myh11	MYH11	Syn	ENSMUSG00000018830	transcript	ENSMUST00000077248	protein_coding	`5/41	c.630G>T	`p.Val210Val	`743/6593	`630/5955	`210/1984										1	0	2	0	2	0	0	27	27	19,7	27,0	0.259259	0
chr16	14459145	.	A	G		.		G	missense_variant	MODERATE	Abcc1	ABCC1	Non-syn	ENSMUSG00000023088	transcript	ENSMUST00000100167	protein_coding	`21/31	c.2782A>G	`p.Ile928Val	`2818/6792	`2782/4587	`928/1528										1	0	2	0	2	0	0	24	29	19,5	29,0	0.208333	0
chr16	16475200	.	T	C		.		C	missense_variant	MODERATE	Fgd4	FGD4	Non-syn	ENSMUSG00000022788	transcript	ENSMUST00000161861	protein_coding	`6/17	c.745A>G	`p.Met249Val	`1140/8342	`745/2301	`249/766										1	0	2	0	2	0	0	32	34	10,22	34,0	0.6875	0
chr16	17154364	.	G	A		.		A	missense_variant	MODERATE	Ube2l3	UBE2L3	Non-syn	ENSMUSG00000038965	transcript	ENSMUST00000090192	protein_coding	`4/4	c.322C>T	`p.Leu108Phe	`353/2609	`322/465	`108/154										1	0	2	0	2	0	0	40	46	26,14	48,0	0.35	0
chr16	17914933	.	G	T		.		T	missense_variant	MODERATE	Gsc2	GSC2	Non-syn	ENSMUSG00000022738	transcript	ENSMUST00000012279	protein_coding	`1/3	c.203C>A	`p.Pro68His	`220/1165	`203/645	`68/214										1	0	2	0	2	0	0	8	14	5,3	14,0	0.375	0
chr16	19487913	.	T	C		.		C	3_prime_UTR_variant	MODIFIER	Olfr166	OR2L13	Syn	ENSMUSG00000056822	transcript	ENSMUST00000074739	protein_coding	`1/1	c.*42T>C	`	`	`	`	42									1	0	2	0	2	0	0	39	33	24,15	33,0	0.384615	0
chr16	19957219	.	TCA	T		.		T	frameshift_variant	HIGH	Klhl6	KLHL6	Non-syn	ENSMUSG00000043008	transcript	ENSMUST00000058839	protein_coding	`3/7	c.680_681delTG	`p.Val227fs	`715/2386	`680/1860	`227/619										1	0	2	0	0	0	0	29	48	16,8	48,0	0.275862	0
chr16	20312386	.	C	A		.		A	synonymous_variant	LOW	Cyp2ab1		Syn	ENSMUSG00000022818	transcript	ENSMUST00000023513	protein_coding	`6/8	c.411G>T	`p.Val137Val	`899/2720	`411/843	`137/280										1	0	2	0	2	0	0	18	22	14,4	22,0	0.222222	0
chr16	20376751	.	G	A		.		A	missense_variant	MODERATE	Abcc5	ABCC5	Non-syn	ENSMUSG00000022822	transcript	ENSMUST00000079158	protein_coding	`15/30	c.2068C>T	`p.Arg690Cys	`2267/5811	`2068/4311	`690/1436										1	0	2	0	0	0	0	55	51	51,4	51,0	0.0727273	0
chr16	26965814	.	T	C		.		C	missense_variant	MODERATE	Gm606	GMNC	Non-syn	ENSMUSG00000068428	transcript	ENSMUST00000089832	protein_coding	`2/5	c.44A>G	`p.Asp15Gly	`89/4083	`44/1020	`15/339										1	0	2	0	2	0	0	25	39	17,8	39,0	0.32	0
chr16	28828447	.	C	T		.		T	stop_gained	HIGH	1600021P15Rik	MB21D2	Non-syn	ENSMUSG00000051065	transcript	ENSMUST00000100023	protein_coding	`2/2	c.860G>A	`p.Trp287*	`895/3080	`860/1476	`287/491										1	0	2	0	2	0	0	20	28	15,5	28,0	0.25	0
chr16	29422794	.	C	T		.		T	missense_variant	MODERATE	Atp13a4	ATP13A4	Non-syn	ENSMUSG00000038094	transcript	ENSMUST00000057018	protein_coding	`19/30	c.2198G>A	`p.Gly733Glu	`2375/4114	`2198/3582	`733/1193										1	0	2	0	2	0	0	22	33	16,6	33,0	0.272727	0
chr16	29441335	.	C	G		.		G	missense_variant	MODERATE	Atp13a4	ATP13A4	Non-syn	ENSMUSG00000038094	transcript	ENSMUST00000057018	protein_coding	`16/30	c.1824G>C	`p.Arg608Ser	`2001/4114	`1824/3582	`608/1193										1	0	2	0	2	0	0	25	33	21,3	33,0	0.12	0
chr16	29629773	.	A	G		.		G	missense_variant	MODERATE	Opa1	OPA1	Non-syn	ENSMUSG00000038084	transcript	ENSMUST00000068650	protein_coding	`27/30	c.2786A>G	`p.Asn929Ser	`2984/3939	`2786/2994	`929/997										1	0	2	0	0	0	0	29	48	25,4	48,0	0.137931	0
chr16	31944430	.	T	A		.		A	synonymous_variant	LOW	Pigz	PIGZ	Syn	ENSMUSG00000045625	transcript	ENSMUST00000052174	protein_coding	`3/3	c.219T>A	`p.Ser73Ser	`482/2184	`219/1683	`73/560										1	0	2	0	2	0	0	14	19	7,7	19,0	0.5	0
chr16	32186634	.	G	T		.		T	missense_variant	MODERATE	Bex6		Non-syn	ENSMUSG00000075269	transcript	ENSMUST00000099990	protein_coding	`1/1	c.173G>T	`p.Trp58Leu	`357/699	`173/345	`58/114										1	0	2	0	2	0	0	47	53	32,15	53,0	0.319149	0
chr16	32497736	.	C	T		.		T	synonymous_variant	LOW	Zdhhc19	ZDHHC19	Syn	ENSMUSG00000052363	transcript	ENSMUST00000064192	protein_coding	`3/9	c.222C>T	`p.Phe74Phe	`379/1323	`222/1044	`74/347										1	0	2	0	2	0	0	12	20	9,3	20,0	0.25	0
chr16	33467081	.	G	T		.		T	intron_variant	MODIFIER	Zfp148	ZNF148	Syn	ENSMUSG00000022811	transcript	ENSMUST00000089677	protein_coding	`6/8	c.583+17G>T	`	`	`	`										1	0	2	0	2	0	0	29	33	21,8	33,0	0.275862	0
chr16	33803178	.	A	T		.		T	missense_variant	MODERATE	Muc13	MUC13	Non-syn	ENSMUSG00000022824	transcript	ENSMUST00000023520	protein_coding	`3/12	c.755A>T	`p.His252Leu	`915/2942	`755/1722	`252/573										1	0	2	0	2	0	0	23	48	15,8	48,0	0.347826	0
chr16	36715733	.	C	A		.		A	intron_variant	MODIFIER	Ildr1	ILDR1	Syn	ENSMUSG00000022900	transcript	ENSMUST00000023617	protein_coding	`4/7	c.496+27C>A	`	`	`	`										1	0	2	0	2	0	0	24	26	14,10	26,0	0.416667	0
chr16	43821372	.	G	T		.		T	missense_variant	MODERATE	Drd3	DRD3	Non-syn	ENSMUSG00000022705	transcript	ENSMUST00000023390	protein_coding	`6/7	c.841G>T	`p.Asp281Tyr	`862/1455	`841/1341	`281/446										1	0	2	0	2	0	0	21	47	14,7	47,0	0.333333	0
chr16	45159179	.	T	G		.		G	5_prime_UTR_variant	MODIFIER	Atg3	ATG3	Non-syn	ENSMUSG00000022663	transcript	ENSMUST00000023343	protein_coding	`1/12	c.-34T>G	`	`	`	`	34									1	0	2	0	0	0	0	12	27	8,4	27,0	0.333333	0
chr16	45159180	.	C	T		.		T	5_prime_UTR_variant	MODIFIER	Atg3	ATG3	Non-syn	ENSMUSG00000022663	transcript	ENSMUST00000023343	protein_coding	`1/12	c.-33C>T	`	`	`	`	33									1	0	2	0	0	0	0	12	28	8,4	28,0	0.333333	0
chr16	45205441	.	G	T		.		T	non_coding_exon_variant	MODIFIER	Gm6030		Syn	ENSMUSG00000062284	transcript	ENSMUST00000078768	pseudogene	`1/1	n.229G>T	`	`	`	`										1	0	2	0	2	0	0	83	108	57,26	108,0	0.313253	0
chr16	45775134	.	G	T		.		T	missense_variant	MODERATE	Phldb2	PHLDB2	Non-syn	ENSMUSG00000033149	transcript	ENSMUST00000076333	protein_coding	`10/19	c.2542C>A	`p.Gln848Lys	`2583/5347	`2542/3909	`848/1302										1	0	2	0	2	0	0	18	26	12,6	26,0	0.333333	0
chr16	48452733	.	C	A		.		A	intron_variant	MODIFIER	Morc1	MORC1	Syn	ENSMUSG00000022652	transcript	ENSMUST00000023330	protein_coding	`7/26	c.580+29C>A	`	`	`	`										1	0	2	0	2	0	0	25	33	17,8	33,0	0.32	0
chr16	48843736	.	C	A		.		A	synonymous_variant	LOW	Retnla		Syn	ENSMUSG00000061100	transcript	ENSMUST00000023329	protein_coding	`3/4	c.279C>A	`p.Ser93Ser	`300/598	`279/417	`93/138										1	0	2	0	0	0	0	61	60	57,4	59,0	0.0655738	0
chr16	49153254	.	C	A		.		A	missense_variant	MODERATE	Myh15	MYH15	Non-syn	ENSMUSG00000092009	transcript	ENSMUST00000168680	protein_coding	`28/41	c.3773C>A	`p.Thr1258Asn	`3773/6340	`3773/5778	`1258/1925										1	0	2	0	2	0	0	13	26	9,4	26,0	0.307692	0
chr16	49173191	.	T	A		.		A	missense_variant	MODERATE	Myh15	MYH15	Non-syn	ENSMUSG00000092009	transcript	ENSMUST00000168680	protein_coding	`35/41	c.5075T>A	`p.Leu1692Gln	`5075/6340	`5075/5778	`1692/1925										1	0	2	0	0	0	0	16	24	9,7	24,0	0.4375	0
chr16	50197728	.	C	A		.		A	stop_gained	HIGH	Bbx	BBX	Non-syn	ENSMUSG00000022641	transcript	ENSMUST00000114488	protein_coding	`15/15	c.2668G>T	`p.Gly890*	`2837/3293	`2668/2724	`890/907										1	0	2	0	0	0	0	76	85	72,4	85,0	0.0526316	0
chr16	55239917	.	A	T		.		T	intron_variant	MODIFIER	Zpld1	ZPLD1	Syn	ENSMUSG00000064310	transcript	ENSMUST00000036412	protein_coding	`8/11	c.761+20T>A	`	`	`	`										1	0	2	0	2	0	0	39	40	24,15	40,0	0.384615	0
chr16	56613286	.	G	A		.		A	missense_variant	MODERATE	Abi3bp	ABI3BP	Non-syn	ENSMUSG00000035258	transcript	ENSMUST00000048471	protein_coding	`20/40	c.1619G>A	`p.Arg540His	`1687/4687	`1619/3540	`540/1179										1	0	2	0	2	0	0	6	45	4,2	45,0	0.333333	0
chr16	59035630	.	G	T		.		T	3_prime_UTR_variant	MODIFIER	Olfr187	OR5H6	Syn	ENSMUSG00000043357	transcript	ENSMUST00000054385	protein_coding	`2/2	c.*5C>A	`	`	`	`	5									1	0	2	0	2	0	0	6	14	0,6	14,0	1	0
chr16	59269054	.	G	T		.		T	synonymous_variant	LOW	Olfr201		Syn	ENSMUSG00000074995	transcript	ENSMUST00000099656	protein_coding	`1/1	c.438C>A	`p.Ala146Ala	`438/927	`438/927	`146/308										1	0	2	0	2	0	0	71	85	46,25	85,0	0.352113	0
chr16	59345438	.	A	C		.		C	missense_variant	MODERATE	Olfr206		Non-syn	ENSMUSG00000066257	transcript	ENSMUST00000084791	protein_coding	`1/1	c.88T>G	`p.Phe30Val	`115/1005	`88/921	`30/306										1	0	2	0	2	0	0	64	78	60,4	78,0	0.0625	0
chr16	59960242	.	G	T		.		T	missense_variant	MODERATE	Epha6	EPHA6	Non-syn	ENSMUSG00000055540	transcript	ENSMUST00000068860	protein_coding	`8/18	c.1921C>A	`p.Gln641Lys	`1921/3930	`1921/3393	`641/1130										1	0	2	0	2	0	0	18	18	14,4	18,0	0.222222	0
chr16	78334531	.	TC	T		.		T	frameshift_variant&splice_region_variant	HIGH	Cxadr	CXADR	Non-syn	ENSMUSG00000022865	transcript	ENSMUST00000023572	protein_coding	`5/7	c.692delC	`p.Pro231fs	`1028/5734	`692/1098	`231/365										1	0	2	0	0	0	0	41	50	17,15	50,0	0.365854	0
chr16	81259321	.	T	C		.		C	downstream_gene_variant	MODIFIER	7SK		Syn	ENSMUSG00000084671	transcript	ENSMUST00000122722	misc_RNA	`	n.*2627A>G	`	`	`	`	2627									1	0	2	0	2	0	0	34	62	23,11	62,0	0.323529	0
chr16	84831697	.	C	T		.		T	missense_variant	MODERATE	Atp5j	ATP5PF	Non-syn	ENSMUSG00000022890	transcript	ENSMUST00000023608	protein_coding	`3/5	c.41G>A	`p.Arg14Gln	`436/809	`41/327	`14/108										1	0	2	0	2	0	0	55	86	32,23	86,0	0.418182	0
chr16	85863270	.	G	A		.		A	missense_variant	MODERATE	Adamts5	ADAMTS5	Non-syn	ENSMUSG00000022894	transcript	ENSMUST00000023611	protein_coding	`8/8	c.2378C>T	`p.Ser793Phe	`3236/8091	`2378/2793	`793/930										1	0	2	0	2	0	0	57	84	38,19	84,0	0.333333	0
chr16	90760191	.	G	A		.		A	splice_region_variant&intron_variant	LOW	Urb1	URB1	Non-syn	ENSMUSG00000039929	transcript	ENSMUST00000140920	protein_coding	`33/38	c.5347-4C>T	`	`	`	`										1	0	2	0	2	0	0	35	47	23,12	47,0	0.342857	0
chr16	94452737	.	G	T		.		T	missense_variant	MODERATE	Hlcs	HLCS	Non-syn	ENSMUSG00000040820	transcript	ENSMUST00000099512	protein_coding	`5/10	c.1373C>A	`p.Thr458Asn	`1549/4833	`1373/2169	`458/722										1	0	2	0	2	0	0	31	33	17,14	33,0	0.451613	0
chr16	95680835	.	C	A		.		A	missense_variant&splice_region_variant	MODERATE	Erg	ERG	Non-syn	ENSMUSG00000040732	transcript	ENSMUST00000118113	protein_coding	`1/9	c.18G>T	`p.Lys6Asn	`76/3062	`18/1371	`6/456										1	0	2	0	2	0	0	32	52	23,9	52,0	0.28125	0
chr16	98072660	.	C	A		.		A	stop_gained&splice_region_variant	HIGH	Prdm15	PRDM15	Non-syn	ENSMUSG00000014039	transcript	ENSMUST00000095849	protein_coding	`1/24	c.67G>T	`p.Glu23*	`175/6346	`67/3525	`23/1174										1	0	2	0	0	0	0	24	32	20,4	32,0	0.166667	0
chr16	98072661	.	A	C		.		C	synonymous_variant	LOW	Prdm15	PRDM15	Syn	ENSMUSG00000014039	transcript	ENSMUST00000095849	protein_coding	`1/24	c.66T>G	`p.Pro22Pro	`174/6346	`66/3525	`22/1174										1	0	2	0	0	0	0	24	32	20,4	32,0	0.166667	0
chr17	5726926	.	C	T		.		T	synonymous_variant	LOW	Zdhhc14	ZDHHC14	Syn	ENSMUSG00000034265	transcript	ENSMUST00000089185	protein_coding	`7/9	c.957C>T	`p.Ile319Ile	`1804/3115	`957/1470	`319/489										1	0	2	0	2	0	0	41	38	27,14	38,0	0.341463	0
chr17	6937377	.	G	T		.		T	missense_variant	MODERATE	Sytl3	SYTL3	Non-syn	ENSMUSG00000041831	transcript	ENSMUST00000097430	protein_coding	`11/15	c.1211G>T	`p.Arg404Met	`1487/2100	`1211/1824	`404/607										1	0	2	0	2	0	0	39	41	27,12	41,0	0.307692	0
chr17	9861461	.	C	T		.		T	missense_variant	MODERATE	Pabpc6		Non-syn	ENSMUSG00000046173	transcript	ENSMUST00000057190	protein_coding	`1/1	c.1025G>A	`p.Ser342Asn	`1109/3208	`1025/1932	`342/643										1	0	2	0	2	0	0	61	51	28,33	51,0	0.540984	0
chr17	12619612	.	A	T		.		T	missense_variant	MODERATE	Slc22a3	SLC22A3	Non-syn	ENSMUSG00000023828	transcript	ENSMUST00000024595	protein_coding	`8/11	c.1307T>A	`p.Leu436Gln	`1687/3501	`1307/1656	`436/551										1	0	2	0	2	0	0	68	40	55,13	40,0	0.191176	0
chr17	14810253	.	C	T		.		T	missense_variant	MODERATE	Thbs2	THBS2	Non-syn	ENSMUSG00000023885	transcript	ENSMUST00000170872	protein_coding	`17/22	c.2671G>A	`p.Gly891Ser	`3061/5922	`2671/3519	`891/1172										1	0	2	0	2	0	0	54	42	43,11	42,0	0.203704	0
chr17	14817438	.	C	A		.		A	missense_variant	MODERATE	Thbs2	THBS2	Non-syn	ENSMUSG00000023885	transcript	ENSMUST00000170872	protein_coding	`10/22	c.1513G>T	`p.Ala505Ser	`1903/5922	`1513/3519	`505/1172										1	0	2	0	2	0	0	22	13	19,3	13,0	0.136364	0
chr17	18308369	.	A	G		.		G	intron_variant	MODIFIER	Vmn2r92		Syn	ENSMUSG00000091350	transcript	ENSMUST00000169686	protein_coding	`5/5	c.1648+20A>G	`	`	`	`										1	0	2	0	2	0	0	87	80	75,12	80,0	0.137931	0
chr17	19725796	.	T	TAACTTTAAG		.		TAACTTTAAG	disruptive_inframe_insertion	MODERATE	Vmn2r101		Non-syn	ENSMUSG00000090680	transcript	ENSMUST00000171914	protein_coding	`2/6	c.227_235dupTTAAGAACT	`p.Phe76_Asn78dup	`236/2574	`236/2574	`79/857										1	0	2	0	0	0	0	100	100	18,5	100,0	0.05	0
chr17	20512456	.	C	T		.		T	missense_variant	MODERATE	Vmn2r107		Non-syn	ENSMUSG00000056910	transcript	ENSMUST00000042090	protein_coding	`6/6	c.2306C>T	`p.Pro769Leu	`2306/2586	`2306/2586	`769/861										1	0	2	0	2	0	0	186	160	135,51	160,0	0.274194	0
chr17	20677785	.	C	T		.		T	missense_variant	MODERATE	Vmn2r109		Non-syn	ENSMUSG00000090572	transcript	ENSMUST00000167093	protein_coding	`6/6	c.2273G>A	`p.Gly758Glu	`2273/2577	`2273/2577	`758/858										1	0	2	0	2	0	0	62	67	47,15	133,0	0.241935	0
chr17	20691383	.	G	A		.		A	missense_variant	MODERATE	Vmn2r109		Non-syn	ENSMUSG00000090572	transcript	ENSMUST00000167093	protein_coding	`3/6	c.673C>T	`p.His225Tyr	`673/2577	`673/2577	`225/858										1	0	2	0	2	0	0	48	68	37,11	68,0	0.229167	0
chr17	21131006	.	A	C		.		C	stop_gained	HIGH	Vmn1r233		Non-syn	ENSMUSG00000045575	transcript	ENSMUST00000056339	protein_coding	`1/1	c.645T>G	`p.Tyr215*	`645/960	`645/960	`215/319										1	0	2	0	2	0	0	37	50	28,9	50,0	0.243243	0
chr17	23496508	.	A	G		.		G	missense_variant	MODERATE	Vmn2r115		Non-syn	ENSMUSG00000091076	transcript	ENSMUST00000168175	protein_coding	`6/6	c.1987A>G	`p.Thr663Ala	`1987/2574	`1987/2574	`663/857										1	0	2	0	2	0	0	130	156	95,35	199,0	0.269231	0
chr17	24237758	.	T	A		.		A	downstream_gene_variant	MODIFIER	Pdpk1	PDPK1	Syn	ENSMUSG00000024122	transcript	ENSMUST00000150578	retained_intron	`	n.*3219A>T	`	`	`	`	3219									1	0	2	0	0	0	0	34	33	21,12	31,0	0.352941	0
chr17	24352846	.	G	A		.		A	synonymous_variant	LOW	1600002H07Rik	TEDC2	Syn	ENSMUSG00000024118	transcript	ENSMUST00000024930	protein_coding	`10/10	c.1269C>T	`p.Gly423Gly	`1319/2166	`1269/1311	`423/436										1	0	2	0	2	0	0	23	17	18,5	17,0	0.217391	0
chr17	24536939	.	G	A		.		A	missense_variant	MODERATE	Abca3	ABCA3	Non-syn	ENSMUSG00000024130	transcript	ENSMUST00000039013	protein_coding	`23/33	c.3388G>A	`p.Val1130Ile	`3948/6476	`3388/5115	`1130/1704										1	0	2	0	2	0	0	46	26	38,8	26,0	0.173913	0
chr17	24578069	.	G	T		.		T	downstream_gene_variant	MODIFIER	Eci1	ECI1	Syn	ENSMUSG00000024132	transcript	ENSMUST00000024946	protein_coding	`	c.*2009G>T	`	`	`	`	1808									1	0	2	0	2	0	0	27	14	20,7	14,0	0.259259	0
chr17	24578558	.	G	T		.		T	missense_variant	MODERATE	Dnase1l2	DNASE1L2	Non-syn	ENSMUSG00000024136	transcript	ENSMUST00000088506	protein_coding	`7/8	c.666C>A	`p.Asn222Lys	`781/1921	`666/837	`222/278										1	0	2	0	2	0	0	32	30	0,32	30,0	1	0
chr17	25192628	.	C	T		.		T	synonymous_variant	LOW	Ift140	IFT140	Syn	ENSMUSG00000024169	transcript	ENSMUST00000024983	protein_coding	`18/30	c.2328C>T	`p.Ala776Ala	`2873/5489	`2328/4395	`776/1464										1	0	2	0	2	0	0	30	26	22,8	26,0	0.266667	0
chr17	25387088	.	A	C		.		C	missense_variant	MODERATE	Baiap3	BAIAP3	Non-syn	ENSMUSG00000047507	transcript	ENSMUST00000169109	protein_coding	`8/34	c.665T>G	`p.Ile222Ser	`878/3815	`665/3453	`222/1150										1	0	2	0	2	0	0	35	29	32,3	29,0	0.0857143	0
chr17	25517416	.	T	A		.		A	upstream_gene_variant	MODIFIER	Cacna1h	CACNA1H	Syn	ENSMUSG00000024112	transcript	ENSMUST00000161658	nonsense_mediated_decay	`	c.-193A>T	`	`	`	`	192									1	0	2	0	0	0	0	22	20	15,7	20,0	0.318182	0
chr17	25933278	.	T	G		.		G	missense_variant	MODERATE	Metrn	METRN	Non-syn	ENSMUSG00000002274	transcript	ENSMUST00000002344	protein_coding	`3/5	c.407A>C	`p.Asp136Ala	`492/987	`407/876	`136/291										1	0	2	0	2	0	0	34	37	22,12	37,0	0.352941	0
chr17	25933320	.	C	A		.		A	missense_variant	MODERATE	Metrn	METRN	Non-syn	ENSMUSG00000002274	transcript	ENSMUST00000002344	protein_coding	`3/5	c.365G>T	`p.Arg122Leu	`450/987	`365/876	`122/291										1	0	2	0	2	0	0	23	23	17,6	23,0	0.26087	0
chr17	25955532	.	C	T		.		T	splice_region_variant&intron_variant	LOW	Fbxl16	FBXL16	Non-syn	ENSMUSG00000025738	transcript	ENSMUST00000045692	protein_coding	`4/5	c.1227+5C>T	`	`	`	`										1	0	2	0	2	0	0	30	33	23,7	33,0	0.233333	0
chr17	26327176	.	G	T		.		T	missense_variant&splice_region_variant	MODERATE	Axin1	AXIN1	Non-syn	ENSMUSG00000024182	transcript	ENSMUST00000074370	protein_coding	`8/11	c.2204G>T	`p.Arg735Met	`2624/3777	`2204/2607	`735/868										1	0	2	0	2	0	0	22	18	19,3	18,0	0.136364	0
chr17	27194507	.	C	T		.		T	5_prime_UTR_variant	MODIFIER	Itpr3	ITPR3	Non-syn	ENSMUSG00000042644	transcript	ENSMUST00000049308	protein_coding	`1/58	c.-24C>T	`	`	`	`	24									1	0	2	0	2	0	0	31	27	21,10	27,0	0.322581	0
chr17	28478513	.	G	A		.		A	missense_variant	MODERATE	Tead3	TEAD3	Non-syn	ENSMUSG00000002249	transcript	ENSMUST00000019363	protein_coding	`2/14	c.61C>T	`p.Pro21Ser	`66/2511	`61/1461	`21/486										1	0	2	0	2	0	0	17	19	9,8	19,0	0.470588	0
chr17	28790771	.	A	G		.		G	splice_region_variant&intron_variant	LOW	Slc26a8	SLC26A8	Non-syn	ENSMUSG00000036196	transcript	ENSMUST00000114764	protein_coding	`10/19	c.1281+6T>C	`	`	`	`										1	0	2	0	2	0	0	30	28	27,3	28,0	0.1	0
chr17	29176373	.	A	C		.		C	upstream_gene_variant	MODIFIER	Srsf3	SRSF3	Syn	ENSMUSG00000071172	transcript	ENSMUST00000150157	retained_intron	`	n.-1239A>C	`	`	`	`	1239									1	0	2	0	2	0	0	60	56	45,15	56,0	0.25	0
chr17	29732868	.	G	C		.		C	missense_variant&splice_region_variant	MODERATE	Tbc1d22b	TBC1D22B	Non-syn	ENSMUSG00000042203	transcript	ENSMUST00000048677	protein_coding	`10/13	c.1165G>C	`p.Glu389Gln	`1316/3592	`1165/1518	`389/505										1	0	2	0	2	0	0	31	34	26,5	34,0	0.16129	0
chr17	29822969	.	C	T		.		T	synonymous_variant	LOW	Ftsjd2	CMTR1	Syn	ENSMUSG00000024019	transcript	ENSMUST00000024816	protein_coding	`9/24	c.948C>T	`p.Ser316Ser	`1130/6380	`948/2514	`316/837										1	0	2	0	2	0	0	19	12	11,8	12,0	0.421053	0
chr17	29987421	.	A	T		.		T	downstream_gene_variant	MODIFIER	Mdga1	MDGA1	Syn	ENSMUSG00000043557	transcript	ENSMUST00000167102	processed_transcript	`	n.*86T>A	`	`	`	`	86									1	0	2	0	2	0	0	20	17	15,5	17,0	0.25	0
chr17	31229226	.	G	A		.		A	intron_variant	MODIFIER	Abcg1	ABCG1	Syn	ENSMUSG00000024030	transcript	ENSMUST00000024829	protein_coding	`2/14	c.287-28G>A	`	`	`	`										1	0	2	0	2	0	0	27	26	10,17	26,0	0.62963	0
chr17	31264406	.	G	A		.		A	missense_variant	MODERATE	Tff3	TFF3	Non-syn	ENSMUSG00000024029	transcript	ENSMUST00000024827	protein_coding	`2/3	c.136C>T	`p.Pro46Ser	`206/493	`136/246	`46/81										1	0	2	0	2	0	0	50	52	34,16	52,0	0.32	0
chr17	31325339	.	C	T		.		T	synonymous_variant	LOW	Tmprss3	TMPRSS3	Syn	ENSMUSG00000024034	transcript	ENSMUST00000114549	protein_coding	`9/13	c.924G>A	`p.Leu308Leu	`1054/2872	`924/1428	`308/475										1	0	2	0	2	0	0	47	33	35,12	33,0	0.255319	0
chr17	32276145	.	A	G		.		G	missense_variant	MODERATE	Notch3	NOTCH3	Non-syn	ENSMUSG00000038146	transcript	ENSMUST00000087723	protein_coding	`27/33	c.5048T>C	`p.Leu1683Ser	`5135/8044	`5048/6957	`1683/2318										1	0	2	0	2	0	0	34	29	30,4	29,0	0.117647	0
chr17	32295750	.	C	T		.		T	intron_variant	MODIFIER	Notch3	NOTCH3	Syn	ENSMUSG00000038146	transcript	ENSMUST00000087723	protein_coding	`3/32	c.343+35G>A	`	`	`	`										1	0	2	0	2	0	0	22	29	19,3	29,0	0.136364	0
chr17	33897200	.	G	C		.		C	missense_variant	MODERATE	Rab11b	RAB11B	Non-syn	ENSMUSG00000077450	transcript	ENSMUST00000057373	protein_coding	`1/5	c.8C>G	`p.Thr3Ser	`276/2643	`8/657	`3/218										1	0	2	0	2	0	0	43	23	40,3	23,0	0.0697674	0
chr17	34094811	.	C	T		.		T	synonymous_variant	LOW	Vps52	VPS52	Syn	ENSMUSG00000024319	transcript	ENSMUST00000025178	protein_coding	`3/20	c.193C>T	`p.Leu65Leu	`474/3332	`193/2172	`65/723										1	0	2	0	2	0	0	33	38	28,5	38,0	0.151515	0
chr17	34096303	.	G	A		.		A	missense_variant	MODERATE	Vps52	VPS52	Non-syn	ENSMUSG00000024319	transcript	ENSMUST00000025178	protein_coding	`7/20	c.682G>A	`p.Asp228Asn	`963/3332	`682/2172	`228/723										1	0	2	0	2	0	0	17	24	14,3	24,0	0.176471	0
chr17	34189324	.	G	T		.		T	upstream_gene_variant	MODIFIER	Col11a2	COL11A2	Syn	ENSMUSG00000024330	transcript	ENSMUST00000137374	retained_intron	`	n.-2702G>T	`	`	`	`	2702									1	0	2	0	2	0	0	47	49	38,9	49,0	0.191489	0
chr17	34571555	.	C	A		.		A	intron_variant	MODIFIER	BC051142		Syn	ENSMUSG00000057246	transcript	ENSMUST00000097348	protein_coding	`7/19	c.305-6257C>A	`	`	`	`										1	0	2	0	2	0	0	35	28	31,4	28,0	0.114286	0
chr17	34610142	.	G	T		.		T	splice_region_variant&intron_variant	LOW	Btnl4		Non-syn	ENSMUSG00000058435	transcript	ENSMUST00000065841	protein_coding	`2/8	c.437-7C>A	`	`	`	`										1	0	2	0	2	0	0	110	150	89,21	159,0	0.190909	0
chr17	34626146	.	G	T		.		T	downstream_gene_variant	MODIFIER	Btnl5		Syn	ENSMUSG00000073420	transcript	ENSMUST00000173832	processed_transcript	`	n.*3277C>A	`	`	`	`	3277									1	0	2	0	2	0	0	60	54	48,12	54,0	0.2	0
chr17	34677822	.	T	C		.		C	intron_variant	MODIFIER	Btnl7		Syn	ENSMUSG00000061728	transcript	ENSMUST00000023469	protein_coding	`4/8	c.920-34A>G	`	`	`	`										1	0	2	0	0	0	0	170	161	150,19	161,0	0.111765	0
chr17	34707171	.	C	T		.		T	missense_variant	MODERATE	Notch4	NOTCH4	Non-syn	ENSMUSG00000015468	transcript	ENSMUST00000015612	protein_coding	`8/30	c.1498C>T	`p.Pro500Ser	`1676/6591	`1498/5895	`500/1964										1	0	2	0	0	0	0	25	30	19,4	30,0	0.16	0
chr17	34723131	.	G	A		.		A	missense_variant	MODERATE	Notch4	NOTCH4	Non-syn	ENSMUSG00000015468	transcript	ENSMUST00000015612	protein_coding	`27/30	c.5014G>A	`p.Ala1672Thr	`5192/6591	`5014/5895	`1672/1964										1	0	2	0	2	0	0	17	12	8,9	12,0	0.529412	0
chr17	34809469	.	C	A		.		A	synonymous_variant	LOW	Tnxb	TNXB	Syn	ENSMUSG00000033327	transcript	ENSMUST00000087399	protein_coding	`2/41	c.1840C>A	`p.Arg614Arg	`1840/12209	`1840/12021	`614/4006										1	0	2	0	2	0	0	29	37	24,5	37,0	0.172414	0
chr17	34829310	.	C	A		.		A	synonymous_variant	LOW	Tnxb	TNXB	Syn	ENSMUSG00000033327	transcript	ENSMUST00000087399	protein_coding	`13/41	c.5010C>A	`p.Thr1670Thr	`5010/12209	`5010/12021	`1670/4006										1	0	2	0	2	0	0	35	23	24,11	23,0	0.314286	0
chr17	35001228	.	G	T		.		T	upstream_gene_variant	MODIFIER	Cfb	CFB	Syn	ENSMUSG00000090231	transcript	ENSMUST00000025229	protein_coding	`	c.-2171C>A	`	`	`	`	1769									1	0	2	0	2	0	0	34	21	23,11	21,0	0.323529	0
chr17	35108784	.	G	A		.		A	synonymous_variant	LOW	Hspa1a	HSPA1A	Syn	ENSMUSG00000091971	transcript	ENSMUST00000087328	protein_coding	`1/1	c.87C>T	`p.Ile29Ile	`286/2926	`87/1926	`29/641										1	0	2	0	2	0	0	46	44	34,12	74,0	0.26087	0
chr17	35114589	.	G	A		.		A	missense_variant	MODERATE	Hspa1l	HSPA1L	Non-syn	ENSMUSG00000007033	transcript	ENSMUST00000007248	protein_coding	`2/2	c.658G>A	`p.Glu220Lys	`831/2471	`658/1926	`220/641										1	0	2	0	2	0	0	54	74	45,9	102,0	0.166667	0
chr17	35264023	.	G	T		.		T	5_prime_UTR_premature_start_codon_gain_variant	LOW	D17H6S53E	C6orf47	Non-syn	ENSMUSG00000043311	transcript	ENSMUST00000061859	protein_coding	`1/1	c.-37G>T	`	`	`	`										1	0	2	0	2	0	0	25	24	18,7	24,0	0.28	0
chr17	35828446	.	C	T		.		T	missense_variant	MODERATE	Ddr1	DDR1	Non-syn	ENSMUSG00000003534	transcript	ENSMUST00000003628	protein_coding	`5/18	c.514G>A	`p.Asp172Asn	`772/3802	`514/2736	`172/911										1	0	2	0	2	0	0	17	14	10,7	14,0	0.411765	0
chr17	35989953	.	C	T		.		T	synonymous_variant	LOW	Mdc1	MDC1	Syn	ENSMUSG00000061607	transcript	ENSMUST00000082337	protein_coding	`10/16	c.3447C>T	`p.Ser1149Ser	`3615/7335	`3447/5127	`1149/1708										1	0	2	0	2	0	0	34	38	27,7	38,0	0.205882	0
chr17	36124504	.	TC	T		.		T	frameshift_variant	HIGH	Gnl1	GNL1	Non-syn	ENSMUSG00000024429	transcript	ENSMUST00000087200	protein_coding	`9/12	c.1195delC	`p.Gln399fs	`1519/2848	`1195/1824	`399/607										1	0	2	0	0	0	0	56	72	16,10	72,0	0.178571	0
chr17	36324182	.	C	A		.		A	upstream_gene_variant	MODIFIER	Gm20495		Syn	ENSMUSG00000092480	transcript	ENSMUST00000173902	processed_pseudogene	`	n.-4807G>T	`	`	`	`	4807									1	0	2	0	2	0	0	182	178	133,49	178,0	0.269231	0
chr17	36589777	.	C	A		.		A	non_coding_exon_variant	MODIFIER	Gm4830		Syn	ENSMUSG00000044538	transcript	ENSMUST00000057964	processed_pseudogene	`1/1	n.422G>T	`	`	`	`										1	0	2	0	0	0	0	48	41	44,4	41,0	0.0833333	0
chr17	37003253	.	A	G		.		G	synonymous_variant	LOW	Trim15	TRIM15	Syn	ENSMUSG00000050747	transcript	ENSMUST00000174195	protein_coding	`2/7	c.459T>C	`p.Val153Val	`568/1778	`459/879	`153/292										1	0	2	0	2	0	0	71	51	50,21	50,1	0.295775	0
chr17	37368743	.	G	A		.		A	missense_variant	MODERATE	Olfr97		Non-syn	ENSMUSG00000058802	transcript	ENSMUST00000073667	protein_coding	`1/1	c.571C>T	`p.His191Tyr	`675/1059	`571/933	`191/310										1	0	2	0	2	0	0	81	80	74,7	80,0	0.0864198	0
chr17	37417201	.	G	C		.		C	missense_variant	MODERATE	Olfr99		Non-syn	ENSMUSG00000061972	transcript	ENSMUST00000077585	protein_coding	`1/1	c.163C>G	`p.Pro55Ala	`163/918	`163/918	`55/305										1	0	2	0	2	0	0	131	107	107,24	107,0	0.183206	0
chr17	37519869	.	T	C		.		C	upstream_gene_variant	MODIFIER	Olfr758-ps1		Syn	ENSMUSG00000092396	transcript	ENSMUST00000173901	unprocessed_pseudogene	`	n.-4456T>C	`	`	`	`	4456									1	0	2	0	2	0	0	67	80	49,17	80,0	0.253731	0
chr17	37667891	.	T	G		.		G	3_prime_UTR_variant	MODIFIER	Olfr111	OR5V1	Syn	ENSMUSG00000090675	transcript	ENSMUST00000097325	protein_coding	`1/1	c.*14T>G	`	`	`	`	14									1	0	2	0	2	0	0	59	50	54,5	50,0	0.0847458	0
chr17	37943093	.	T	C		.		C	3_prime_UTR_variant	MODIFIER	Olfr124		Syn	ENSMUSG00000044985	transcript	ENSMUST00000053599	protein_coding	`1/1	c.*54T>C	`	`	`	`	54									1	0	2	0	2	0	0	30	17	25,5	17,0	0.166667	0
chr17	38040951	.	T	C		.		C	synonymous_variant	LOW	Olfr127		Syn	ENSMUSG00000058114	transcript	ENSMUST00000076331	protein_coding	`1/1	c.459T>C	`p.Gly153Gly	`485/1095	`459/972	`153/323										1	0	2	0	0	0	0	52	56	34,18	56,0	0.346154	0
chr17	40376133	.	A	G		.		G	synonymous_variant	LOW	Crisp3		Syn	ENSMUSG00000025433	transcript	ENSMUST00000026499	protein_coding	`2/8	c.69T>C	`p.Ser23Ser	`124/1417	`69/726	`23/241										1	0	2	0	2	0	0	67	119	47,20	119,0	0.298507	0
chr17	40970417	.	G	C		.		C	missense_variant	MODERATE	Rhag	RHAG	Non-syn	ENSMUSG00000023926	transcript	ENSMUST00000024721	protein_coding	`6/10	c.897G>C	`p.Met299Ile	`947/2339	`897/1317	`299/438										1	0	2	0	2	0	0	34	26	29,5	26,0	0.147059	0
chr17	42803600	.	C	T		.		T	synonymous_variant	LOW	Gpr115	ADGRF4	Syn	ENSMUSG00000023918	transcript	ENSMUST00000024711	protein_coding	`6/10	c.1800G>A	`p.Gln600Gln	`2042/3060	`1800/2097	`600/698										1	0	2	0	2	0	0	41	45	31,10	45,0	0.243902	0
chr17	42812619	.	C	T		.		T	intron_variant	MODIFIER	Gpr115	ADGRF4	Syn	ENSMUSG00000023918	transcript	ENSMUST00000024711	protein_coding	`3/9	c.142+55G>A	`	`	`	`										1	0	2	0	2	0	0	20	25	16,4	25,0	0.2	0
chr17	43725517	.	T	C		.		C	5_prime_UTR_variant	MODIFIER	Pla2g7	PLA2G7	Non-syn	ENSMUSG00000023913	transcript	ENSMUST00000024706	protein_coding	`2/12	c.-30T>C	`	`	`	`	30									1	0	2	0	2	0	0	29	28	19,9	28,0	0.310345	0
chr17	43973432	.	G	A		.		A	missense_variant	MODERATE	Rcan2	RCAN2	Non-syn	ENSMUSG00000039601	transcript	ENSMUST00000044895	protein_coding	`2/5	c.211G>A	`p.Glu71Lys	`459/3363	`211/732	`71/243										1	0	2	0	2	0	0	28	41	25,3	41,0	0.107143	0
chr17	44776586	.	G	A		.		A	downstream_gene_variant	MODIFIER	n-R5s27		Syn	ENSMUSG00000070209	transcript	ENSMUST00000093699	rRNA	`	n.*1388C>T	`	`	`	`	1388									1	0	2	0	2	0	0	14	12	8,6	12,0	0.428571	0
chr17	45726186	.	T	C		.		C	missense_variant	MODERATE	Slc29a1	SLC29A1	Non-syn	ENSMUSG00000023942	transcript	ENSMUST00000051574	protein_coding	`7/13	c.658A>G	`p.Ile220Val	`788/1981	`658/1383	`220/460										1	0	2	0	2	0	0	47	30	37,10	30,0	0.212766	0
chr17	46377159	.	A	T		.		T	synonymous_variant	LOW	Xpo5	XPO5	Syn	ENSMUSG00000067150	transcript	ENSMUST00000087031	protein_coding	`28/32	c.3036A>T	`p.Thr1012Thr	`3102/3709	`3036/3615	`1012/1204										1	0	2	0	2	0	0	35	25	28,7	24,1	0.2	0
chr17	46579672	.	G	T		.		T	3_prime_UTR_variant	MODIFIER	Ttbk1	TTBK1	Syn	ENSMUSG00000015599	transcript	ENSMUST00000047034	protein_coding	`15/15	c.*2453C>A	`	`	`	`	2453									1	0	2	0	2	0	0	23	23	18,5	23,0	0.217391	0
chr17	46579762	.	G	A		.		A	3_prime_UTR_variant	MODIFIER	Ttbk1	TTBK1	Syn	ENSMUSG00000015599	transcript	ENSMUST00000047034	protein_coding	`15/15	c.*2363C>T	`	`	`	`	2363									1	0	2	0	2	0	0	17	30	14,3	30,0	0.176471	0
chr17	46773119	.	C	A		.		A	intron_variant	MODIFIER	Gm16736		Syn	ENSMUSG00000086673	transcript	ENSMUST00000127169	lincRNA	`2/2	n.70+36218C>A	`	`	`	`										1	0	2	0	0	0	0	40	51	36,4	51,0	0.1	0
chr17	46858676	.	G	C		.		C	missense_variant	MODERATE	Pex6	PEX6	Non-syn	ENSMUSG00000002763	transcript	ENSMUST00000002840	protein_coding	`7/17	c.1540G>C	`p.Ala514Pro	`1577/3200	`1540/2946	`514/981										1	0	2	0	2	0	0	7	9	4,3	9,0	0.428571	0
chr17	47743951	.	C	G		.		G	splice_acceptor_variant&intron_variant	HIGH	Bysl	BYSL	Non-syn	ENSMUSG00000023988	transcript	ENSMUST00000024783	protein_coding	`1/6	c.266-1G>C	`	`	`	`										1	0	2	0	2	0	0	18	17	13,5	17,0	0.277778	0
chr17	48397242	.	C	A		.		A	missense_variant	MODERATE	Trem3		Non-syn	ENSMUSG00000041754	transcript	ENSMUST00000048065	protein_coding	`3/4	c.404C>A	`p.Pro135Gln	`476/994	`404/552	`135/183										1	0	2	0	2	0	0	45	50	37,8	50,0	0.177778	0
chr17	48397262	.	A	C		.		C	missense_variant	MODERATE	Trem3		Non-syn	ENSMUSG00000041754	transcript	ENSMUST00000048065	protein_coding	`3/4	c.424A>C	`p.Thr142Pro	`496/994	`424/552	`142/183										1	0	2	0	2	0	0	46	46	0,46	46,0	1	0
chr17	48599917	.	G	T		.		T	missense_variant	MODERATE	Unc5cl	UNC5CL	Non-syn	ENSMUSG00000043592	transcript	ENSMUST00000074574	protein_coding	`3/9	c.493G>T	`p.Ala165Ser	`626/2838	`493/1557	`165/518										1	0	2	0	2	0	0	37	21	30,7	21,0	0.189189	0
chr17	50380942	.	G	C		.		C	downstream_gene_variant	MODIFIER	AY702103		Syn	ENSMUSG00000067103	transcript	ENSMUST00000086914	protein_coding	`	c.*1220G>C	`	`	`	`	93									1	0	2	0	0	0	0	51	61	45,6	59,0	0.117647	0
chr17	56396886	.	C	T		.		T	synonymous_variant	LOW	Fem1a	FEM1A	Syn	ENSMUSG00000043683	transcript	ENSMUST00000060253	protein_coding	`1/1	c.555C>T	`p.Thr185Thr	`671/6816	`555/1965	`185/654										1	0	2	0	2	0	0	27	41	20,7	41,0	0.259259	0
chr17	56397681	.	G	C		.		C	missense_variant	MODERATE	Fem1a	FEM1A	Non-syn	ENSMUSG00000043683	transcript	ENSMUST00000060253	protein_coding	`1/1	c.1350G>C	`p.Met450Ile	`1466/6816	`1350/1965	`450/654										1	0	2	0	2	0	0	76	83	52,24	83,0	0.315789	0
chr17	56439602	.	A	G		.		G	missense_variant	MODERATE	Arrdc5	ARRDC5	Non-syn	ENSMUSG00000073380	transcript	ENSMUST00000097303	protein_coding	`1/3	c.65T>C	`p.Ile22Thr	`108/1054	`65/978	`22/325										1	0	2	0	2	0	0	23	30	20,3	30,0	0.130435	0
chr17	56916898	.	C	G		.		G	splice_acceptor_variant&intron_variant	HIGH	Rfx2	RFX2	Non-syn	ENSMUSG00000024206	transcript	ENSMUST00000002444	protein_coding	`16/17	c.1999-1G>C	`	`	`	`										1	0	2	0	2	0	0	25	24	20,5	24,0	0.2	0
chr17	57147222	.	G	C		.		C	synonymous_variant	LOW	Gtf2f1	GTF2F1	Syn	ENSMUSG00000002658	transcript	ENSMUST00000002733	protein_coding	`4/13	c.240C>G	`p.Arg80Arg	`419/1730	`240/1527	`80/508										1	0	2	0	2	0	0	22	20	19,3	20,0	0.136364	0
chr17	57396334	.	T	C		.		C	missense_variant	MODERATE	Trip10	TRIP10	Non-syn	ENSMUSG00000019487	transcript	ENSMUST00000077277	protein_coding	`10/15	c.1036T>C	`p.Ser346Pro	`1082/2126	`1036/1809	`346/602										1	0	2	0	2	0	0	18	14	5,13	14,0	0.722222	0
chr17	59149767	.	C	A		.		A	missense_variant	MODERATE	Nudt12	NUDT12	Non-syn	ENSMUSG00000024228	transcript	ENSMUST00000025065	protein_coding	`3/7	c.307G>T	`p.Gly103Cys	`468/4113	`307/1389	`103/462										1	0	2	0	2	0	0	30	39	26,4	39,0	0.133333	0
chr17	64636429	.	G	A		.		A	synonymous_variant	LOW	Pja2	PJA2	Syn	ENSMUSG00000024083	transcript	ENSMUST00000024888	protein_coding	`8/9	c.1911C>T	`p.Cys637Cys	`1911/2653	`1911/2124	`637/707										1	0	2	0	0	0	0	56	67	52,4	67,0	0.0714286	0
chr17	65987964	.	A	G		.		G	missense_variant	MODERATE	Txndc2	TXNDC2	Non-syn	ENSMUSG00000050612	transcript	ENSMUST00000050236	protein_coding	`3/3	c.557T>C	`p.Ile186Thr	`780/1899	`557/1653	`186/550										1	0	2	0	2	0	0	156	164	123,33	164,0	0.211538	0
chr17	67163842	.	G	A		.		A	missense_variant	MODERATE	Ptprm	PTPRM	Non-syn	ENSMUSG00000033278	transcript	ENSMUST00000035874	protein_coding	`17/33	c.2567C>T	`p.Thr856Met	`2611/5183	`2567/4461	`856/1486										1	0	2	0	2	0	0	56	58	52,4	58,0	0.0714286	0
chr17	67269354	.	C	A		.		A	intron_variant	MODIFIER	Ptprm	PTPRM	Syn	ENSMUSG00000033278	transcript	ENSMUST00000035874	protein_coding	`12/32	c.2130+9G>T	`	`	`	`										1	0	2	0	2	0	0	45	43	33,12	43,0	0.266667	0
chr17	68087020	.	G	C		.		C	synonymous_variant	LOW	Lama1	LAMA1	Syn	ENSMUSG00000032796	transcript	ENSMUST00000035471	protein_coding	`4/63	c.573G>C	`p.Ser191Ser	`643/9518	`573/9252	`191/3083										1	0	2	0	2	0	0	19	22	15,4	22,0	0.210526	0
chr17	68101802	.	T	C		.		C	synonymous_variant	LOW	Lama1	LAMA1	Syn	ENSMUSG00000032796	transcript	ENSMUST00000035471	protein_coding	`13/63	c.1839T>C	`p.Ser613Ser	`1909/9518	`1839/9252	`613/3083										1	0	2	0	2	0	0	43	49	38,5	49,0	0.116279	0
chr17	69127226	.	C	G		.		G	missense_variant	MODERATE	L3mbtl4	L3MBTL4	Non-syn	ENSMUSG00000041565	transcript	ENSMUST00000093007	protein_coding	`20/20	c.1791C>G	`p.Ile597Met	`2370/2445	`1791/1866	`597/621										1	0	2	0	2	0	0	46	49	39,7	49,0	0.152174	0
chr17	71200188	.	G	T		.		T	upstream_gene_variant	MODIFIER	RP23-85E24.1		Syn	ENSMUSG00000093514	transcript	ENSMUST00000176549	antisense	`	n.-2919G>T	`	`	`	`	2919									1	0	2	0	2	0	0	22	16	15,7	16,0	0.318182	0
chr17	71992061	.	G	T		.		T	missense_variant	MODERATE	Wdr43	WDR43	Non-syn	ENSMUSG00000041057	transcript	ENSMUST00000047086	protein_coding	`11/18	c.1319G>T	`p.Arg440Leu	`1365/3450	`1319/2034	`440/677										1	0	2	0	2	0	0	20	35	16,4	35,0	0.2	0
chr17	75017945	.	T	C		.		C	upstream_gene_variant	MODIFIER	Gm16978		Syn	ENSMUSG00000086865	transcript	ENSMUST00000125255	lincRNA	`	n.-1486A>G	`	`	`	`	1486									1	0	2	0	2	0	0	46	31	30,16	31,0	0.347826	0
chr17	75049432	.	G	T		.		T	missense_variant	MODERATE	Birc6	BIRC6	Non-syn	ENSMUSG00000024073	transcript	ENSMUST00000024879	protein_coding	`54/73	c.11023G>T	`p.Ala3675Ser	`11280/16212	`11023/14565	`3675/4854										1	0	2	0	2	0	0	57	66	43,14	66,0	0.245614	0
chr17	75142282	.	T	A		.		A	missense_variant	MODERATE	Ttc27	TTC27	Non-syn	ENSMUSG00000024078	transcript	ENSMUST00000024882	protein_coding	`7/20	c.842T>A	`p.Phe281Tyr	`1004/2820	`842/2544	`281/847										1	0	2	0	2	0	0	36	37	28,8	37,0	0.222222	0
chr17	75891280	.	G	A		.		A	missense_variant	MODERATE	Rasgrp3	RASGRP3	Non-syn	ENSMUSG00000071042	transcript	ENSMUST00000167341	protein_coding	`3/18	c.56G>A	`p.Ser19Asn	`439/4660	`56/2085	`19/694										1	0	2	0	2	0	0	89	88	85,4	88,0	0.0449438	0
chr17	79284492	.	G	T		.		T	missense_variant	MODERATE	Sult6b1	SULT6B1	Non-syn	ENSMUSG00000038045	transcript	ENSMUST00000169544	protein_coding	`7/7	c.846C>A	`p.Phe282Leu	`846/2060	`846/912	`282/303										1	0	2	0	2	0	0	39	31	28,11	31,0	0.282051	0
chr17	79334962	.	A	C		.		C	missense_variant	MODERATE	Cebpz	CEBPZ	Non-syn	ENSMUSG00000024081	transcript	ENSMUST00000024885	protein_coding	`2/16	c.602T>G	`p.Val201Gly	`642/4074	`602/3159	`201/1052										1	0	2	0	2	0	0	29	31	20,9	31,0	0.310345	0
chr17	80664524	.	C	T		.		T	missense_variant	MODERATE	Dhx57	DHX57	Non-syn	ENSMUSG00000035051	transcript	ENSMUST00000086555	protein_coding	`10/24	c.2059G>A	`p.Asp687Asn	`2486/5077	`2059/4167	`687/1388										1	0	2	0	2	0	0	29	26	17,12	26,0	0.413793	0
chr17	86026983	.	C	T		.		T	missense_variant&splice_region_variant	MODERATE	Six3	SIX3	Non-syn	ENSMUSG00000038805	transcript	ENSMUST00000043819	protein_coding	`3/4	c.970C>T	`p.Pro324Ser	`1179/3385	`970/1044	`324/347										1	0	2	0	2	0	0	39	31	28,11	31,0	0.282051	0
chr17	88396966	.	C	A		.		A	missense_variant	MODERATE	Fbxo11	FBXO11	Non-syn	ENSMUSG00000005371	transcript	ENSMUST00000005504	protein_coding	`15/23	c.1816G>T	`p.Gly606Trp	`1855/4019	`1816/2793	`606/930										1	0	2	0	2	0	0	37	31	31,6	31,0	0.162162	0
chr17	93601597	.	C	T		.		T	synonymous_variant	LOW	Adcyap1	ADCYAP1	Syn	ENSMUSG00000024256	transcript	ENSMUST00000064775	protein_coding	`3/5	c.135C>T	`p.Asp45Asp	`337/2088	`135/528	`45/175										1	0	2	0	2	0	0	51	60	35,15	60,0	0.294118	0
chr18	4340715	.	C	A		.		A	missense_variant	MODERATE	Map3k8	MAP3K8	Non-syn	ENSMUSG00000024235	transcript	ENSMUST00000025078	protein_coding	`4/8	c.596G>T	`p.Trp199Leu	`720/2507	`596/1404	`199/467										1	0	2	0	2	0	0	26	42	22,4	42,0	0.153846	0
chr18	12047355	.	G	T		.		T	intron_variant	MODIFIER	Cables1	CABLES1	Syn	ENSMUSG00000040957	transcript	ENSMUST00000171109	protein_coding	`3/9	c.893+17G>T	`	`	`	`										1	0	2	0	2	0	0	24	28	17,7	28,0	0.291667	0
chr18	16147474	.	T	G		.		G	non_coding_exon_variant	MODIFIER	Gm4835		Syn	ENSMUSG00000043223	transcript	ENSMUST00000077786	transcribed_processed_pseudogene	`1/2	n.611T>G	`	`	`	`										1	0	2	0	2	0	0	44	55	39,5	69,1	0.113636	0
chr18	25362472	.	G	A		.		A	missense_variant	MODERATE	AW554918	KIAA1328	Non-syn	ENSMUSG00000033632	transcript	ENSMUST00000097643	protein_coding	`5/11	c.440G>A	`p.Arg147Lys	`452/5351	`440/1839	`147/612										1	0	2	0	2	0	0	29	24	20,9	24,0	0.310345	0
chr18	32293040	.	G	C		.		C	missense_variant	MODERATE	Proc	PROC	Non-syn	ENSMUSG00000024386	transcript	ENSMUST00000025245	protein_coding	`5/9	c.387C>G	`p.Phe129Leu	`481/1578	`387/1383	`129/460										1	0	2	0	2	0	0	28	42	24,4	42,0	0.142857	0
chr18	32976684	.	C	A		.		A	upstream_gene_variant	MODIFIER	AC140983.1		Syn	ENSMUSG00000093130	transcript	ENSMUST00000175389	snRNA	`	n.-3663C>A	`	`	`	`	3663									1	0	2	0	2	0	0	6	14	2,4	13,1	0.666667	0
chr18	34789262	.	T	C		.		C	downstream_gene_variant	MODIFIER	Cdc23	CDC23	Syn	ENSMUSG00000024370	transcript	ENSMUST00000133181	protein_coding	`	c.*4386A>G	`	`	`	`	2075									1	0	2	0	2	0	0	38	42	25,13	42,0	0.342105	0
chr18	35373484	.	G	A		.		A	synonymous_variant	LOW	Lrrtm2	LRRTM2	Syn	ENSMUSG00000071862	transcript	ENSMUST00000091636	protein_coding	`2/2	c.418C>T	`p.Leu140Leu	`846/5665	`418/1548	`140/515										1	0	2	0	2	0	0	47	47	34,13	47,0	0.276596	0
chr18	35744257	.	G	T		.		T	missense_variant	MODERATE	Matr3	MATR3	Non-syn	ENSMUSG00000037236	transcript	ENSMUST00000041514	protein_coding	`12/15	c.1885G>T	`p.Gly629Cys	`2183/4472	`1885/2559	`629/852										1	0	2	0	2	0	0	26	49	19,7	49,0	0.269231	0
chr18	35898417	.	T	A		.		A	synonymous_variant	LOW	Tmem173	STING1	Syn	ENSMUSG00000024349	transcript	ENSMUST00000025207	protein_coding	`4/7	c.582A>T	`p.Ala194Ala	`582/1753	`582/1284	`194/427										1	0	2	0	2	0	0	35	48	24,11	48,0	0.314286	0
chr18	36139970	.	G	T		.		T	synonymous_variant	LOW	Psd2	PSD2	Syn	ENSMUSG00000024347	transcript	ENSMUST00000025205	protein_coding	`4/16	c.840G>T	`p.Ser280Ser	`1270/4610	`840/2316	`280/771										1	0	2	0	2	0	0	16	17	10,6	17,0	0.375	0
chr18	36182002	.	G	A		.		A	synonymous_variant	LOW	Nrg2	NRG2	Syn	ENSMUSG00000060275	transcript	ENSMUST00000115713	protein_coding	`7/10	c.1407C>T	`p.Pro469Pro	`1627/3001	`1407/2574	`469/857										1	0	2	0	2	0	0	25	20	17,8	20,0	0.32	0
chr18	37121512	.	C	T		.		T	intron_variant	MODIFIER	Pcdha4	PCDHA4	Syn	ENSMUSG00000007440	transcript	ENSMUST00000070797	protein_coding	`1/3	c.2388+29186C>T	`	`	`	`										1	0	2	0	2	0	0	100	174	36,64	174,0	0.64	0
chr18	37461870	.	G	A		.		A	missense_variant	MODERATE	Pcdhb3	PCDHB3	Non-syn	ENSMUSG00000045498	transcript	ENSMUST00000051754	protein_coding	`1/1	c.1234G>A	`p.Glu412Lys	`1418/3787	`1234/2355	`412/784										1	0	2	0	2	0	0	47	106	32,15	106,0	0.319149	0
chr18	37638266	.	G	T		.		T	missense_variant	MODERATE	Pcdhb16	PCDHB8	Non-syn	ENSMUSG00000047910	transcript	ENSMUST00000051442	protein_coding	`1/1	c.624G>T	`p.Glu208Asp	`845/5268	`624/2409	`208/802										1	0	2	0	2	0	0	26	41	23,3	41,0	0.115385	0
chr18	37645286	.	G	T		.		T	synonymous_variant	LOW	Pcdhb17	PCDHB16	Syn	ENSMUSG00000046387	transcript	ENSMUST00000053856	protein_coding	`1/1	c.474G>T	`p.Leu158Leu	`612/3269	`474/2400	`158/799										1	0	2	0	2	0	0	26	50	17,9	50,0	0.346154	0
chr18	37646150	.	C	A		.		A	missense_variant	MODERATE	Pcdhb17	PCDHB16	Non-syn	ENSMUSG00000046387	transcript	ENSMUST00000053856	protein_coding	`1/1	c.1338C>A	`p.Asp446Glu	`1476/3269	`1338/2400	`446/799										1	0	2	0	2	0	0	100	132	76,24	132,0	0.24	0
chr18	37646153	.	C	A		.		A	missense_variant	MODERATE	Pcdhb17	PCDHB16	Non-syn	ENSMUSG00000046387	transcript	ENSMUST00000053856	protein_coding	`1/1	c.1341C>A	`p.Asn447Lys	`1479/3269	`1341/2400	`447/799										1	0	2	0	2	0	0	102	131	77,25	130,1	0.245098	0
chr18	37674122	.	TC	T		.		T	frameshift_variant	HIGH	Pcdhb21	PCDHB11	Non-syn	ENSMUSG00000044022	transcript	ENSMUST00000061405	protein_coding	`1/1	c.652delC	`p.Leu218fs	`820/4662	`652/2325	`218/774										1	0	2	0	0	0	0	50	72	20,15	72,0	0.3	0
chr18	37977073	.	G	T		.		T	synonymous_variant	LOW	Pcdhga9	PCDHGA9	Syn	ENSMUSG00000023036	transcript	ENSMUST00000066140	protein_coding	`1/4	c.1887G>T	`p.Gly629Gly	`2341/5021	`1887/2826	`629/941										1	0	2	0	2	0	0	13	19	10,3	19,0	0.230769	0
chr18	43726874	.	G	C		.		C	intron_variant	MODIFIER	Jakmip2	JAKMIP2	Syn	ENSMUSG00000024502	transcript	ENSMUST00000082254	protein_coding	`8/21	c.1282-10C>G	`	`	`	`										1	0	2	0	2	0	0	24	34	19,5	34,0	0.208333	0
chr18	46767405	.	G	A		.		A	missense_variant	MODERATE	Eif1a	EIF1AX	Non-syn	ENSMUSG00000057561	transcript	ENSMUST00000078079	protein_coding	`3/3	c.52G>A	`p.Glu18Lys	`405/2879	`52/435	`18/144										1	0	2	0	2	0	0	124	202	48,76	203,0	0.612903	0
chr18	53884049	.	C	T		.		T	missense_variant	MODERATE	Cep120	CEP120	Non-syn	ENSMUSG00000048799	transcript	ENSMUST00000049811	protein_coding	`8/21	c.997G>A	`p.Gly333Ser	`1080/4557	`997/2967	`333/988										1	0	2	0	2	0	0	18	27	13,5	27,0	0.277778	0
chr18	53884050	.	C	G		.		G	synonymous_variant	LOW	Cep120	CEP120	Syn	ENSMUSG00000048799	transcript	ENSMUST00000049811	protein_coding	`8/21	c.996G>C	`p.Val332Val	`1079/4557	`996/2967	`332/988										1	0	2	0	2	0	0	18	28	13,5	28,0	0.277778	0
chr18	56735157	.	A	T		.		T	synonymous_variant	LOW	Phax	PHAX	Syn	ENSMUSG00000008301	transcript	ENSMUST00000008445	protein_coding	`2/5	c.138A>T	`p.Ser46Ser	`356/1942	`138/1158	`46/385										1	0	2	0	2	0	0	25	48	0,25	48,0	1	0
chr18	59568650	.	C	T		.		T	missense_variant	MODERATE	Chsy3	CHSY3	Non-syn	ENSMUSG00000058152	transcript	ENSMUST00000080721	protein_coding	`3/3	c.1205C>T	`p.Ala402Val	`1481/2931	`1205/2655	`402/884										1	0	2	0	2	0	0	19	30	6,13	30,0	0.684211	0
chr18	60862629	.	C	A		.		A	intron_variant	MODIFIER	Ndst1	NDST1	Syn	ENSMUSG00000054008	transcript	ENSMUST00000066785	protein_coding	`5/14	c.1252-17G>T	`	`	`	`										1	0	2	0	2	0	0	13	22	8,5	22,0	0.384615	0
chr18	60863416	.	A	G		.		G	missense_variant	MODERATE	Ndst1	NDST1	Non-syn	ENSMUSG00000054008	transcript	ENSMUST00000066785	protein_coding	`5/15	c.1226T>C	`p.Met409Thr	`1773/6463	`1226/2649	`409/882										1	0	2	0	2	0	0	33	39	27,6	39,0	0.181818	0
chr18	61277289	.	G	T		.		T	missense_variant	MODERATE	Csf1r	CSF1R	Non-syn	ENSMUSG00000024621	transcript	ENSMUST00000025523	protein_coding	`10/22	c.1417G>T	`p.Gly473Trp	`1699/3870	`1417/2934	`473/977										1	0	2	0	2	0	0	44	48	28,16	47,0	0.363636	0
chr18	61978670	.	G	T		.		T	missense_variant	MODERATE	Ablim3	ABLIM3	Non-syn	ENSMUSG00000032735	transcript	ENSMUST00000049378	protein_coding	`13/23	c.1273C>A	`p.Gln425Lys	`1856/4532	`1273/2049	`425/682										1	0	2	0	2	0	0	32	39	27,5	39,0	0.15625	0
chr18	65597507	.	G	T		.		T	missense_variant	MODERATE	Malt1	MALT1	Non-syn	ENSMUSG00000032688	transcript	ENSMUST00000102868	protein_coding	`2/17	c.259G>T	`p.Val87Leu	`434/5041	`259/2499	`87/832										1	0	2	0	2	0	0	20	30	14,6	30,0	0.3	0
chr18	67636502	.	T	C		.		C	synonymous_variant	LOW	Slmo1	PRELID3A	Syn	ENSMUSG00000024530	transcript	ENSMUST00000025411	protein_coding	`4/7	c.345T>C	`p.His115His	`421/2167	`345/519	`115/172										1	0	2	0	0	0	0	78	57	74,4	57,0	0.0512821	0
chr18	74036399	.	G	T		.		T	synonymous_variant	LOW	Mro	MRO	Syn	ENSMUSG00000064036	transcript	ENSMUST00000120033	protein_coding	`7/9	c.486G>T	`p.Gly162Gly	`811/1898	`486/741	`162/246										1	0	2	0	2	0	0	39	50	24,15	50,0	0.384615	0
chr18	77391315	.	A	G		.		G	intron_variant	MODIFIER	Pias2	PIAS2	Syn	ENSMUSG00000025423	transcript	ENSMUST00000080968	protein_coding	`14/14	c.1687-39A>G	`	`	`	`										1	0	2	0	2	0	0	52	77	37,15	77,0	0.288462	0
chr18	81170436	.	C	T		.		T	missense_variant	MODERATE	Sall3	SALL3	Non-syn	ENSMUSG00000024565	transcript	ENSMUST00000057950	protein_coding	`2/4	c.1015G>A	`p.Gly339Ser	`1057/6886	`1015/3747	`339/1248										1	0	2	0	2	0	0	8	13	4,4	13,0	0.5	0
chr19	3265038	.	T	G		.		G	missense_variant	MODERATE	Ighmbp2	IGHMBP2	Non-syn	ENSMUSG00000024831	transcript	ENSMUST00000025751	protein_coding	`13/15	c.2381A>C	`p.Gln794Pro	`2612/3720	`2381/2982	`794/993										1	0	2	0	2	0	0	24	18	19,5	18,0	0.208333	0
chr19	3999278	.	C	A		.		A	3_prime_UTR_variant	MODIFIER	Tbx10	TBX10	Syn	ENSMUSG00000037477	transcript	ENSMUST00000041871	protein_coding	`8/8	c.*30C>A	`	`	`	`	30									1	0	2	0	2	0	0	12	17	9,3	17,0	0.25	0
chr19	4150187	.	AC	A		.		A	frameshift_variant	HIGH	Coro1b	CORO1B	Non-syn	ENSMUSG00000024835	transcript	ENSMUST00000008893	protein_coding	`4/11	c.426delC	`p.Thr143fs	`546/1888	`426/1455	`142/484										1	0	2	0	0	0	0	52	51	14,9	51,0	0.173077	0
chr19	4150192	.	A	T		.		T	missense_variant	MODERATE	Coro1b	CORO1B	Non-syn	ENSMUSG00000024835	transcript	ENSMUST00000008893	protein_coding	`4/11	c.427A>T	`p.Thr143Ser	`547/1888	`427/1455	`143/484										1	0	2	0	0	0	0	51	51	41,10	51,0	0.196078	0
chr19	4166440	.	C	T		.		T	missense_variant	MODERATE	Carns1	CARNS1	Non-syn	ENSMUSG00000075289	transcript	ENSMUST00000167055	protein_coding	`10/10	c.1742G>A	`p.Arg581Gln	`1852/3968	`1742/2844	`581/947										1	0	2	0	2	0	0	25	24	20,5	24,0	0.2	0
chr19	4356727	.	G	A		.		A	intron_variant	MODIFIER	Kdm2a	KDM2A	Syn	ENSMUSG00000054611	transcript	ENSMUST00000047898	protein_coding	`6/20	c.486+21C>T	`	`	`	`										1	0	2	0	0	0	0	51	61	44,7	61,0	0.137255	0
chr19	4602477	.	T	C		.		C	missense_variant	MODERATE	Pcx	PC	Non-syn	ENSMUSG00000024892	transcript	ENSMUST00000068004	protein_coding	`6/21	c.494T>C	`p.Val165Ala	`638/4148	`494/3540	`165/1179										1	0	2	0	0	0	0	31	35	27,4	35,0	0.129032	0
chr19	5284649	.	G	A		.		A	stop_gained	HIGH	Sf3b2	SF3B2	Non-syn	ENSMUSG00000024853	transcript	ENSMUST00000025774	protein_coding	`13/21	c.1654C>T	`p.Gln552*	`1715/3231	`1654/2637	`552/878										1	0	2	0	2	0	0	57	51	53,4	51,0	0.0701754	0
chr19	5423311	.	G	T		.		T	upstream_gene_variant	MODIFIER	AI837181	C11orf68	Syn	ENSMUSG00000047423	transcript	ENSMUST00000159759	protein_coding	`	c.-1858G>T	`	`	`	`	1846									1	0	2	0	2	0	0	30	26	24,6	26,0	0.2	0
chr19	5475213	.	T	A		.		A	upstream_gene_variant	MODIFIER	Efemp2	EFEMP2	Syn	ENSMUSG00000024909	transcript	ENSMUST00000167827	protein_coding	`	c.-897T>A	`	`	`	`	92									1	0	2	0	2	0	0	12	15	9,3	15,0	0.25	0
chr19	5746916	.	C	T		.		T	missense_variant	MODERATE	Ltbp3	LTBP3	Non-syn	ENSMUSG00000024940	transcript	ENSMUST00000076366	protein_coding	`7/33	c.1070C>T	`p.Ala357Val	`2058/5180	`1070/3843	`357/1280										1	0	2	0	2	0	0	28	26	20,8	26,0	0.285714	0
chr19	5852645	.	G	A		.		A	synonymous_variant	LOW	Frmd8	FRMD8	Syn	ENSMUSG00000024816	transcript	ENSMUST00000025728	protein_coding	`11/11	c.1377C>T	`p.Thr459Thr	`1561/4504	`1377/1401	`459/466										1	0	2	0	2	0	0	24	19	17,7	19,0	0.291667	0
chr19	5891972	.	C	A		.		A	missense_variant	MODERATE	Tigd3	TIGD3	Non-syn	ENSMUSG00000044390	transcript	ENSMUST00000055911	protein_coding	`2/2	c.1129G>T	`p.Asp377Tyr	`1281/2114	`1129/1413	`377/470										1	0	2	0	2	0	0	24	29	0,24	29,0	1	0
chr19	6450549	.	A	AG		.		AG	frameshift_variant	HIGH	Nrxn2	NRXN2	Non-syn	ENSMUSG00000033768	transcript	ENSMUST00000137166	protein_coding	`4/22	c.808dupG	`p.Ala270fs	`921/6314	`809/5133	`270/1710										1	0	2	0	0	0	0	15	17	15,14	17,0	0.933333	0
chr19	6490020	.	C	A		.		A	intron_variant	MODIFIER	Nrxn2	NRXN2	Syn	ENSMUSG00000033768	transcript	ENSMUST00000137166	protein_coding	`11/21	c.2417-47C>A	`	`	`	`										1	0	2	0	2	0	0	10	10	7,3	10,0	0.3	0
chr19	7040692	.	GC	G		.		G	frameshift_variant	HIGH	Plcb3	PLCB3	Non-syn	ENSMUSG00000024960	transcript	ENSMUST00000025912	protein_coding	`4/31	c.327delG	`p.Pro110fs	`471/4231	`327/3705	`109/1234										1	0	2	0	0	0	0	79	79	35,19	79,0	0.240506	0
chr19	7064011	.	C	A		.		A	synonymous_variant	LOW	Dnajc4	DNAJC4	Syn	ENSMUSG00000024963	transcript	ENSMUST00000025915	protein_coding	`4/6	c.438G>T	`p.Pro146Pro	`703/1086	`438/735	`146/244										1	0	2	0	2	0	0	25	25	19,6	25,0	0.24	0
chr19	7356472	.	G	C		.		C	upstream_gene_variant	MODIFIER	Mark2	MARK2	Syn	ENSMUSG00000024969	transcript	ENSMUST00000171044	retained_intron	`	n.-3888C>G	`	`	`	`	3888									1	0	2	0	2	0	0	17	16	14,3	16,0	0.176471	0
chr19	9075165	.	G	A		.		A	splice_acceptor_variant&intron_variant	HIGH	Ahnak	AHNAK	Non-syn	ENSMUSG00000069833	transcript	ENSMUST00000092956	protein_coding	`3/4	c.158-1G>A	`	`	`	`										1	0	2	0	2	0	0	24	22	16,8	22,0	0.333333	0
chr19	9076448	.	C	T		.		T	missense_variant	MODERATE	Ahnak	AHNAK	Non-syn	ENSMUSG00000069833	transcript	ENSMUST00000092956	protein_coding	`5/5	c.605C>T	`p.Pro202Leu	`862/18099	`605/16971	`202/5656										1	0	2	0	2	0	0	40	38	36,4	38,0	0.1	0
chr19	10058701	.	C	T		.		T	synonymous_variant	LOW	Fth1	FTH1	Syn	ENSMUSG00000024661	transcript	ENSMUST00000025563	protein_coding	`2/4	c.145C>T	`p.Leu49Leu	`312/866	`145/549	`49/182										1	0	2	0	0	0	0	59	42	55,4	42,0	0.0677966	0
chr19	10058751	.	G	A		.		A	synonymous_variant	LOW	Fth1	FTH1	Syn	ENSMUSG00000024661	transcript	ENSMUST00000025563	protein_coding	`2/4	c.195G>A	`p.Glu65Glu	`362/866	`195/549	`65/182										1	0	2	0	0	0	0	54	49	50,4	49,0	0.0740741	0
chr19	10058757	.	C	T		.		T	synonymous_variant	LOW	Fth1	FTH1	Syn	ENSMUSG00000024661	transcript	ENSMUST00000025563	protein_coding	`2/4	c.201C>T	`p.Ala67Ala	`368/866	`201/549	`67/182										1	0	2	0	0	0	0	58	50	53,4	50,0	0.0689655	0
chr19	10993598	.	C	T		.		T	upstream_gene_variant	MODIFIER	Zp1	ZP1	Syn	ENSMUSG00000024734	transcript	ENSMUST00000168708	protein_coding	`	c.-2810G>A	`	`	`	`	2810									1	0	2	0	2	0	0	25	21	21,4	21,0	0.16	0
chr19	11786093	.	T	C		.		C	intron_variant	MODIFIER	Gm97		Syn	ENSMUSG00000055933	transcript	ENSMUST00000069760	protein_coding	`5/5	c.520-12T>C	`	`	`	`										1	0	2	0	2	0	0	67	50	51,16	50,0	0.238806	0
chr19	12148504	.	G	T		.		T	missense_variant	MODERATE	Olfr1425	OR4D9	Non-syn	ENSMUSG00000067526	transcript	ENSMUST00000087828	protein_coding	`1/1	c.620C>A	`p.Thr207Lys	`620/939	`620/939	`207/312										1	0	2	0	2	0	0	101	65	82,19	68,0	0.188119	0
chr19	12303137	.	C	G		.		G	missense_variant	MODERATE	Olfr1432		Non-syn	ENSMUSG00000067520	transcript	ENSMUST00000087819	protein_coding	`1/1	c.898G>C	`p.Glu300Gln	`898/930	`898/930	`300/309										1	0	2	0	2	0	0	46	44	38,8	44,0	0.173913	0
chr19	12496949	.	T	C		.		C	missense_variant	MODERATE	Olfr1441		Non-syn	ENSMUSG00000050815	transcript	ENSMUST00000059033	protein_coding	`1/1	c.149T>C	`p.Ile50Thr	`195/1088	`149/957	`50/318										1	0	2	0	2	0	0	60	71	48,12	71,0	0.2	0
chr19	12749553	.	T	A		.		A	missense_variant	MODERATE	Olfr1442		Non-syn	ENSMUSG00000044441	transcript	ENSMUST00000057924	protein_coding	`1/1	c.857T>A	`p.Met286Lys	`885/1065	`857/939	`286/312										1	0	2	0	2	0	0	37	39	27,10	39,0	0.27027	0
chr19	13220856	.	G	T		.		T	missense_variant	MODERATE	Olfr1459		Non-syn	ENSMUSG00000057503	transcript	ENSMUST00000078299	protein_coding	`1/1	c.292C>A	`p.Gln98Lys	`378/1101	`292/924	`98/307										1	0	2	0	2	0	0	142	164	113,29	164,0	0.204225	0
chr19	13553856	.	G	A		.		A	synonymous_variant	LOW	Olfr1475		Syn	ENSMUSG00000062195	transcript	ENSMUST00000080801	protein_coding	`1/1	c.831C>T	`p.Thr277Thr	`831/945	`831/945	`277/314										1	0	2	0	2	0	0	77	80	72,5	80,0	0.0649351	0
chr19	13936571	.	G	T		.		T	missense_variant	MODERATE	Olfr1502	OR9I1	Non-syn	ENSMUSG00000056858	transcript	ENSMUST00000074221	protein_coding	`1/1	c.287G>T	`p.Cys96Phe	`287/951	`287/951	`96/316										1	0	2	0	2	0	0	57	73	46,11	74,0	0.192982	0
chr19	13993652	.	T	G		.		G	missense_variant	MODERATE	Olfr1505	OR9I1	Non-syn	ENSMUSG00000062314	transcript	ENSMUST00000081520	protein_coding	`1/1	c.141T>G	`p.Ile47Met	`221/1103	`141/951	`47/316										1	0	2	0	2	0	0	117	141	108,9	144,0	0.0769231	0
chr19	21900647	.	G	A		.		A	synonymous_variant	LOW	Tmem2	CEMIP2	Syn	ENSMUSG00000024754	transcript	ENSMUST00000025663	protein_coding	`15/24	c.2553G>A	`p.Gly851Gly	`3010/6585	`2553/4152	`851/1383										1	0	2	0	2	0	0	33	45	28,5	45,0	0.151515	0
chr19	23968499	.	G	T		.		T	missense_variant	MODERATE	Apba1	APBA1	Non-syn	ENSMUSG00000024897	transcript	ENSMUST00000025830	protein_coding	`2/13	c.1204G>T	`p.Val402Leu	`1491/6632	`1204/2529	`402/842										1	0	2	0	2	0	0	49	45	40,9	45,0	0.183673	0
chr19	26728769	.	G	A		.		A	intron_variant	MODIFIER	Smarca2	SMARCA2	Syn	ENSMUSG00000024921	transcript	ENSMUST00000176030	protein_coding	`8/33	c.1555-62G>A	`	`	`	`										1	0	2	0	2	0	0	24	30	19,5	30,0	0.208333	0
chr19	26845455	.	C	G		.		G	missense_variant	MODERATE	Smarca2	SMARCA2	Non-syn	ENSMUSG00000024921	transcript	ENSMUST00000176030	protein_coding	`30/34	c.4314C>G	`p.Phe1438Leu	`4465/5862	`4314/4806	`1438/1601										1	0	2	0	0	0	0	38	28	34,4	28,0	0.105263	0
chr19	27843046	.	G	C		.		C	missense_variant	MODERATE	Rfx3	RFX3	Non-syn	ENSMUSG00000040929	transcript	ENSMUST00000165566	protein_coding	`18/18	c.2149C>G	`p.Gln717Glu	`2311/9146	`2149/2250	`717/749										1	0	2	0	2	0	0	31	33	22,9	33,0	0.290323	0
chr19	33897561	.	G	A		.		A	stop_gained	HIGH	Gm5519		Non-syn	ENSMUSG00000037603	transcript	ENSMUST00000042061	protein_coding	`1/2	c.164G>A	`p.Trp55*	`164/513	`164/513	`55/170										1	0	2	0	2	0	0	84	71	62,22	71,0	0.261905	0
chr19	37459269	.	G	C		.		C	missense_variant	MODERATE	Kif11	KIF11	Non-syn	ENSMUSG00000012443	transcript	ENSMUST00000012587	protein_coding	`4/22	c.353G>C	`p.Arg118Thr	`544/4819	`353/3159	`118/1052										1	0	2	0	2	0	0	55	40	47,8	40,0	0.145455	0
chr19	37985442	.	C	T		.		T	missense_variant	MODERATE	Myof	MYOF	Non-syn	ENSMUSG00000048612	transcript	ENSMUST00000172095	protein_coding	`48/54	c.5398G>A	`p.Val1800Ile	`5652/7133	`5398/6186	`1800/2061										1	0	2	0	2	0	0	58	57	47,11	57,0	0.189655	0
chr19	39093248	.	G	A		.		A	synonymous_variant	LOW	Cyp2c55	CYP2C18	Syn	ENSMUSG00000025002	transcript	ENSMUST00000025966	protein_coding	`4/9	c.597G>A	`p.Glu199Glu	`624/1995	`597/1473	`199/490										1	0	2	0	2	0	0	36	27	25,11	27,0	0.305556	0
chr19	39143938	.	T	C		.		C	intron_variant	MODIFIER	Cyp2c65	CYP2C9	Syn	ENSMUSG00000067231	transcript	ENSMUST00000087236	protein_coding	`2/8	c.332-10T>C	`	`	`	`										1	0	2	0	2	0	0	40	39	36,4	39,0	0.1	0
chr19	40686879	.	G	A		.		A	upstream_gene_variant	MODIFIER	Tctn3	TCTN3	Syn	ENSMUSG00000025008	transcript	ENSMUST00000025981	protein_coding	`	c.-245C>T	`	`	`	`	156									1	0	2	0	2	0	0	29	34	20,9	34,0	0.310345	0
chr19	41726169	.	C	A		.		A	missense_variant	MODERATE	Slit1	SLIT1	Non-syn	ENSMUSG00000025020	transcript	ENSMUST00000025993	protein_coding	`6/37	c.509G>T	`p.Ser170Ile	`766/5045	`509/4596	`170/1531										1	0	2	0	0	0	0	43	33	39,4	33,0	0.0930233	0
chr19	42020019	.	G	T		.		T	missense_variant	MODERATE	Mms19	MMS19	Non-syn	ENSMUSG00000025159	transcript	ENSMUST00000171561	protein_coding	`28/31	c.2837C>A	`p.Pro946His	`2881/6607	`2837/3096	`946/1031										1	0	2	0	0	0	0	43	41	39,4	41,0	0.0930233	0
chr19	43462715	.	C	T		.		T	synonymous_variant	LOW	Hpse2	HPSE2	Syn	ENSMUSG00000074852	transcript	ENSMUST00000099428	protein_coding	`1/12	c.87G>A	`p.Leu29Leu	`87/1779	`87/1779	`29/592										1	0	2	0	2	0	0	20	25	12,8	25,0	0.4	0
chr19	44289864	.	T	C		.		C	intron_variant	MODIFIER	Scd3		Syn	ENSMUSG00000025202	transcript	ENSMUST00000026220	protein_coding	`1/5	c.28-28T>C	`	`	`	`										1	0	2	0	2	0	0	28	25	23,5	25,0	0.178571	0
chr19	44289865	.	C	T		.		T	intron_variant	MODIFIER	Scd3		Syn	ENSMUSG00000025202	transcript	ENSMUST00000026220	protein_coding	`1/5	c.28-27C>T	`	`	`	`										1	0	2	0	2	0	0	27	25	22,5	25,0	0.185185	0
chr19	45632408	.	C	A		.		A	missense_variant	MODERATE	Poll	POLL	Non-syn	ENSMUSG00000025218	transcript	ENSMUST00000026239	protein_coding	`5/9	c.682G>T	`p.Asp228Tyr	`753/2324	`682/1722	`228/573										1	0	2	0	2	0	0	28	25	24,4	25,0	0.142857	0
chr19	45823058	.	C	T		.		T	synonymous_variant	LOW	Npm3	NPM3	Syn	ENSMUSG00000056209	transcript	ENSMUST00000070215	protein_coding	`4/6	c.396G>A	`p.Arg132Arg	`431/888	`396/528	`132/175										1	0	2	0	2	0	0	74	72	70,4	72,0	0.0540541	0
chr19	46079241	.	C	T		.		T	stop_gained	HIGH	Hps6	HPS6	Non-syn	ENSMUSG00000074811	transcript	ENSMUST00000099393	protein_coding	`1/1	c.1126C>T	`p.Arg376*	`1274/2696	`1126/2418	`376/805										1	0	2	0	2	0	0	15	37	0,15	37,0	1	0
chr19	46079287	.	C	T		.		T	missense_variant	MODERATE	Hps6	HPS6	Non-syn	ENSMUSG00000074811	transcript	ENSMUST00000099393	protein_coding	`1/1	c.1172C>T	`p.Pro391Leu	`1320/2696	`1172/2418	`391/805										1	0	2	0	0	0	0	38	38	30,8	38,0	0.210526	0
chr19	46108711	.	G	A		.		A	intron_variant	MODIFIER	Ldb1	LDB1	Syn	ENSMUSG00000025223	transcript	ENSMUST00000156585	protein_coding	`9/10	c.857-41C>T	`	`	`	`										1	0	2	0	0	0	0	30	23	23,7	23,0	0.233333	0
chr19	48056650	.	G	T		.		T	splice_donor_variant&intron_variant	HIGH	Ccdc147	CFAP58	Non-syn	ENSMUSG00000046585	transcript	ENSMUST00000066308	protein_coding	`12/17	c.1815+1G>T	`	`	`	`										1	0	2	0	2	0	0	26	26	16,10	26,0	0.384615	0
chr19	48862895	.	G	A		.		A	missense_variant	MODERATE	Sorcs3	SORCS3	Non-syn	ENSMUSG00000063434	transcript	ENSMUST00000078880	protein_coding	`21/27	c.2875G>A	`p.Asp959Asn	`3030/5634	`2875/3660	`959/1219										1	0	2	0	2	0	0	32	41	23,9	41,0	0.28125	0
chr19	50710839	.	C	T		.		T	intron_variant	MODIFIER	Sorcs1	SORCS1	Syn	ENSMUSG00000043531	transcript	ENSMUST00000076049	protein_coding	`1/25	c.558+41562G>A	`	`	`	`										1	0	2	0	2	0	0	29	25	23,6	25,0	0.206897	0
chr19	56926338	.	C	A		.		A	intron_variant	MODIFIER	Tdrd1	TDRD1	Syn	ENSMUSG00000025081	transcript	ENSMUST00000078723	protein_coding	`15/25	c.2057-45C>A	`	`	`	`										1	0	2	0	2	0	0	20	24	15,5	24,0	0.25	0
chr2	5816226	.	G	A		.		A	upstream_gene_variant	MODIFIER	Gm13267		Syn	ENSMUSG00000085818	transcript	ENSMUST00000142787	antisense	`	n.-330G>A	`	`	`	`	330									1	0	2	0	2	0	0	17	24	13,3	24,0	0.176471	0
chr2	6341929	.	C	A		.		A	upstream_gene_variant	MODIFIER	Usp6nl	USP6NL	Syn	ENSMUSG00000039046	transcript	ENSMUST00000150515	processed_transcript	`	n.-39C>A	`	`	`	`	39									1	0	2	0	2	0	0	35	33	23,12	33,0	0.342857	0
chr2	11603606	.	C	A		.		A	missense_variant	MODERATE	Il2ra	IL2RA	Non-syn	ENSMUSG00000026770	transcript	ENSMUST00000028111	protein_coding	`5/8	c.620C>A	`p.Thr207Asn	`829/4425	`620/807	`207/268										1	0	2	0	2	0	0	46	46	16,30	46,0	0.652174	0
chr2	11603607	.	T	A		.		A	synonymous_variant	LOW	Il2ra	IL2RA	Syn	ENSMUSG00000026770	transcript	ENSMUST00000028111	protein_coding	`5/8	c.621T>A	`p.Thr207Thr	`830/4425	`621/807	`207/268										1	0	2	0	2	0	0	46	46	16,30	46,0	0.652174	0
chr2	12104306	.	G	T		.		T	missense_variant	MODERATE	Itga8	ITGA8	Non-syn	ENSMUSG00000026768	transcript	ENSMUST00000028106	protein_coding	`21/30	c.2188C>A	`p.Pro730Thr	`2326/5810	`2188/3189	`730/1062										1	0	2	0	2	0	0	70	66	52,18	65,1	0.257143	0
chr2	12186860	.	C	T		.		T	splice_region_variant&synonymous_variant	LOW	Itga8	ITGA8	Non-syn	ENSMUSG00000026768	transcript	ENSMUST00000028106	protein_coding	`3/30	c.441G>A	`p.Val147Val	`579/5810	`441/3189	`147/1062										1	0	2	0	2	0	0	58	36	47,11	36,0	0.189655	0
chr2	14961429	.	C	T		.		T	missense_variant	MODERATE	Nsun6	NSUN6	Non-syn	ENSMUSG00000026707	transcript	ENSMUST00000028034	protein_coding	`4/11	c.352G>A	`p.Ala118Thr	`641/2902	`352/1431	`118/476										1	0	2	0	2	0	0	61	88	48,13	88,0	0.213115	0
chr2	18081129	.	G	A		.		A	missense_variant	MODERATE	Mllt10	MLLT10	Non-syn	ENSMUSG00000026743	transcript	ENSMUST00000028076	protein_coding	`10/23	c.842G>A	`p.Arg281His	`943/4886	`842/3207	`281/1068										1	0	2	0	2	0	0	46	32	43,3	32,0	0.0652174	0
chr2	24660439	.	G	A		.		A	downstream_gene_variant	MODIFIER	Ehmt1	EHMT1	Syn	ENSMUSG00000036893	transcript	ENSMUST00000138805	processed_transcript	`	n.*1295C>T	`	`	`	`	1295									1	0	2	0	2	0	0	30	30	12,18	30,0	0.6	0
chr2	24903206	.	C	T		.		T	synonymous_variant	LOW	Pnpla7	PNPLA7	Syn	ENSMUSG00000036833	transcript	ENSMUST00000045295	protein_coding	`26/35	c.2952C>T	`p.Ile984Ile	`3203/4574	`2952/4059	`984/1352										1	0	2	0	0	0	0	47	35	43,4	35,0	0.0851064	0
chr2	24916981	.	AC	A		.		A	downstream_gene_variant	MODIFIER	Nelf	NSMF	Syn	ENSMUSG00000006476	transcript	ENSMUST00000152122	protein_coding	`	c.*900delC	`	`	`	`	900									1	0	2	0	0	0	0	67	57	21,15	57,0	0.223881	0
chr2	25124876	.	C	G		.		G	missense_variant&splice_region_variant	MODERATE	Tprn	TPRN	Non-syn	ENSMUSG00000048707	transcript	ENSMUST00000114336	protein_coding	`4/4	c.2188C>G	`p.Leu730Val	`2258/2787	`2188/2250	`730/749										1	0	2	0	2	0	0	50	49	43,7	48,0	0.14	0
chr2	25143774	.	C	T		.		T	missense_variant	MODERATE	Tmem210	TMEM210	Non-syn	ENSMUSG00000026963	transcript	ENSMUST00000028340	protein_coding	`1/4	c.80C>T	`p.Pro27Leu	`110/516	`80/444	`27/147										1	0	2	0	2	0	0	34	30	21,13	30,0	0.382353	0
chr2	25153123	.	G	T		.		T	missense_variant	MODERATE	Grin1	GRIN1	Non-syn	ENSMUSG00000026959	transcript	ENSMUST00000114310	protein_coding	`13/21	c.1807C>A	`p.Arg603Ser	`2016/4276	`1807/2880	`603/959										1	0	2	0	2	0	0	31	33	25,6	33,0	0.193548	0
chr2	25347962	.	C	A		.		A	missense_variant	MODERATE	Lcn12	LCN12	Non-syn	ENSMUSG00000026943	transcript	ENSMUST00000028312	protein_coding	`3/6	c.317G>T	`p.Arg106Met	`372/716	`317/582	`106/193										1	0	2	0	2	0	0	86	81	61,25	81,0	0.290698	0
chr2	25650123	.	G	C		.		C	missense_variant	MODERATE	Glt6d1	GLT6D1	Non-syn	ENSMUSG00000036401	transcript	ENSMUST00000038010	protein_coding	`5/5	c.390C>G	`p.Asn130Lys	`467/1211	`390/936	`130/311										1	0	2	0	2	0	0	53	43	41,12	43,0	0.226415	0
chr2	25822293	.	C	A		.		A	missense_variant	MODERATE	Camsap1	CAMSAP1	Non-syn	ENSMUSG00000026933	transcript	ENSMUST00000091268	protein_coding	`2/17	c.333G>T	`p.Gln111His	`677/7978	`333/4746	`111/1581										1	0	2	0	2	0	0	29	22	23,6	22,0	0.206897	0
chr2	26108850	.	C	T		.		T	intron_variant	MODIFIER	C030048H21Rik		Syn	ENSMUSG00000079537	transcript	ENSMUST00000137586	protein_coding	`5/6	c.556+10G>A	`	`	`	`										1	0	2	0	0	0	0	74	60	70,4	60,0	0.0540541	0
chr2	26229509	.	C	A		.		A	upstream_gene_variant	MODIFIER	Snapc4	SNAPC4	Syn	ENSMUSG00000036281	transcript	ENSMUST00000123934	protein_coding	`	c.-360G>T	`	`	`	`	358									1	0	2	0	2	0	0	31	22	23,8	22,0	0.258065	0
chr2	26839507	.	G	T		.		T	missense_variant	MODERATE	Adamts13	ADAMTS13	Non-syn	ENSMUSG00000014852	transcript	ENSMUST00000102891	protein_coding	`10/29	c.1247G>T	`p.Cys416Phe	`1291/4506	`1247/4281	`416/1426										1	0	2	0	2	0	0	36	27	29,7	27,0	0.194444	0
chr2	28429098	.	G	T		.		T	splice_region_variant&intron_variant	LOW	Gtf3c5	GTF3C5	Non-syn	ENSMUSG00000026816	transcript	ENSMUST00000113889	protein_coding	`3/11	c.573-6C>A	`	`	`	`										1	0	2	0	2	0	0	18	10	13,5	10,0	0.277778	0
chr2	29565752	.	G	A		.		A	missense_variant	MODERATE	Rapgef1	RAPGEF1	Non-syn	ENSMUSG00000039844	transcript	ENSMUST00000095087	protein_coding	`12/26	c.1964G>A	`p.Gly655Asp	`2247/6241	`1964/3675	`655/1224										1	0	2	0	0	0	0	43	43	39,4	43,0	0.0930233	0
chr2	29940374	.	G	T		.		T	synonymous_variant	LOW	Pkn3	PKN3	Syn	ENSMUSG00000026785	transcript	ENSMUST00000045246	protein_coding	`11/22	c.1296G>T	`p.Arg432Arg	`1488/3113	`1296/2637	`432/878										1	0	2	0	2	0	0	29	34	24,5	34,0	0.172414	0
chr2	30159829	.	C	T		.		T	synonymous_variant	LOW	Nup188	NUP188	Syn	ENSMUSG00000052533	transcript	ENSMUST00000064447	protein_coding	`8/44	c.493C>T	`p.Leu165Leu	`535/5710	`493/5280	`165/1759										1	0	2	0	2	0	0	48	32	37,11	32,0	0.229167	0
chr2	30183050	.	C	T		.		T	missense_variant	MODERATE	Nup188	NUP188	Non-syn	ENSMUSG00000052533	transcript	ENSMUST00000064447	protein_coding	`24/44	c.2476C>T	`p.Arg826Trp	`2518/5710	`2476/5280	`826/1759										1	0	2	0	2	0	0	33	31	23,10	31,0	0.30303	0
chr2	30282008	.	C	T		.		T	missense_variant	MODERATE	Ppp2r4	PTPA	Non-syn	ENSMUSG00000039515	transcript	ENSMUST00000042055	protein_coding	`2/10	c.121C>T	`p.Arg41Cys	`384/2586	`121/972	`41/323										1	0	2	0	2	0	0	82	63	48,34	63,0	0.414634	0
chr2	31282398	.	G	A		.		A	missense_variant	MODERATE	Hmcn2	HMCN2	Non-syn	ENSMUSG00000055632	transcript	ENSMUST00000113532	protein_coding	`75/98	c.11468G>A	`p.Gly3823Asp	`11468/15646	`11468/15303	`3823/5100										1	0	2	0	2	0	0	23	27	17,6	27,0	0.26087	0
chr2	31646253	.	C	T		.		T	synonymous_variant	LOW	Abl1	ABL1	Syn	ENSMUSG00000026842	transcript	ENSMUST00000075759	protein_coding	`6/11	c.1036C>T	`p.Leu346Leu	`1548/5583	`1036/3429	`346/1142										1	0	2	0	2	0	0	44	41	37,7	41,0	0.159091	0
chr2	32533422	.	T	C		.		C	upstream_gene_variant	MODIFIER	Eng	ENG	Syn	ENSMUSG00000026814	transcript	ENSMUST00000138600	processed_transcript	`	n.-1220T>C	`	`	`	`	1220									1	0	2	0	2	0	0	33	42	19,14	42,0	0.424242	0
chr2	32540346	.	C	T		.		T	downstream_gene_variant	MODIFIER	Eng	ENG	Syn	ENSMUSG00000026814	transcript	ENSMUST00000009705	protein_coding	`	c.*3265C>T	`	`	`	`	2168									1	0	2	0	2	0	0	25	37	4,21	37,0	0.84	0
chr2	34452931	.	T	G		.		G	intron_variant	MODIFIER	Mapkap1	MAPKAP1	Syn	ENSMUSG00000038696	transcript	ENSMUST00000113126	protein_coding	`8/10	c.1208-12T>G	`	`	`	`										1	0	2	0	2	0	0	22	19	15,7	18,1	0.318182	0
chr2	34711958	.	G	T		.		T	intron_variant	MODIFIER	Psmd5	PSMD5	Syn	ENSMUSG00000026869	transcript	ENSMUST00000028225	protein_coding	`8/9	c.1116+10C>A	`	`	`	`										1	0	2	0	2	0	0	41	31	34,7	31,0	0.170732	0
chr2	34846712	.	T	G		.		G	splice_region_variant&intron_variant	LOW	Hc	C5	Non-syn	ENSMUSG00000026874	transcript	ENSMUST00000028233	protein_coding	`35/40	c.4410+4A>C	`	`	`	`										1	0	2	0	2	0	0	95	95	75,20	95,0	0.210526	0
chr2	34944695	.	T	C		.		C	synonymous_variant	LOW	AI182371		Syn	ENSMUSG00000035875	transcript	ENSMUST00000045776	protein_coding	`4/10	c.510A>G	`p.Leu170Leu	`512/1724	`510/1101	`170/366										1	0	2	0	2	0	0	57	65	16,41	65,0	0.719298	0
chr2	35030817	.	G	A		.		A	synonymous_variant	LOW	Cep110	CNTRL	Syn	ENSMUSG00000057110	transcript	ENSMUST00000028237	protein_coding	`40/44	c.6615G>A	`p.Leu2205Leu	`6784/7615	`6615/7005	`2205/2334										1	0	2	0	2	0	0	34	42	11,23	42,0	0.676471	0
chr2	37647651	.	G	T		.		T	synonymous_variant	LOW	Crb2	CRB2	Syn	ENSMUSG00000035403	transcript	ENSMUST00000050372	protein_coding	`9/13	c.2523G>T	`p.Thr841Thr	`2615/6372	`2523/3849	`841/1282										1	0	2	0	2	0	0	36	44	26,10	44,0	0.277778	0
chr2	38015315	.	C	T		.		T	intron_variant	MODIFIER	Dennd1a	DENND1A	Syn	ENSMUSG00000035392	transcript	ENSMUST00000102787	protein_coding	`3/21	c.132+12G>A	`	`	`	`										1	0	2	0	2	0	0	49	50	40,9	50,0	0.183673	0
chr2	40666221	.	A	G		.		G	synonymous_variant	LOW	Lrp1b	LRP1B	Syn	ENSMUSG00000049252	transcript	ENSMUST00000052550	protein_coding	`63/91	c.10122T>C	`p.Gly3374Gly	`10811/16268	`10122/13893	`3374/4630										1	0	2	0	2	0	0	35	41	29,6	41,0	0.171429	0
chr2	43919328	.	A	G		.		G	missense_variant	MODERATE	Arhgap15	ARHGAP15	Non-syn	ENSMUSG00000049744	transcript	ENSMUST00000055776	protein_coding	`7/14	c.545A>G	`p.Asp182Gly	`564/2604	`545/1446	`182/481										1	0	2	0	2	0	0	34	35	25,9	35,0	0.264706	0
chr2	51785205	.	C	A		.		A	synonymous_variant	LOW	Rbm43	RBM43	Syn	ENSMUSG00000036249	transcript	ENSMUST00000039138	protein_coding	`3/5	c.168G>T	`p.Ala56Ala	`360/1949	`168/1032	`56/343										1	0	2	0	2	0	0	31	35	25,6	35,0	0.193548	0
chr2	51940719	.	T	C		.		C	upstream_gene_variant	MODIFIER	Rif1	RIF1	Syn	ENSMUSG00000036202	transcript	ENSMUST00000145130	processed_transcript	`	n.-4374T>C	`	`	`	`	4374									1	0	2	0	2	0	0	23	43	16,7	43,0	0.304348	0
chr2	52138147	.	A	G		.		G	missense_variant	MODERATE	Neb	NEB	Non-syn	ENSMUSG00000026950	transcript	ENSMUST00000036934	protein_coding	`40/157	c.4667T>C	`p.Ile1556Thr	`5086/22489	`4667/21459	`1556/7152										1	0	2	0	2	0	0	84	99	48,36	99,0	0.428571	0
chr2	56964356	.	C	T		.		T	missense_variant	MODERATE	Nr4a2	NR4A2	Non-syn	ENSMUSG00000026826	transcript	ENSMUST00000122906	nonsense_mediated_decay	`3/8	c.616G>A	`p.Glu206Lys	`616/3123	`616/3123	`206/1040										1	0	2	0	2	0	0	20	27	0,20	27,0	1	0
chr2	58315494	.	C	T		.		T	missense_variant	MODERATE	Acvr1	ACVR1	Non-syn	ENSMUSG00000026836	transcript	ENSMUST00000056376	protein_coding	`8/11	c.864G>A	`p.Met288Ile	`1338/2394	`864/1530	`288/509										1	0	2	0	2	0	0	24	24	14,10	24,0	0.416667	0
chr2	60286327	.	G	T		.		T	missense_variant	MODERATE	Pla2r1	PLA2R1	Non-syn	ENSMUSG00000054580	transcript	ENSMUST00000112525	protein_coding	`16/30	c.2529C>A	`p.Asp843Glu	`2602/7112	`2529/4569	`843/1522										1	0	2	0	2	0	0	58	50	47,11	50,0	0.189655	0
chr2	60317495	.	C	T		.		T	synonymous_variant	LOW	Pla2r1	PLA2R1	Syn	ENSMUSG00000054580	transcript	ENSMUST00000112525	protein_coding	`11/30	c.1905G>A	`p.Pro635Pro	`1978/7112	`1905/4569	`635/1522										1	0	2	0	2	0	0	31	33	28,3	33,0	0.0967742	0
chr2	62028831	.	C	G		.		G	synonymous_variant	LOW	Slc4a10	SLC4A10	Syn	ENSMUSG00000026904	transcript	ENSMUST00000112480	protein_coding	`3/27	c.165C>G	`p.Pro55Pro	`165/5389	`165/3357	`55/1118										1	0	2	0	2	0	0	43	51	36,7	51,0	0.162791	0
chr2	62523960	.	C	T		.		T	upstream_gene_variant	MODIFIER	Gca	GCA	Syn	ENSMUSG00000026893	transcript	ENSMUST00000148083	processed_transcript	`	n.-295C>T	`	`	`	`	295									1	0	2	0	2	0	0	29	29	25,4	29,0	0.137931	0
chr2	63818008	.	C	G		.		G	missense_variant	MODERATE	Fign	FIGN	Non-syn	ENSMUSG00000075324	transcript	ENSMUST00000131615	protein_coding	`3/3	c.974G>C	`p.Gly325Ala	`1290/9734	`974/2280	`325/759										1	0	2	0	2	0	0	40	56	32,8	56,0	0.2	0
chr2	65861056	.	C	T		.		T	synonymous_variant	LOW	Csrnp3	CSRNP3	Syn	ENSMUSG00000044647	transcript	ENSMUST00000053910	protein_coding	`6/6	c.1770C>T	`p.Pro590Pro	`1888/4495	`1770/1794	`590/597										1	0	2	0	2	0	0	49	51	38,11	51,0	0.22449	0
chr2	66115724	.	G	A		.		A	synonymous_variant	LOW	Scn1a	SCN1A	Syn	ENSMUSG00000064329	transcript	ENSMUST00000112366	protein_coding	`26/27	c.4747C>T	`p.Leu1583Leu	`4999/8386	`4747/6030	`1583/2009										1	0	2	0	2	0	0	47	46	34,13	46,0	0.276596	0
chr2	67314882	.	G	T		.		T	missense_variant	MODERATE	Xirp2	XIRP2	Non-syn	ENSMUSG00000027022	transcript	ENSMUST00000028410	protein_coding	`2/9	c.16G>T	`p.Ala6Ser	`261/11955	`16/11355	`6/3784										1	0	2	0	2	0	0	22	32	19,3	32,0	0.136364	0
chr2	67354302	.	C	A		.		A	synonymous_variant	LOW	Xirp2	XIRP2	Syn	ENSMUSG00000027022	transcript	ENSMUST00000028410	protein_coding	`7/9	c.8829C>A	`p.Thr2943Thr	`9074/11955	`8829/11355	`2943/3784										1	0	2	0	2	0	0	40	35	32,8	35,0	0.2	0
chr2	69239500	.	C	T		.		T	missense_variant	MODERATE	Dhrs9	DHRS9	Non-syn	ENSMUSG00000027068	transcript	ENSMUST00000063690	protein_coding	`5/5	c.946C>T	`p.Pro316Ser	`1191/4281	`946/960	`316/319										1	0	2	0	2	0	0	23	21	16,7	21,0	0.304348	0
chr2	70314824	.	G	A		.		A	synonymous_variant	LOW	Sp5	SP5	Syn	ENSMUSG00000075304	transcript	ENSMUST00000100043	protein_coding	`2/2	c.795G>A	`p.Ala265Ala	`1138/2100	`795/1197	`265/398										1	0	2	0	2	0	0	17	12	4,13	12,0	0.764706	0
chr2	70378808	.	G	T		.		T	missense_variant	MODERATE	4933404M02Rik	ERICH2	Non-syn	ENSMUSG00000075302	transcript	ENSMUST00000100041	protein_coding	`13/13	c.1332G>T	`p.Glu444Asp	`1616/1749	`1332/1392	`444/463										1	0	2	0	2	0	0	40	38	32,8	38,0	0.2	0
chr2	70522172	.	C	T		.		T	upstream_gene_variant	MODIFIER	Gorasp2	GORASP2	Syn	ENSMUSG00000014959	transcript	ENSMUST00000136485	processed_transcript	`	n.-3698C>T	`	`	`	`	3698									1	0	2	0	2	0	0	38	28	24,14	28,0	0.368421	0
chr2	71733814	.	C	T		.		T	synonymous_variant	LOW	Pdk1	PDK1	Syn	ENSMUSG00000006494	transcript	ENSMUST00000006669	protein_coding	`9/11	c.1008C>T	`p.Thr336Thr	`1154/5185	`1008/1305	`336/434										1	0	2	0	2	0	0	19	18	14,5	18,0	0.263158	0
chr2	71819420	.	G	A		.		A	intron_variant	MODIFIER	Rapgef4	RAPGEF4	Syn	ENSMUSG00000049044	transcript	ENSMUST00000090826	protein_coding	`1/30	c.65+12G>A	`	`	`	`										1	0	2	0	2	0	0	33	33	27,6	33,0	0.181818	0
chr2	71869083	.	C	G		.		G	splice_region_variant&intron_variant	LOW	Rapgef4	RAPGEF4	Non-syn	ENSMUSG00000049044	transcript	ENSMUST00000090826	protein_coding	`1/30	c.66-7C>G	`	`	`	`										1	0	2	0	2	0	0	52	35	41,11	35,0	0.211538	0
chr2	76216524	.	C	A		.		A	synonymous_variant	LOW	Rbm45	RBM45	Syn	ENSMUSG00000042369	transcript	ENSMUST00000046389	protein_coding	`6/10	c.946C>A	`p.Arg316Arg	`1091/1898	`946/1431	`316/476										1	0	2	0	2	0	0	26	45	15,11	45,0	0.423077	0
chr2	76390177	.	G	T		.		T	missense_variant&splice_region_variant	MODERATE	Osbpl6	OSBPL6	Non-syn	ENSMUSG00000042359	transcript	ENSMUST00000077972	protein_coding	`9/27	c.660G>T	`p.Met220Ile	`1132/8037	`660/2904	`220/967										1	0	2	0	2	0	0	27	36	23,4	36,0	0.148148	0
chr2	76558937	.	T	C		.		C	synonymous_variant	LOW	Ttn	TTN	Syn	ENSMUSG00000051747	transcript	ENSMUST00000099981	protein_coding	`330/347	c.94167A>G	`p.Gly31389Gly	`94298/106824	`94167/105642	`31389/35213										1	0	2	0	2	0	0	86	92	64,22	92,0	0.255814	0
chr2	76560921	.	G	C		.		C	missense_variant	MODERATE	Ttn	TTN	Non-syn	ENSMUSG00000051747	transcript	ENSMUST00000099981	protein_coding	`327/347	c.93280C>G	`p.Leu31094Val	`93411/106824	`93280/105642	`31094/35213										1	0	2	0	2	0	0	39	38	28,11	38,0	0.282051	0
chr2	76566405	.	AG	A		.		A	frameshift_variant	HIGH	Ttn	TTN	Non-syn	ENSMUSG00000051747	transcript	ENSMUST00000099981	protein_coding	`319/347	c.89187delC	`p.Ser29730fs	`89318/106824	`89187/105642	`29729/35213										1	0	2	0	0	0	0	64	83	24,14	83,0	0.21875	0
chr2	76585520	.	G	T		.		T	missense_variant	MODERATE	Ttn	TTN	Non-syn	ENSMUSG00000051747	transcript	ENSMUST00000099981	protein_coding	`309/347	c.73085C>A	`p.Pro24362Gln	`73216/106824	`73085/105642	`24362/35213										1	0	2	0	2	0	0	52	65	38,14	65,0	0.269231	0
chr2	76588775	.	C	T		.		T	missense_variant	MODERATE	Ttn	TTN	Non-syn	ENSMUSG00000051747	transcript	ENSMUST00000099981	protein_coding	`309/347	c.69830G>A	`p.Arg23277His	`69961/106824	`69830/105642	`23277/35213										1	0	2	0	2	0	0	34	37	27,7	37,0	0.205882	0
chr2	76605452	.	G	C		.		C	missense_variant	MODERATE	Ttn	TTN	Non-syn	ENSMUSG00000051747	transcript	ENSMUST00000099981	protein_coding	`287/347	c.59173C>G	`p.Pro19725Ala	`59304/106824	`59173/105642	`19725/35213										1	0	2	0	2	0	0	54	57	44,10	57,0	0.185185	0
chr2	76609011	.	G	T		.		T	missense_variant	MODERATE	Ttn	TTN	Non-syn	ENSMUSG00000051747	transcript	ENSMUST00000099981	protein_coding	`281/347	c.56174C>A	`p.Pro18725His	`56305/106824	`56174/105642	`18725/35213										1	0	2	0	2	0	0	25	33	19,6	33,0	0.24	0
chr2	76629021	.	G	T		.		T	missense_variant	MODERATE	Ttn	TTN	Non-syn	ENSMUSG00000051747	transcript	ENSMUST00000099981	protein_coding	`246/347	c.47027C>A	`p.Thr15676Asn	`47158/106824	`47027/105642	`15676/35213										1	0	2	0	2	0	0	19	46	16,3	46,0	0.157895	0
chr2	76650124	.	G	T		.		T	downstream_gene_variant	MODIFIER	Ttn	TTN	Syn	ENSMUSG00000051747	transcript	ENSMUST00000134720	protein_coding	`	c.*2149C>A	`	`	`	`	2149									1	0	2	0	2	0	0	27	31	22,5	31,0	0.185185	0
chr2	76674027	.	C	A		.		A	missense_variant	MODERATE	Ttn	TTN	Non-syn	ENSMUSG00000051747	transcript	ENSMUST00000099981	protein_coding	`160/347	c.34741G>T	`p.Ala11581Ser	`34872/106824	`34741/105642	`11581/35213										1	0	2	0	0	0	0	43	60	39,4	60,0	0.0930233	0
chr2	76702386	.	C	CA		.		CA	splice_region_variant&intron_variant	LOW	Ttn	TTN	Non-syn	ENSMUSG00000051747	transcript	ENSMUST00000111882	protein_coding	`109/312	c.27008-5_27008-4insT	`	`	`	`										1	0	2	0	0	0	0	86	66	65,52	66,0	0.604651	0
chr2	76713924	.	G	C		.		C	missense_variant	MODERATE	Ttn	TTN	Non-syn	ENSMUSG00000051747	transcript	ENSMUST00000099981	protein_coding	`97/347	c.27509C>G	`p.Ala9170Gly	`27640/106824	`27509/105642	`9170/35213										1	0	2	0	0	0	0	41	38	37,4	37,0	0.097561	0
chr2	76722480	.	C	T		.		T	missense_variant	MODERATE	Ttn	TTN	Non-syn	ENSMUSG00000051747	transcript	ENSMUST00000099981	protein_coding	`85/347	c.24206G>A	`p.Ser8069Asn	`24337/106824	`24206/105642	`8069/35213										1	0	2	0	2	0	0	30	32	14,16	32,0	0.533333	0
chr2	76729513	.	T	A		.		A	missense_variant	MODERATE	Ttn	TTN	Non-syn	ENSMUSG00000051747	transcript	ENSMUST00000099981	protein_coding	`70/347	c.19903A>T	`p.Ser6635Cys	`20034/106824	`19903/105642	`6635/35213										1	0	2	0	2	0	0	52	45	44,8	45,0	0.153846	0
chr2	76756718	.	C	T		.		T	missense_variant	MODERATE	Ttn	TTN	Non-syn	ENSMUSG00000051747	transcript	ENSMUST00000099980	protein_coding	`45/45	c.12043G>A	`p.Glu4015Lys	`12174/16891	`12043/16527	`4015/5508										1	0	2	0	2	0	0	55	38	36,19	38,0	0.345455	0
chr2	76756928	.	G	T		.		T	missense_variant	MODERATE	Ttn	TTN	Non-syn	ENSMUSG00000051747	transcript	ENSMUST00000099980	protein_coding	`45/45	c.11833C>A	`p.Arg3945Ser	`11964/16891	`11833/16527	`3945/5508										1	0	2	0	2	0	0	59	52	42,17	52,0	0.288136	0
chr2	77288275	.	C	T		.		T	synonymous_variant	LOW	Zfp385b	ZNF385B	Syn	ENSMUSG00000027016	transcript	ENSMUST00000090766	protein_coding	`4/8	c.639G>A	`p.Lys213Lys	`639/1449	`639/1449	`213/482										1	0	2	0	2	0	0	31	36	20,11	36,0	0.354839	0
chr2	77742282	.	T	C		.		C	splice_region_variant&synonymous_variant	LOW	Cwc22	CWC22	Non-syn	ENSMUSG00000027014	transcript	ENSMUST00000065889	protein_coding	`19/21	c.1815A>G	`p.Glu605Glu	`2205/3471	`1815/2727	`605/908										1	0	2	0	2	0	0	99	89	95,4	89,0	0.040404	0
chr2	80186773	.	C	A		.		A	synonymous_variant	LOW	Dnajc10	DNAJC10	Syn	ENSMUSG00000027006	transcript	ENSMUST00000028392	protein_coding	`18/23	c.1914C>A	`p.Pro638Pro	`2401/4042	`1914/2382	`638/793										1	0	2	0	2	0	0	38	39	35,3	38,1	0.0789474	0
chr2	82098891	.	C	G		.		G	missense_variant	MODERATE	Zfp804a	ZNF804A	Non-syn	ENSMUSG00000070866	transcript	ENSMUST00000047527	protein_coding	`4/4	c.2906C>G	`p.Thr969Ser	`3475/4620	`2906/3603	`969/1200										1	0	2	0	2	0	0	36	50	31,5	50,0	0.138889	0
chr2	82791101	.	A	T		.		T	missense_variant	MODERATE	Fsip2	FSIP2	Non-syn	ENSMUSG00000075249	transcript	ENSMUST00000143764	protein_coding	`6/23	c.681A>T	`p.Leu227Phe	`749/21116	`681/20988	`227/6995										1	0	2	0	2	0	0	50	71	39,11	71,0	0.22	0
chr2	82817696	.	G	A		.		A	missense_variant	MODERATE	Fsip2	FSIP2	Non-syn	ENSMUSG00000075249	transcript	ENSMUST00000143764	protein_coding	`16/23	c.4201G>A	`p.Asp1401Asn	`4269/21116	`4201/20988	`1401/6995										1	0	2	0	2	0	0	32	36	7,25	36,0	0.78125	0
chr2	82830394	.	C	CA		.		CA	frameshift_variant	HIGH	Fsip2	FSIP2	Non-syn	ENSMUSG00000075249	transcript	ENSMUST00000143764	protein_coding	`17/23	c.16316dupA	`p.Glu5440fs	`16385/21116	`16317/20988	`5439/6995										1	0	2	0	0	0	0	44	66	34,31	66,0	0.704545	0
chr2	84790546	.	C	A		.		A	downstream_gene_variant	MODIFIER	Slc43a3	SLC43A3	Syn	ENSMUSG00000027074	transcript	ENSMUST00000155537	retained_intron	`	n.*2256C>A	`	`	`	`	2256									1	0	2	0	0	0	0	72	80	68,4	80,0	0.0555556	0
chr2	84828835	.	A	T		.		T	5_prime_UTR_premature_start_codon_gain_variant	LOW	Prg3	PRG3	Non-syn	ENSMUSG00000027072	transcript	ENSMUST00000028466	protein_coding	`2/6	c.-54A>T	`	`	`	`										1	0	2	0	2	0	0	46	37	35,11	37,0	0.23913	0
chr2	85240049	.	C	A		.		A	missense_variant	MODERATE	Olfr992		Non-syn	ENSMUSG00000075221	transcript	ENSMUST00000099927	protein_coding	`1/1	c.640G>T	`p.Val214Phe	`640/930	`640/930	`214/309										1	0	2	0	0	0	0	51	50	47,4	50,0	0.0784314	0
chr2	85448489	.	G	T		.		T	missense_variant	MODERATE	Olfr1000		Non-syn	ENSMUSG00000075215	transcript	ENSMUST00000099921	protein_coding	`1/1	c.577C>A	`p.Gln193Lys	`577/945	`577/945	`193/314										1	0	2	0	2	0	0	82	72	64,18	72,0	0.219512	0
chr2	85626299	.	C	A		.		A	missense_variant	MODERATE	Olfr1015		Non-syn	ENSMUSG00000033850	transcript	ENSMUST00000047870	protein_coding	`1/1	c.630C>A	`p.Ser210Arg	`669/1016	`630/939	`210/312										1	0	2	0	2	0	0	23	23	18,5	23,0	0.217391	0
chr2	86002311	.	C	T		.		T	missense_variant	MODERATE	Olfr1043		Non-syn	ENSMUSG00000075201	transcript	ENSMUST00000099907	protein_coding	`1/1	c.794G>A	`p.Ser265Asn	`794/945	`794/945	`265/314										1	0	2	0	2	0	0	36	41	11,25	41,0	0.694444	0
chr2	86011189	.	G	A		.		A	missense_variant	MODERATE	Olfr1044	OR8U1	Non-syn	ENSMUSG00000075200	transcript	ENSMUST00000099906	protein_coding	`1/1	c.784C>T	`p.Pro262Ser	`784/945	`784/945	`262/314										1	0	2	0	2	0	0	46	54	41,5	54,0	0.108696	0
chr2	86076643	.	G	T		.		T	synonymous_variant	LOW	Olfr1048		Syn	ENSMUSG00000075195	transcript	ENSMUST00000099900	protein_coding	`1/1	c.348C>A	`p.Ile116Ile	`348/963	`348/963	`116/320										1	0	2	0	2	0	0	39	40	29,10	40,0	0.25641	0
chr2	87149492	.	A	G		.		G	missense_variant	MODERATE	Olfr1118		Non-syn	ENSMUSG00000089732	transcript	ENSMUST00000090717	protein_coding	`1/1	c.545A>G	`p.Asp182Gly	`572/996	`545/924	`182/307										1	0	2	0	2	0	0	104	110	78,26	110,0	0.25	0
chr2	87415579	.	C	T		.		T	missense_variant	MODERATE	Olfr1129		Non-syn	ENSMUSG00000062272	transcript	ENSMUST00000081034	protein_coding	`1/1	c.337C>T	`p.Leu113Phe	`337/945	`337/945	`113/314										1	0	2	0	2	0	0	104	113	87,17	113,0	0.163462	0
chr2	87578047	.	A	T		.		T	missense_variant	MODERATE	Olfr1138		Non-syn	ENSMUSG00000075149	transcript	ENSMUST00000099848	protein_coding	`1/1	c.433T>A	`p.Leu145Met	`433/936	`433/936	`145/311										1	0	2	0	0	0	0	56	46	45,11	46,0	0.196429	0
chr2	87830253	.	CA	C		.		C	upstream_gene_variant	MODIFIER	Olfr1158		Syn	ENSMUSG00000062793	transcript	ENSMUST00000102622	protein_coding	`	c.-16delA	`	`	`	`	16									1	0	2	0	0	0	0	44	50	26,22	50,0	0.5	0
chr2	87964931	.	A	T		.		T	missense_variant	MODERATE	Olfr1166		Non-syn	ENSMUSG00000075135	transcript	ENSMUST00000099833	protein_coding	`1/1	c.210T>A	`p.Phe70Leu	`220/1628	`210/951	`70/316										1	0	2	0	2	0	0	93	87	86,7	87,0	0.0752688	0
chr2	89033611	.	T	G		.		G	synonymous_variant	LOW	Olfr1226		Syn	ENSMUSG00000075097	transcript	ENSMUST00000099790	protein_coding	`1/1	c.579A>C	`p.Ile193Ile	`579/933	`579/933	`193/310										1	0	2	0	2	0	0	180	157	154,26	157,0	0.144444	0
chr2	89089490	.	T	C		.		C	synonymous_variant	LOW	Olfr1228		Syn	ENSMUSG00000075096	transcript	ENSMUST00000099789	protein_coding	`1/1	c.360A>G	`p.Gly120Gly	`443/1094	`360/972	`120/323										1	0	2	0	2	0	0	85	67	72,13	67,0	0.152941	0
chr2	89322758	.	T	C		.		C	missense_variant	MODERATE	Olfr1241		Non-syn	ENSMUSG00000075086	transcript	ENSMUST00000099778	protein_coding	`1/1	c.533A>G	`p.Asp178Gly	`533/945	`533/945	`178/314										1	0	2	0	2	0	0	36	35	33,3	35,0	0.0833333	0
chr2	89368176	.	A	G		.		G	synonymous_variant	LOW	Olfr1243		Syn	ENSMUSG00000075084	transcript	ENSMUST00000099775	protein_coding	`1/1	c.390T>C	`p.Tyr130Tyr	`390/918	`390/918	`130/305										1	0	2	0	2	0	0	72	72	65,7	72,0	0.0972222	0
chr2	89507890	.	G	A		.		A	missense_variant	MODERATE	Olfr1251		Non-syn	ENSMUSG00000075077	transcript	ENSMUST00000099767	protein_coding	`1/1	c.152C>T	`p.Pro51Leu	`208/1040	`152/957	`51/318										1	0	2	0	2	0	0	153	170	122,31	182,0	0.202614	0
chr2	89676006	.	G	A		.		A	missense_variant	MODERATE	Olfr1256	OR4A47	Non-syn	ENSMUSG00000075073	transcript	ENSMUST00000099763	protein_coding	`1/1	c.95C>T	`p.Ser32Phe	`95/921	`95/921	`32/306										1	0	2	0	2	0	0	41	29	31,10	29,0	0.243902	0
chr2	90650080	.	C	A		.		A	intron_variant	MODIFIER	Agbl2	AGBL2	Syn	ENSMUSG00000040812	transcript	ENSMUST00000111481	protein_coding	`12/16	c.2037-25C>A	`	`	`	`										1	0	2	0	2	0	0	34	27	26,8	27,0	0.235294	0
chr2	91108571	.	C	T		.		T	upstream_gene_variant	MODIFIER	Arfgap2	ARFGAP2	Syn	ENSMUSG00000027255	transcript	ENSMUST00000146228	retained_intron	`	n.-928C>T	`	`	`	`	928									1	0	2	0	2	0	0	51	73	26,25	73,0	0.490196	0
chr2	91440913	.	G	T		.		T	stop_gained	HIGH	Ckap5	CKAP5	Non-syn	ENSMUSG00000040549	transcript	ENSMUST00000099716	protein_coding	`33/43	c.4510G>T	`p.Glu1504*	`4547/6574	`4510/6099	`1504/2032										1	0	2	0	2	0	0	31	26	25,6	26,0	0.193548	0
chr2	91823304	.	G	T		.		T	intron_variant	MODIFIER	Creb3l1	CREB3L1	Syn	ENSMUSG00000027230	transcript	ENSMUST00000028663	protein_coding	`11/11	c.1526+18C>A	`	`	`	`										1	0	2	0	2	0	0	22	20	17,5	20,0	0.227273	0
chr2	92853944	.	C	A		.		A	missense_variant	MODERATE	Prdm11	PRDM11	Non-syn	ENSMUSG00000075028	transcript	ENSMUST00000111274	protein_coding	`2/7	c.97G>T	`p.Asp33Tyr	`322/11678	`97/1698	`33/565										1	0	2	0	2	0	0	12	10	8,4	10,0	0.333333	0
chr2	93308862	.	G	C		.		C	downstream_gene_variant	MODIFIER	Gm10804		Syn	ENSMUSG00000075025	transcript	ENSMUST00000163052	lincRNA	`	n.*2305G>C	`	`	`	`	2305									1	0	2	0	2	0	0	37	43	28,9	43,0	0.243243	0
chr2	104846868	.	C	T		.		T	intron_variant	MODIFIER	Eif3m	EIF3M	Syn	ENSMUSG00000027170	transcript	ENSMUST00000028592	protein_coding	`6/10	c.617+45G>A	`	`	`	`										1	0	2	0	2	0	0	23	29	20,3	29,0	0.130435	0
chr2	105536418	.	C	T		.		T	downstream_gene_variant	MODIFIER	Elp4	ELP4	Syn	ENSMUSG00000027167	transcript	ENSMUST00000122965	protein_coding	`	c.*6469G>A	`	`	`	`	1059									1	0	2	0	2	0	0	37	48	31,6	48,0	0.162162	0
chr2	105543032	.	T	G		.		G	3_prime_UTR_variant	MODIFIER	Pax6	PAX6	Syn	ENSMUSG00000027168	transcript	ENSMUST00000111086	protein_coding	`13/13	c.*6520T>G	`	`	`	`	6520									1	0	2	0	2	0	0	20	10	15,5	10,0	0.25	0
chr2	107135901	.	G	T		.		T	missense_variant	MODERATE	Kcna4	KCNA4	Non-syn	ENSMUSG00000042604	transcript	ENSMUST00000037012	protein_coding	`2/2	c.822G>T	`p.Glu274Asp	`2034/4792	`822/1965	`274/654										1	0	2	0	2	0	0	44	41	29,15	41,0	0.340909	0
chr2	111208912	.	G	C		.		C	missense_variant	MODERATE	Olfr1283		Non-syn	ENSMUSG00000064266	transcript	ENSMUST00000082167	protein_coding	`1/1	c.122G>C	`p.Gly41Ala	`165/1026	`122/918	`41/305										1	0	2	0	2	0	0	113	154	94,19	168,0	0.168142	0
chr2	111289420	.	G	C		.		C	missense_variant	MODERATE	Olfr1287		Non-syn	ENSMUSG00000063377	transcript	ENSMUST00000075390	protein_coding	`1/1	c.122G>C	`p.Gly41Ala	`122/918	`122/918	`41/305										1	0	2	0	2	0	0	71	77	52,19	79,0	0.267606	0
chr2	111504895	.	C	A		.		A	missense_variant	MODERATE	Olfr1299		Non-syn	ENSMUSG00000074957	transcript	ENSMUST00000099610	protein_coding	`1/1	c.511C>A	`p.Pro171Thr	`511/939	`511/939	`171/312										1	0	2	0	2	0	0	66	52	47,19	52,0	0.287879	0
chr2	111621144	.	T	C		.		C	synonymous_variant	LOW	Olfr1302		Syn	ENSMUSG00000044560	transcript	ENSMUST00000054004	protein_coding	`1/1	c.675T>C	`p.Leu225Leu	`675/948	`675/948	`225/315										1	0	2	0	2	0	0	97	56	90,7	55,0	0.0721649	0
chr2	111654630	.	G	C		.		C	missense_variant	MODERATE	Olfr1303	OR4F3	Non-syn	ENSMUSG00000074956	transcript	ENSMUST00000099609	protein_coding	`1/1	c.252C>G	`p.Asp84Glu	`252/939	`252/939	`84/312										1	0	2	0	2	0	0	117	78	101,16	83,0	0.136752	0
chr2	118252394	.	G	A		.		A	synonymous_variant	LOW	Eif2ak4	EIF2AK4	Syn	ENSMUSG00000005102	transcript	ENSMUST00000005233	protein_coding	`10/39	c.1644G>A	`p.Glu548Glu	`1735/5212	`1644/4947	`548/1648										1	0	2	0	2	0	0	42	37	31,11	37,0	0.261905	0
chr2	119586015	.	G	A		.		A	missense_variant	MODERATE	Ltk	LTK	Non-syn	ENSMUSG00000027297	transcript	ENSMUST00000028759	protein_coding	`1/20	c.16C>T	`p.Arg6Trp	`153/3080	`16/2667	`6/888										1	0	2	0	2	0	0	24	30	19,5	30,0	0.208333	0
chr2	119634559	.	G	C		.		C	missense_variant	MODERATE	Tyro3	TYRO3	Non-syn	ENSMUSG00000027298	transcript	ENSMUST00000110781	protein_coding	`8/19	c.1064G>C	`p.Gly355Ala	`1064/3752	`1064/2685	`355/894										1	0	2	0	0	0	0	24	23	20,4	23,0	0.166667	0
chr2	119849033	.	C	T		.		T	missense_variant	MODERATE	Mapkbp1	MAPKBP1	Non-syn	ENSMUSG00000033902	transcript	ENSMUST00000102506	protein_coding	`28/31	c.3601C>T	`p.His1201Tyr	`3954/6954	`3601/4530	`1201/1509										1	0	2	0	2	0	0	23	28	16,7	28,0	0.304348	0
chr2	119873673	.	C	G		.		G	missense_variant	MODERATE	Spnb5	SPTBN5	Non-syn	ENSMUSG00000074899	transcript	ENSMUST00000156159	protein_coding	`17/22	c.2579G>C	`p.Arg860Pro	`2581/3625	`2579/3623	`860/1206										1	0	2	0	2	0	0	15	27	8,7	27,0	0.466667	0
chr2	120010367	.	C	G		.		G	downstream_gene_variant	MODIFIER	Pla2g4e	PLA2G4E	Syn	ENSMUSG00000050211	transcript	ENSMUST00000152263	processed_transcript	`	n.*4778G>C	`	`	`	`	4778									1	0	2	0	2	0	0	34	25	31,3	24,0	0.0882353	0
chr2	120352803	.	C	T		.		T	missense_variant	MODERATE	Zfp106	ZNF106	Non-syn	ENSMUSG00000027288	transcript	ENSMUST00000055241	protein_coding	`10/22	c.3415G>A	`p.Glu1139Lys	`3567/9085	`3415/5667	`1139/1888										1	0	2	0	2	0	0	21	16	16,5	16,0	0.238095	0
chr2	121332278	.	G	A		.		A	5_prime_UTR_variant	MODIFIER	Mfap1a	MFAP1	Non-syn	ENSMUSG00000068479	transcript	ENSMUST00000089926	protein_coding	`1/7	c.-1C>T	`	`	`	`	1									1	0	2	0	2	0	0	78	72	64,14	72,0	0.179487	0
chr2	124921703	.	C	A		.		A	missense_variant	MODERATE	Myef2	MYEF2	Non-syn	ENSMUSG00000027201	transcript	ENSMUST00000152367	protein_coding	`15/19	c.1505G>T	`p.Gly502Val	`1613/2071	`1505/1776	`502/591										1	0	2	0	0	0	0	79	69	73,6	69,0	0.0759494	0
chr2	125053437	.	T	G		.		G	missense_variant	MODERATE	Slc12a1	SLC12A1	Non-syn	ENSMUSG00000027202	transcript	ENSMUST00000028630	protein_coding	`26/27	c.3128T>G	`p.Leu1043Arg	`3360/4645	`3128/3273	`1043/1090										1	0	2	0	2	0	0	50	43	29,21	43,0	0.42	0
chr2	125140539	.	G	C		.		C	splice_region_variant&intron_variant	LOW	Fbn1	FBN1	Non-syn	ENSMUSG00000027204	transcript	ENSMUST00000028633	protein_coding	`57/65	c.7004-3C>G	`	`	`	`										1	0	2	0	2	0	0	29	38	23,6	38,0	0.206897	0
chr2	125220337	.	TG	T		.		T	intron_variant	MODIFIER	Fbn1	FBN1	Syn	ENSMUSG00000027204	transcript	ENSMUST00000028633	protein_coding	`10/65	c.1147+10delC	`	`	`	`										1	0	2	0	0	0	0	59	77	17,11	77,0	0.186441	0
chr2	126580823	.	T	G		.		G	splice_donor_variant&intron_variant	HIGH	Usp8	USP8	Non-syn	ENSMUSG00000027363	transcript	ENSMUST00000110416	protein_coding	`16/18	c.2814+2T>G	`	`	`	`										1	0	2	0	2	0	0	28	33	19,9	33,0	0.321429	0
chr2	129864377	.	G	C		.		C	intron_variant	MODIFIER	Tgm3	TGM3	Syn	ENSMUSG00000027401	transcript	ENSMUST00000110299	protein_coding	`9/12	c.1333+33G>C	`	`	`	`										1	0	2	0	2	0	0	13	17	7,6	17,0	0.461538	0
chr2	130216757	.	G	A		.		A	synonymous_variant	LOW	Cpxm1	CPXM1	Syn	ENSMUSG00000027408	transcript	ENSMUST00000028897	protein_coding	`14/14	c.2052C>T	`p.Pro684Pro	`2120/2366	`2052/2169	`684/722										1	0	2	0	2	0	0	70	61	53,17	61,0	0.242857	0
chr2	130377973	.	A	T		.		T	missense_variant	MODERATE	Ptpra	PTPRA	Non-syn	ENSMUSG00000027303	transcript	ENSMUST00000077303	protein_coding	`21/22	c.2320A>T	`p.Thr774Ser	`2341/3066	`2320/2490	`774/829										1	0	2	0	2	0	0	25	26	18,7	26,0	0.28	0
chr2	130484035	.	C	T		.		T	splice_donor_variant&intron_variant	HIGH	Ddrgk1	DDRGK1	Non-syn	ENSMUSG00000068290	transcript	ENSMUST00000089559	protein_coding	`6/8	c.675+1G>A	`	`	`	`										1	0	2	0	2	0	0	37	55	31,6	55,0	0.162162	0
chr2	130512626	.	C	A		.		A	missense_variant	MODERATE	Slc4a11	SLC4A11	Non-syn	ENSMUSG00000074796	transcript	ENSMUST00000099362	protein_coding	`14/21	c.1438G>T	`p.Val480Phe	`1724/3196	`1438/2589	`480/862										1	0	2	0	2	0	0	57	53	49,8	53,0	0.140351	0
chr2	130512695	.	T	C		.		C	splice_acceptor_variant&intron_variant	HIGH	Slc4a11	SLC4A11	Non-syn	ENSMUSG00000074796	transcript	ENSMUST00000099362	protein_coding	`13/20	c.1371-2A>G	`	`	`	`										1	0	2	0	2	0	0	51	49	26,25	49,0	0.490196	0
chr2	130638560	.	G	A		.		A	upstream_gene_variant	MODIFIER	4930402H24Rik	C20orf194	Syn	ENSMUSG00000027309	transcript	ENSMUST00000123049	processed_transcript	`	n.-1930C>T	`	`	`	`	1930									1	0	2	0	2	0	0	24	25	21,3	25,0	0.125	0
chr2	132199667	.	G	T		.		T	synonymous_variant	LOW	Prokr2	PROKR2	Syn	ENSMUSG00000050558	transcript	ENSMUST00000049997	protein_coding	`3/3	c.609C>A	`p.Ile203Ile	`884/4486	`609/1146	`203/381										1	0	2	0	2	0	0	52	47	48,4	47,0	0.0769231	0
chr2	136893561	.	G	A		.		A	missense_variant	MODERATE	2210009G21Rik	SLX4IP	Non-syn	ENSMUSG00000027281	transcript	ENSMUST00000099311	protein_coding	`8/8	c.739G>A	`p.Asp247Asn	`964/5089	`739/1242	`247/413										1	0	2	0	2	0	0	45	37	14,31	37,0	0.688889	0
chr2	139373031	.	C	A		.		A	synonymous_variant	LOW	Sptlc3	SPTLC3	Syn	ENSMUSG00000039092	transcript	ENSMUST00000047370	protein_coding	`5/13	c.594C>A	`p.Thr198Thr	`801/2759	`594/1692	`198/563										1	0	2	0	2	0	0	35	41	27,8	41,0	0.228571	0
chr2	139575312	.	C	T		.		T	synonymous_variant	LOW	Ism1	ISM1	Syn	ENSMUSG00000074766	transcript	ENSMUST00000099307	protein_coding	`5/6	c.828C>T	`p.Ala276Ala	`1320/2944	`828/1365	`276/454										1	0	2	0	2	0	0	66	75	51,15	75,0	0.227273	0
chr2	140101106	.	GA	G		.		G	intron_variant	MODIFIER	Sel1l2		Syn	ENSMUSG00000074764	transcript	ENSMUST00000122367	protein_coding	`5/19	c.549+30delT	`	`	`	`										1	0	2	0	0	0	0	34	24	21,16	24,0	0.470588	0
chr2	142583638	.	T	C		.		C	missense_variant	MODERATE	Kif16b	KIF16B	Non-syn	ENSMUSG00000038844	transcript	ENSMUST00000043589	protein_coding	`14/26	c.1469A>G	`p.Asp490Gly	`1629/6383	`1469/3939	`490/1312										1	0	2	0	2	0	0	59	48	29,30	48,0	0.508475	0
chr2	150596055	.	C	T		.		T	missense_variant	MODERATE	Entpd6	ENTPD6	Non-syn	ENSMUSG00000033068	transcript	ENSMUST00000094467	protein_coding	`13/14	c.1184C>T	`p.Pro395Leu	`1408/2540	`1184/1368	`395/455										1	0	2	0	2	0	0	34	23	27,7	23,0	0.205882	0
chr2	151831526	.	A	T		.		T	missense_variant	MODERATE	Slc52a3	SLC52A3	Non-syn	ENSMUSG00000027463	transcript	ENSMUST00000073228	protein_coding	`3/5	c.817A>T	`p.Ser273Cys	`1003/2669	`817/1383	`273/460										1	0	2	0	2	0	0	28	30	25,3	30,0	0.107143	0
chr2	152401900	.	C	A		.		A	stop_lost	HIGH	Defb19	DEFB119	Non-syn	ENSMUSG00000050645	transcript	ENSMUST00000053180	protein_coding	`2/2	c.251G>T	`p.Ter84Leuext*?	`316/394	`251/252	`84/83										1	0	2	0	2	0	0	46	54	32,14	53,1	0.304348	0
chr2	152717969	.	T	C		.		C	missense_variant	MODERATE	Tpx2	TPX2	Non-syn	ENSMUSG00000027469	transcript	ENSMUST00000028969	protein_coding	`17/18	c.2063T>C	`p.Leu688Ser	`2516/3654	`2063/2238	`688/745										1	0	2	0	2	0	0	26	25	23,3	25,0	0.115385	0
chr2	153716212	.	C	T		.		T	missense_variant	MODERATE	Bpifb2	BPIFB2	Non-syn	ENSMUSG00000027481	transcript	ENSMUST00000028983	protein_coding	`11/16	c.994C>T	`p.Leu332Phe	`1095/1730	`994/1389	`332/462										1	0	2	0	2	0	0	23	27	19,4	27,0	0.173913	0
chr2	153962170	.	C	A		.		A	intron_variant	MODIFIER	Bpifa3	BPIFA3	Syn	ENSMUSG00000027482	transcript	ENSMUST00000028984	protein_coding	`4/6	c.536+19C>A	`	`	`	`										1	0	2	0	0	0	0	13	21	9,4	21,0	0.307692	0
chr2	154055298	.	C	A		.		A	intron_variant	MODIFIER	Bpifb5		Syn	ENSMUSG00000038572	transcript	ENSMUST00000045959	protein_coding	`7/14	c.798+10C>A	`	`	`	`										1	0	2	0	0	0	0	62	51	58,4	51,0	0.0645161	0
chr2	154137425	.	A	C		.		C	missense_variant	MODERATE	Bpifb9b		Non-syn	ENSMUSG00000067996	transcript	ENSMUST00000088921	protein_coding	`3/15	c.674A>C	`p.Asp225Ala	`750/2067	`674/1776	`225/591										1	0	2	0	2	0	0	96	100	72,24	102,0	0.25	0
chr2	155386825	.	G	T		.		T	stop_gained	HIGH	Acss2	ACSS2	Non-syn	ENSMUSG00000027605	transcript	ENSMUST00000103142	protein_coding	`17/19	c.1825G>T	`p.Glu609*	`1825/2145	`1825/2145	`609/714										1	0	2	0	2	0	0	53	32	42,11	32,0	0.207547	0
chr2	155875389	.	C	A		.		A	stop_gained	HIGH	Fer1l4	C20orf124	Non-syn	ENSMUSG00000013338	transcript	ENSMUST00000109611	protein_coding	`5/45	c.388G>T	`p.Glu130*	`388/6106	`388/5985	`130/1994										1	0	2	0	0	0	0	31	36	27,4	36,0	0.129032	0
chr2	155877990	.	C	T		.		T	splice_region_variant&intron_variant	LOW	Fer1l4	C20orf124	Non-syn	ENSMUSG00000013338	transcript	ENSMUST00000109611	protein_coding	`2/44	c.136-8G>A	`	`	`	`										1	0	2	0	0	0	0	35	19	27,8	19,0	0.228571	0
chr2	155921851	.	C	T		.		T	missense_variant	MODERATE	Rbm12	RBM12	Non-syn	ENSMUSG00000089824	transcript	ENSMUST00000059647	protein_coding	`3/3	c.2236G>A	`p.Ala746Thr	`2510/6667	`2236/2979	`746/992										1	0	2	0	0	0	0	149	127	124,20	126,0	0.134228	0
chr2	156530424	.	A	G		.		G	intron_variant	MODIFIER	Dlgap4	DLGAP4	Syn	ENSMUSG00000061689	transcript	ENSMUST00000169464	protein_coding	`4/12	c.1241+34A>G	`	`	`	`										1	0	2	0	2	0	0	38	36	30,8	36,0	0.210526	0
chr2	157761192	.	C	T		.		T	missense_variant	MODERATE	Vstm2l	VSTM2L	Non-syn	ENSMUSG00000037843	transcript	ENSMUST00000047411	protein_coding	`2/5	c.253C>T	`p.Arg85Trp	`299/1046	`253/663	`85/220										1	0	2	0	2	0	0	30	33	24,6	32,0	0.2	0
chr2	163679720	.	C	A		.		A	missense_variant	MODERATE	Kcnk15	KCNK15	Non-syn	ENSMUSG00000035238	transcript	ENSMUST00000044798	protein_coding	`1/2	c.235C>A	`p.Arg79Ser	`334/1199	`235/1032	`79/343										1	0	2	0	2	0	0	11	11	8,3	11,0	0.272727	0
chr2	164888928	.	G	A		.		A	downstream_gene_variant	MODIFIER	Cd40	CD40	Syn	ENSMUSG00000017652	transcript	ENSMUST00000154443	processed_transcript	`	n.*705G>A	`	`	`	`	705									1	0	2	0	2	0	0	46	30	38,8	30,0	0.173913	0
chr2	165177874	.	C	T		.		T	missense_variant	MODERATE	Zfp663		Non-syn	ENSMUSG00000056824	transcript	ENSMUST00000073062	protein_coding	`4/4	c.1924G>A	`p.Gly642Ser	`1924/1971	`1924/1971	`642/656										1	0	2	0	2	0	0	66	54	33,33	54,0	0.5	0
chr2	166881936	.	G	T		.		T	missense_variant	MODERATE	Znfx1	ZNFX1	Non-syn	ENSMUSG00000039501	transcript	ENSMUST00000048988	protein_coding	`3/14	c.567C>A	`p.Ser189Arg	`1123/7218	`567/5730	`189/1909										1	0	2	0	2	0	0	65	33	26,39	33,0	0.6	0
chr2	168094366	.	G	T		.		T	missense_variant	MODERATE	Kcng1	KCNG1	Non-syn	ENSMUSG00000074575	transcript	ENSMUST00000099069	protein_coding	`1/2	c.377C>A	`p.Thr126Asn	`466/2316	`377/1545	`126/514										1	0	2	0	2	0	0	44	24	39,5	24,0	0.113636	0
chr2	168500696	.	C	A		.		A	splice_region_variant&intron_variant	LOW	Atp9a	ATP9A	Non-syn	ENSMUSG00000027546	transcript	ENSMUST00000109176	protein_coding	`11/27	c.1211+5G>T	`	`	`	`										1	0	2	0	2	0	0	22	22	15,7	22,0	0.318182	0
chr2	168581389	.	G	C		.		C	missense_variant	MODERATE	Sall4	SALL4	Non-syn	ENSMUSG00000027547	transcript	ENSMUST00000029061	protein_coding	`2/4	c.1030C>G	`p.Leu344Val	`1202/5073	`1030/3204	`344/1067										1	0	2	0	2	0	0	57	38	50,7	38,0	0.122807	0
chr2	169711522	.	C	A		.		A	missense_variant	MODERATE	Tshz2	TSHZ2	Non-syn	ENSMUSG00000047907	transcript	ENSMUST00000099062	protein_coding	`3/4	c.2540C>A	`p.Pro847His	`2977/4026	`2540/3096	`847/1031										1	0	2	0	2	0	0	53	38	43,10	38,0	0.188679	0
chr2	169940511	.	T	G		.		G	missense_variant	MODERATE	Zfp217	ZNF217	Non-syn	ENSMUSG00000052056	transcript	ENSMUST00000063710	protein_coding	`4/6	c.2066A>C	`p.His689Pro	`2587/5685	`2066/3126	`689/1041										1	0	2	0	2	0	0	39	31	36,3	31,0	0.0769231	0
chr2	174125271	.	C	A		.		A	synonymous_variant	LOW	Gnas	GNAS	Syn	ENSMUSG00000027523	transcript	ENSMUST00000080493	protein_coding	`1/12	c.1909C>A	`p.Arg637Arg	`1912/3519	`1909/3402	`637/1133										1	0	2	0	2	0	0	23	10	19,4	10,0	0.173913	0
chr2	178129976	.	T	C		.		C	missense_variant	MODERATE	Sycp2	SYCP2	Non-syn	ENSMUSG00000060445	transcript	ENSMUST00000081134	protein_coding	`8/44	c.549A>G	`p.Ile183Met	`723/5717	`549/4503	`183/1500										1	0	2	0	2	0	0	19	11	16,3	11,0	0.157895	0
chr2	178155905	.	C	T		.		T	missense_variant	MODERATE	9030418K01Rik	FAM217B	Non-syn	ENSMUSG00000070476	transcript	ENSMUST00000094251	protein_coding	`4/4	c.956C>T	`p.Pro319Leu	`1313/4541	`956/1164	`319/387										1	0	2	0	2	0	0	25	21	20,5	21,0	0.2	0
chr2	179628727	.	C	A		.		A	splice_region_variant&intron_variant	LOW	Cdh4	CDH4	Non-syn	ENSMUSG00000000305	transcript	ENSMUST00000000314	protein_coding	`14/15	c.2371-6C>A	`	`	`	`										1	0	2	0	2	0	0	39	33	28,11	33,0	0.282051	0
chr2	179917152	.	G	A		.		A	missense_variant	MODERATE	Lama5	LAMA5	Non-syn	ENSMUSG00000015647	transcript	ENSMUST00000015791	protein_coding	`58/79	c.7784C>T	`p.Ala2595Val	`7841/11388	`7784/11157	`2595/3718										1	0	2	0	0	0	0	36	28	32,4	28,0	0.111111	0
chr2	180510941	.	G	A		.		A	stop_gained	HIGH	Bhlhe23	BHLHE23	Non-syn	ENSMUSG00000045493	transcript	ENSMUST00000061098	protein_coding	`1/2	c.508C>T	`p.Gln170*	`514/725	`508/672	`170/223										1	0	2	0	2	0	0	36	20	27,9	20,0	0.25	0
chr2	180684224	.	G	A		.		A	5_prime_UTR_variant	MODIFIER	Nkain4	NKAIN4	Non-syn	ENSMUSG00000027574	transcript	ENSMUST00000137274	protein_coding	`1/3	c.-38C>T	`	`	`	`	38									1	0	2	0	2	0	0	43	30	39,4	30,0	0.0930233	0
chr2	180969835	.	C	T		.		T	synonymous_variant	LOW	BC006779	HELZ2	Syn	ENSMUSG00000027580	transcript	ENSMUST00000094203	protein_coding	`9/20	c.3570G>A	`p.Glu1190Glu	`3703/9162	`3570/8913	`1190/2970										1	0	2	0	2	0	0	35	28	30,5	28,0	0.142857	0
chr2	181304777	.	C	A		.		A	upstream_gene_variant	MODIFIER	Uckl1	UCKL1	Syn	ENSMUSG00000089917	transcript	ENSMUST00000136997	retained_intron	`	n.-275G>T	`	`	`	`	275									1	0	2	0	2	0	0	67	45	55,12	45,0	0.179104	0
chr2	181380140	.	C	A		.		A	downstream_gene_variant	MODIFIER	Prpf6	PRPF6	Syn	ENSMUSG00000002455	transcript	ENSMUST00000139955	retained_intron	`	n.*4010C>A	`	`	`	`	4010									1	0	2	0	2	0	0	63	55	54,9	55,0	0.142857	0
chr2	181539706	.	C	A		.		A	missense_variant	MODERATE	Myt1	MYT1	Non-syn	ENSMUSG00000010505	transcript	ENSMUST00000081125	protein_coding	`11/23	c.1838C>A	`p.Pro613His	`1902/5327	`1838/3510	`613/1169										1	0	2	0	2	0	0	43	38	38,5	38,0	0.116279	0
chr3	10316151	.	C	A		.		A	missense_variant	MODERATE	Impa1	IMPA1	Non-syn	ENSMUSG00000027531	transcript	ENSMUST00000065938	protein_coding	`8/9	c.670G>T	`p.Ala224Ser	`791/2601	`670/834	`224/277										1	0	2	0	0	0	0	2	34	0,2	34,0	1	0
chr3	19034953	.	T	A		.		A	intron_variant	MODIFIER	Armc1	ARMC1	Syn	ENSMUSG00000027599	transcript	ENSMUST00000029125	protein_coding	`5/6	c.583-36A>T	`	`	`	`										1	0	2	0	2	0	0	31	45	19,12	45,0	0.387097	0
chr3	30588152	.	C	A		.		A	missense_variant	MODERATE	Lrrc31	LRRC31	Non-syn	ENSMUSG00000074653	transcript	ENSMUST00000126658	protein_coding	`3/7	c.387G>T	`p.Glu129Asp	`389/1310	`387/1308	`129/435										1	0	2	0	2	0	0	27	31	24,3	31,0	0.111111	0
chr3	32753538	.	T	G		.		G	missense_variant	MODERATE	Usp13	USP13	Non-syn	ENSMUSG00000056900	transcript	ENSMUST00000072312	protein_coding	`4/21	c.410T>G	`p.Leu137Arg	`575/7580	`410/2577	`137/858										1	0	2	0	2	0	0	33	39	18,15	39,0	0.454545	0
chr3	32904907	.	G	T		.		T	missense_variant	MODERATE	Pex5l	PEX5L	Non-syn	ENSMUSG00000027674	transcript	ENSMUST00000078226	protein_coding	`6/15	c.531C>A	`p.Ser177Arg	`812/3164	`531/1848	`177/615										1	0	2	0	2	0	0	27	34	22,5	34,0	0.185185	0
chr3	35815205	.	G	A		.		A	stop_gained	HIGH	Dcun1d1	DCUN1D1	Non-syn	ENSMUSG00000027708	transcript	ENSMUST00000108182	protein_coding	`4/7	c.457C>T	`p.Arg153*	`636/3601	`457/780	`153/259										1	0	2	0	2	0	0	28	49	0,27	53,0	0.964286	0
chr3	36452901	.	A	T		.		T	upstream_gene_variant	MODIFIER	Exosc9	EXOSC9	Syn	ENSMUSG00000027714	transcript	ENSMUST00000156100	processed_transcript	`	n.-1574A>T	`	`	`	`	1574									1	0	2	0	2	0	0	26	27	21,5	27,0	0.192308	0
chr3	36455850	.	C	T		.		T	missense_variant	MODERATE	Exosc9	EXOSC9	Non-syn	ENSMUSG00000027714	transcript	ENSMUST00000029269	protein_coding	`7/12	c.671C>T	`p.Ala224Val	`751/1619	`671/1317	`224/438										1	0	2	0	0	0	0	73	64	69,4	64,0	0.0547945	0
chr3	51346614	.	C	A		.		A	synonymous_variant	LOW	Setd7	SETD7	Syn	ENSMUSG00000037111	transcript	ENSMUST00000037141	protein_coding	`3/8	c.312G>T	`p.Leu104Leu	`633/7410	`312/1101	`104/366										1	0	2	0	0	0	0	32	56	28,4	56,0	0.125	0
chr3	51659343	.	C	A		.		A	intron_variant	MODIFIER	Maml3	MAML3	Syn	ENSMUSG00000061143	transcript	ENSMUST00000121440	protein_coding	`2/4	c.2043+78G>T	`	`	`	`										1	0	2	0	2	0	0	16	19	9,7	19,0	0.4375	0
chr3	53459758	.	G	A		.		A	missense_variant	MODERATE	Frem2	FREM2	Non-syn	ENSMUSG00000037016	transcript	ENSMUST00000091137	protein_coding	`1/24	c.1249C>T	`p.Pro417Ser	`1520/12347	`1249/9483	`417/3160										1	0	2	0	0	0	0	28	51	17,11	51,0	0.392857	0
chr3	54593102	.	T	G		.		G	splice_region_variant&intron_variant	LOW	Smad9	SMAD9	Non-syn	ENSMUSG00000027796	transcript	ENSMUST00000029371	protein_coding	`3/5	c.671-6T>G	`	`	`	`										1	0	2	0	2	0	0	32	38	25,7	38,0	0.21875	0
chr3	54703512	.	C	G		.		G	missense_variant	MODERATE	6030405A18Rik	SERTM1	Non-syn	ENSMUSG00000056306	transcript	ENSMUST00000070342	protein_coding	`3/3	c.13G>C	`p.Asp5His	`564/3083	`13/324	`5/107										1	0	2	0	0	0	0	73	48	69,4	47,0	0.0547945	0
chr3	54994192	.	G	A		.		A	intron_variant	MODIFIER	Sohlh2	CCDC169-SOHLH2	Syn	ENSMUSG00000027794	transcript	ENSMUST00000029369	protein_coding	`2/10	c.264-40G>A	`	`	`	`										1	0	2	0	2	0	0	114	47	99,15	47,0	0.131579	0
chr3	55587427	.	C	T		.		T	missense_variant	MODERATE	Mab21l1	MAB21L1	Non-syn	ENSMUSG00000056947	transcript	ENSMUST00000075422	protein_coding	`1/1	c.512C>T	`p.Thr171Ile	`996/2776	`512/1080	`171/359										1	0	2	0	2	0	0	48	41	41,7	41,0	0.145833	0
chr3	58220202	.	C	T		.		T	stop_gained	HIGH	Tsc22d2	TSC22D2	Non-syn	ENSMUSG00000027806	transcript	ENSMUST00000099090	protein_coding	`1/4	c.592C>T	`p.Gln198*	`592/8829	`592/2310	`198/769										1	0	2	0	2	0	0	68	33	63,5	33,0	0.0735294	0
chr3	59013440	.	T	G		.		G	missense_variant	MODERATE	P2ry13	P2RY13	Non-syn	ENSMUSG00000036362	transcript	ENSMUST00000040622	protein_coding	`2/2	c.838A>C	`p.Lys280Gln	`902/2524	`838/1014	`280/337										1	0	2	0	2	0	0	89	31	75,14	31,0	0.157303	0
chr3	59134296	.	G	A		.		A	synonymous_variant	LOW	Igsf10	IGSF10	Syn	ENSMUSG00000036334	transcript	ENSMUST00000039419	protein_coding	`5/7	c.2385C>T	`p.Asp795Asp	`2953/10084	`2385/7785	`795/2594										1	0	2	0	2	0	0	62	33	58,4	33,0	0.0645161	0
chr3	65199210	.	G	T		.		T	upstream_gene_variant	MODIFIER	Ssr3	SSR3	Syn	ENSMUSG00000027828	transcript	ENSMUST00000029414	protein_coding	`	c.-2751C>A	`	`	`	`	2665									1	0	2	0	2	0	0	103	161	75,28	163,0	0.271845	0
chr3	67299689	.	T	A		.		A	synonymous_variant	LOW	Rarres1	RARRES1	Syn	ENSMUSG00000049404	transcript	ENSMUST00000054825	protein_coding	`2/6	c.408A>T	`p.Thr136Thr	`408/1325	`408/960	`136/319										1	0	2	0	2	0	0	102	71	91,11	71,0	0.107843	0
chr3	69379437	.	C	T		.		T	missense_variant	MODERATE	B3galnt1	B3GALNT1	Non-syn	ENSMUSG00000043300	transcript	ENSMUST00000061826	protein_coding	`3/3	c.412G>A	`p.Val138Ile	`572/1901	`412/996	`138/331										1	0	2	0	2	0	0	31	48	0,31	48,0	1	0
chr3	69530308	.	G	A		.		A	missense_variant	MODERATE	Nmd3	NMD3	Non-syn	ENSMUSG00000027787	transcript	ENSMUST00000029358	protein_coding	`4/16	c.205G>A	`p.Val69Ile	`357/1804	`205/1512	`69/503										1	0	2	0	2	0	0	65	72	51,14	72,0	0.215385	0
chr3	69822739	.	T	A		.		A	missense_variant	MODERATE	Otol1	OTOL1	Non-syn	ENSMUSG00000027788	transcript	ENSMUST00000053013	protein_coding	`2/5	c.324T>A	`p.Asn108Lys	`453/2161	`324/1449	`108/482										1	0	2	0	2	0	0	24	32	14,10	32,0	0.416667	0
chr3	72854018	.	C	T		.		T	missense_variant	MODERATE	Slitrk3	SLITRK3	Non-syn	ENSMUSG00000048304	transcript	ENSMUST00000059407	protein_coding	`2/2	c.1342G>A	`p.Val448Ile	`1761/3731	`1342/2943	`448/980										1	0	2	0	2	0	0	30	35	0,30	35,0	1	0
chr3	75062117	.	A	G		.		G	splice_region_variant&intron_variant	LOW	Serpini2	SERPINI2	Non-syn	ENSMUSG00000034139	transcript	ENSMUST00000039047	protein_coding	`3/8	c.479-3T>C	`	`	`	`										1	0	2	0	2	0	0	13	17	0,13	17,0	1	0
chr3	78885180	.	G	A		.		A	synonymous_variant	LOW	Rapgef2	RAPGEF2	Syn	ENSMUSG00000062232	transcript	ENSMUST00000118100	protein_coding	`18/24	c.2823C>T	`p.Ala941Ala	`2885/6573	`2823/4491	`941/1496										1	0	2	0	2	0	0	23	33	15,8	33,0	0.347826	0
chr3	80496297	.	T	C		.		C	missense_variant	MODERATE	Gria2	GRIA2	Non-syn	ENSMUSG00000033981	transcript	ENSMUST00000107746	protein_coding	`13/17	c.2201A>G	`p.Glu734Gly	`2608/6955	`2201/2766	`734/921										1	0	2	0	2	0	0	36	38	24,12	38,0	0.333333	0
chr3	82812493	.	C	A		.		A	intron_variant	MODIFIER	Fgg	FGG	Syn	ENSMUSG00000033860	transcript	ENSMUST00000169762	protein_coding	`3/8	c.304+14C>A	`	`	`	`										1	0	2	0	2	0	0	49	63	29,20	63,0	0.408163	0
chr3	85422899	.	G	A		.		A	synonymous_variant	LOW	Pet112l	GATB	Syn	ENSMUSG00000028085	transcript	ENSMUST00000127348	protein_coding	`9/13	c.1161G>A	`p.Gln387Gln	`1186/3469	`1161/1674	`387/557										1	0	2	0	2	0	0	23	23	0,23	23,0	1	0
chr3	87258579	.	C	A		.		A	missense_variant	MODERATE	Fcrl5	FCRL5	Non-syn	ENSMUSG00000048031	transcript	ENSMUST00000049926	protein_coding	`8/12	c.1490C>A	`p.Ala497Asp	`1490/1791	`1490/1791	`497/596										1	0	2	0	2	0	0	41	46	28,13	46,0	0.317073	0
chr3	88187928	.	A	T		.		T	missense_variant	MODERATE	Bglap	BGLAP	Non-syn	ENSMUSG00000074483	transcript	ENSMUST00000076048	protein_coding	`3/4	c.123T>A	`p.Asn41Lys	`141/440	`123/288	`41/95										1	0	2	0	2	0	0	75	89	60,15	91,0	0.2	0
chr3	90161768	.	C	A		.		A	intron_variant	MODIFIER	Gatad2b	GATAD2B	Syn	ENSMUSG00000042390	transcript	ENSMUST00000049382	protein_coding	`9/9	c.1652-23C>A	`	`	`	`										1	0	2	0	2	0	0	29	41	26,3	41,0	0.103448	0
chr3	90418261	.	T	A		.		A	3_prime_UTR_variant	MODIFIER	S100a6	S100A6	Syn	ENSMUSG00000001025	transcript	ENSMUST00000001051	protein_coding	`3/3	c.*17T>A	`	`	`	`	17									1	0	2	0	2	0	0	32	51	21,11	51,0	0.34375	0
chr3	92093086	.	C	T		.		T	3_prime_UTR_variant	MODIFIER	Sprr2a3		Syn	ENSMUSG00000074445	transcript	ENSMUST00000090872	protein_coding	`2/2	c.*325C>T	`	`	`	`	325									1	0	2	0	0	0	0	40	63	0,40	63,0	1	0
chr3	93018281	.	G	T		.		T	intron_variant	MODIFIER	Flg2		Syn	ENSMUSG00000049133	transcript	ENSMUST00000098884	protein_coding	`3/5	c.3853-18G>T	`	`	`	`										1	0	2	0	0	0	0	275	273	232,41	272,1	0.149091	0
chr3	94195655	.	G	A		.		A	synonymous_variant	LOW	Rorc	RORC	Syn	ENSMUSG00000028150	transcript	ENSMUST00000029795	protein_coding	`9/11	c.1257G>A	`p.Thr419Thr	`1355/2136	`1257/1551	`419/516										1	0	2	0	2	0	0	26	40	19,7	40,0	0.269231	0
chr3	94229453	.	G	C		.		C	intron_variant	MODIFIER	Tdrkh	TDRKH	Syn	ENSMUSG00000041912	transcript	ENSMUST00000045245	protein_coding	`4/12	c.422-32G>C	`	`	`	`										1	0	2	0	2	0	0	17	41	14,3	41,0	0.176471	0
chr3	94974746	.	CT	C		.		C	frameshift_variant	HIGH	Sema6c	SEMA6C	Non-syn	ENSMUSG00000038777	transcript	ENSMUST00000144312	nonsense_mediated_decay	`14/19	c.1823delT	`p.Leu608fs	`1823/3936	`1823/3936	`608/1311										1	0	2	0	0	0	0	49	52	49,44	52,0	0.897959	0
chr3	94994567	.	G	T		.		T	missense_variant	MODERATE	Gabpb2	GABPB2	Non-syn	ENSMUSG00000038766	transcript	ENSMUST00000098873	protein_coding	`6/8	c.716C>A	`p.Thr239Asn	`1150/8576	`716/1245	`239/414										1	0	2	0	2	0	0	18	17	12,6	17,0	0.333333	0
chr3	95264302	.	C	T		.		T	synonymous_variant	LOW	Arnt	ARNT	Syn	ENSMUSG00000015522	transcript	ENSMUST00000102749	protein_coding	`4/22	c.186C>T	`p.Cys62Cys	`335/2699	`186/2376	`62/791										1	0	2	0	2	0	0	82	89	63,19	89,0	0.231707	0
chr3	95639557	.	C	T		.		T	upstream_gene_variant	MODIFIER	Prpf3	PRPF3	Syn	ENSMUSG00000015748	transcript	ENSMUST00000163059	retained_intron	`	n.-2826G>A	`	`	`	`	2826									1	0	2	0	2	0	0	45	54	33,12	54,0	0.266667	0
chr3	98107188	.	C	G		.		G	synonymous_variant	LOW	Hmgcs2	HMGCS2	Syn	ENSMUSG00000027875	transcript	ENSMUST00000090746	protein_coding	`9/10	c.1521C>G	`p.Pro507Pro	`1570/3290	`1521/1527	`507/508										1	0	2	0	2	0	0	8	13	6,2	13,0	0.25	0
chr3	98107189	.	G	T		.		T	missense_variant	MODERATE	Hmgcs2	HMGCS2	Non-syn	ENSMUSG00000027875	transcript	ENSMUST00000090746	protein_coding	`9/10	c.1522G>T	`p.Val508Phe	`1571/3290	`1522/1527	`508/508										1	0	2	0	2	0	0	8	13	6,2	13,0	0.25	0
chr3	98138491	.	C	T		.		T	missense_variant	MODERATE	Phgdh	PHGDH	Non-syn	ENSMUSG00000053398	transcript	ENSMUST00000065793	protein_coding	`2/12	c.229G>A	`p.Gly77Ser	`387/1893	`229/1602	`77/533										1	0	2	0	2	0	0	35	47	20,15	50,0	0.428571	0
chr3	99009134	.	C	G		.		G	intron_variant	MODIFIER	Wars2	WARS2	Syn	ENSMUSG00000004233	transcript	ENSMUST00000004343	protein_coding	`3/5	c.430-14C>G	`	`	`	`										1	0	2	0	2	0	0	37	54	32,5	54,0	0.135135	0
chr3	100876896	.	G	A		.		A	synonymous_variant	LOW	Ptgfrn	PTGFRN	Syn	ENSMUSG00000027864	transcript	ENSMUST00000102694	protein_coding	`4/9	c.1050C>T	`p.His350His	`1188/5902	`1050/2640	`350/879										1	0	2	0	2	0	0	28	49	20,8	49,0	0.285714	0
chr3	101687554	.	C	A		.		A	intron_variant	MODIFIER	Slc22a15	SLC22A15	Syn	ENSMUSG00000033147	transcript	ENSMUST00000106928	protein_coding	`4/11	c.599-42G>T	`	`	`	`										1	0	2	0	0	0	0	28	42	24,4	42,0	0.142857	0
chr3	102324190	.	C	T		.		T	missense_variant	MODERATE	Ngf	NGF	Non-syn	ENSMUSG00000027859	transcript	ENSMUST00000106925	protein_coding	`4/4	c.343C>T	`p.Arg115Cys	`441/1187	`343/924	`115/307										1	0	2	0	2	0	0	17	16	13,4	16,0	0.235294	0
chr3	103765502	.	C	T		.		T	stop_gained&splice_region_variant	HIGH	Rsbn1	RSBN1	Non-syn	ENSMUSG00000044098	transcript	ENSMUST00000068879	protein_coding	`6/7	c.1933C>T	`p.Gln645*	`2264/6727	`1933/2388	`645/795										1	0	2	0	2	0	0	39	50	0,39	50,0	1	0
chr3	108267343	.	AT	A		.		A	frameshift_variant	HIGH	5330417C22Rik	ELAPOR1	Non-syn	ENSMUSG00000040412	transcript	ENSMUST00000106625	protein_coding	`16/22	c.2119delA	`p.Met707fs	`2184/5801	`2119/3030	`707/1009										1	0	2	0	0	0	0	7	27	7,7	27,0	1	0
chr3	113311288	.	T	C		.		C	synonymous_variant	LOW	Rnpc3	RNPC3	Syn	ENSMUSG00000027981	transcript	ENSMUST00000092154	protein_coding	`14/15	c.1530A>G	`p.Glu510Glu	`1625/3888	`1530/1545	`510/514										1	0	2	0	2	0	0	18	32	11,7	32,0	0.388889	0
[truncated: 742 more rows]

## Sheet: TableS2 
Table S2 List of copy number variations of AT-84 and SCC VII (by genes and by segment)
Copy number variations of AT-84 (by genes)										Copy number variations of AT-84 (by segment)
[truncated: 21,135 more rows]

## Sheet: TableS3 
Table S3 List of 830 cancer genes
[truncated: 831 more rows]

[truncated: 11 more sheets: TableS4 , TableS5, TableS6, TableS7 , TableS8, TableS9, TableS10 , TableS11, TableS12, TableS13, TableS14]
